# Supplementary material for: A deconvolution method and its application in analyzing the cellular fractions in acute myeloid leukemia samples
Source: BMC Genomics. 2020 Sep 23;21:652. doi: 10.1186/s12864-020-06888-1 (PMC7510109; doi:10.1186/s12864-020-06888-1)
Supplement: Supplementary file 1 — Additional file 1: Table S0. Datasets and their application in this study. Table S1. Gene Ontology (Biological Processes (BP)) annotation for the marker genes identified by LinDeconSeq. Table S2. Gold-standard marker genes. Table S3. Signature matrix of 13 cell types revealed by LinDeconSeq in AML and Healthy samples. Table S4. The estimated cellular fractions by LinDeconSeq for 179 TCGA-AML samples. Table S5. The estimated cellular fractions for the 100 transcriptomic data of the healthy samples in GSE134080 using LinDeconSeq. Table S6. Comparison of the actual and predicted classification for 2138 independent test samples based on the SVM, Random Forest and Logistic Regression. Table S7. Two subgroups derived from TCGA-AML samples using PAM clustering method. Table S8. Differentially expressed genes (DEGs) revealed by DESeq2 between SubgroupA and SubgroupB. Table S9. Gene Ontology analysis for the DEGs with tool DAVID. Table S10. The estimated cellular fractions for the 187 TARGET-AML samples with LinDeconSeq. Table S11. The feature genes selected from the DEGs for training random forest classifier. Table S12. The subgroups predicted by the trained random forest classifier for TARGET-AML samples. [file 12864_2020_6888_MOESM1_ESM.xls]

## Sheet: Table S0
Usage	Literature	GEO Accession	Disease Status	Sample Source	Cell Types	Purified Samples (Num.)	Bulk Samples (Num.)	Protocol	Species
Derive signature matrix and validate identified markers	Corces et al. (2016)	GSE74246	Healthy	Bone Marrow	HSC, MPP, LMPP, CMP, GMP, MEP, MONO, Ery, CLP, CD4T, CD8T, B, NK	49		RNA-Seq	Human
Test classifiers			AML				32		Human
Validate identified markers	Linsley et al. (2014)	GSE60424			B, CD4, CD8, Monocytes, Neutrophils, NK	114		RNA-Seq	Human
	Fagerberg et al. (2014)	E-MTAB-1733			bone marrow, brain, heart, kidney, liver, lung, lymph node, prostate, spleen, testis	43		RNA-Seq	Human
Validate subtypes derived from TCGA-AML patients	TARGET		AML	Bone Marrow			187	RNA-Seq	Human
Mutli-faceted applications	TCGA		AML	Bone Marrow			179	RNA-Seq	Human
Train and test classifiers, including SVM, Random Forest and Logistic regression	Raul et al. (2019)	GSE134080	Healthy	Peripheral Blood			100	RNA-Seq	Human
	Mills et al. (2009)	GSE15061	Healthy	Bone Marrow			138	Microarray	Human
			AML				404		Human
	Schmidt et al. (2006)	GSE2842	Healthy	Peripheral Blood			2	Microarray	Human
	Zatkova et al. (2009)	GSE10258	AML	Bone Marrow			8	Microarray	Human
	Tomasson et al. (2008)	GSE10358	AML	Bone Marrow			300	Microarray	Human
	Warren et al. (2009)	GSE11375	Healthy	Peripheral Blood			26	Microarray	Human
	Metzeler et al. (2008)	GSE12417	AML	Bone Marrow			73	Microarray	Human
				Peripheral Blood			5		Human
	Wouters et al. (2009)	GSE14468	AML	Bone Marrow			482	Microarray	Human
	Taskesen et al. (2011)			Peripheral Blood			43		Human
	Figueroa et al. (2009)	GSE14479	AML	Bone Marrow			16	Microarray	Human
	Klein et al. (2009)	GSE15434	AML	Bone Marrow			231	Microarray	Human
				Peripheral Blood			20		Human
	Wu et al. (2012)	GSE15932	Healthy	Peripheral Blood			8	Microarray	Human
	Karlovich et al. (2009)	GSE16028	Healthy	Peripheral Blood			22	Microarray	Human
	Krug et al. (2011)	GSE17114	Healthy	Peripheral Blood			14	Microarray	Human
	Kong et al. (2012)	GSE18123	Healthy	Peripheral Blood			17	Microarray	Human
	Sharma et al. (2009)	GSE18781	Healthy	Peripheral Blood			25	Microarray	Human
	Zhou et al. (2010)	GSE19743	Healthy	Peripheral Blood			63	Microarray	Human
	Li et al. (2011)	GSE23025	AML	Bone Marrow			21	Microarray	Human
				Peripheral Blood			13		Human
	Rosell et al. (2011)	GSE25414	Healthy	Peripheral Blood			12	Microarray	Human
	Lück et al. (2011)	GSE29883	AML	Bone Marrow			10	Microarray	Human
				Peripheral Blood			2	Microarray	Human
	Li et al.(2013), Herold et al. (2014), Janke et al. (2014), Jiang et al. (2016)	GSE37642	AML	Bone Marrow			140	Microarray	Human
	Lauwerys et al. (2013) Ducreux et al. (2016)	GSE39088	Healthy	Peripheral Blood			46	Microarray	Human
	Bullinger et al. (2014)	GSE39363	AML	Bone Marrow			11	Microarray	Human
				Peripheral Blood			2	Microarray	Human
	Clelland et al. (2013)	GSE46449	Healthy	Peripheral Blood			24	Microarray	Human
	Opel et al. (2015)	GSE46819	AML	Bone Marrow			8	Microarray	Human
				Peripheral Blood			4	Microarray	Human
	TCGA et al. (2015)	GSE68833	AML	Bone Marrow			183	Microarray	Human
	Cao et al. (2016)	GSE69565	AML	Peripheral Blood			12	Microarray	Human
	Meng et al. (2015)	GSE71226	Healthy	Peripheral Blood			3	Microarray	Human
	Bohl et al. (2016)	GSE84334	AML	Bone Marrow			25	Microarray	Human
				Peripheral Blood			20	Microarray	Human
	Tasaki et al. (2017)	GSE84844	Healthy	Peripheral Blood			30	Microarray	Human
	Leday et al. (2018)	GSE98793	Healthy	Peripheral Blood			64	Microarray	Human
	Shamir et al. (2017)	GSE99039	Healthy	Peripheral Blood			121	Microarray	Human
Evaluate the performance of LinDeconSeq	Liu et al. (2015)	GSE64098			HCC827, NCLH1975	16	24	RNA-Seq	Human
	Shen-Orr et al. (2010)	GSE19830			Brain, Liver, Lung	9	33	Microarray	Human
	Newman et al. (2015)	GSE65133			B, Dendritic, Eosinophils,Macrophages, Mast, Monocytes, Neutriphils, NK, Plasma, T	113	20	Microarray	Human

## Sheet: Table S1
Gene Ontology (Biological Processes (BP)) annotation of the marker genes identified by LinDeconSeq
CellType	ID	Description	GeneRatio	BgRatio	pvalue	p.adjust	qvalue	geneID	Count
B	GO:0042113	B cell activation	31/338	239/20505	5.34571e-19	1.90895e-15	1.65548e-15	ENSG00000169508/ENSG00000153064/ENSG00000112486/ENSG00000134061/ENSG00000012124/ENSG00000101017/ENSG00000019582/ENSG00000105369/ENSG00000007312/ENSG00000117322/ENSG00000160683/ENSG00000072694/ENSG00000163534/ENSG00000160856/ENSG00000048052/ENSG00000254709/ENSG00000161405/ENSG00000136244/ENSG00000172175/ENSG00000081189/ENSG00000156738/ENSG00000197329/ENSG00000197943/ENSG00000028277/ENSG00000166501…	31
B	GO:0045084	positive regulation of interleukin-12 biosynthetic process	8/338	12/20505	2.34624e-12	4.18921e-09	3.63297e-09	ENSG00000227507/ENSG00000238114/ENSG00000231314/ENSG00000236925/ENSG00000223448/ENSG00000236237/ENSG00000206437/ENSG00000204487	8
B	GO:0050853	B cell receptor signaling pathway	13/338	59/20505	1.07873e-11	9.87711e-09	8.56563e-09	ENSG00000136573/ENSG00000285369/ENSG00000177455/ENSG00000012124/ENSG00000105369/ENSG00000007312/ENSG00000160856/ENSG00000254709/ENSG00000081189/ENSG00000196092/ENSG00000197943/ENSG00000166501/ENSG00000035720	13
B	GO:0042090	interleukin-12 biosynthetic process	8/338	14/20505	1.38296e-11	9.87711e-09	8.56563e-09	ENSG00000227507/ENSG00000238114/ENSG00000231314/ENSG00000236925/ENSG00000223448/ENSG00000236237/ENSG00000206437/ENSG00000204487	8
B	GO:0045075	regulation of interleukin-12 biosynthetic process	8/338	14/20505	1.38296e-11	9.87711e-09	8.56563e-09	ENSG00000227507/ENSG00000238114/ENSG00000231314/ENSG00000236925/ENSG00000223448/ENSG00000236237/ENSG00000206437/ENSG00000204487	8
B	GO:0042100	B cell proliferation	14/338	95/20505	5.1309e-10	3.05374e-07	2.64826e-07	ENSG00000169508/ENSG00000134061/ENSG00000012124/ENSG00000101017/ENSG00000019582/ENSG00000105369/ENSG00000117322/ENSG00000072694/ENSG00000160856/ENSG00000161405/ENSG00000081189/ENSG00000156738/ENSG00000197329/ENSG00000159958	14
B	GO:0030098	lymphocyte differentiation	26/338	374/20505	7.61511e-10	3.88479e-07	3.36897e-07	ENSG00000169508/ENSG00000124508/ENSG00000112486/ENSG00000019582/ENSG00000105369/ENSG00000007312/ENSG00000112149/ENSG00000171316/ENSG00000117322/ENSG00000135144/ENSG00000072694/ENSG00000160856/ENSG00000125245/ENSG00000048052/ENSG00000161405/ENSG00000077238/ENSG00000136244/ENSG00000137265/ENSG00000172175/ENSG00000167604/ENSG00000197943/ENSG00000028277/ENSG00000120899/ENSG00000076554/ENSG00000185650…	26
B	GO:0048535	lymph node development	9/338	31/20505	1.18369e-09	5.28368e-07	4.58211e-07	ENSG00000227507/ENSG00000238114/ENSG00000231314/ENSG00000236925/ENSG00000223448/ENSG00000236237/ENSG00000206437/ENSG00000204487/ENSG00000160683	9
B	GO:0042108	positive regulation of cytokine biosynthetic process	12/338	74/20505	2.90986e-09	1.15457e-06	1.00126e-06	ENSG00000227507/ENSG00000238114/ENSG00000231314/ENSG00000236925/ENSG00000223448/ENSG00000236237/ENSG00000206437/ENSG00000204487/ENSG00000142867/ENSG00000137265/ENSG00000174130/ENSG00000159958	12
B	GO:0030183	B cell differentiation	15/338	129/20505	3.62723e-09	1.29528e-06	1.1233e-06	ENSG00000169508/ENSG00000105369/ENSG00000007312/ENSG00000117322/ENSG00000072694/ENSG00000160856/ENSG00000048052/ENSG00000161405/ENSG00000172175/ENSG00000197943/ENSG00000028277/ENSG00000120899/ENSG00000076554/ENSG00000185650/ENSG00000095585	15
B	GO:0050864	regulation of B cell activation	14/338	117/20505	8.32973e-09	2.49964e-06	2.16773e-06	ENSG00000169508/ENSG00000153064/ENSG00000012124/ENSG00000101017/ENSG00000019582/ENSG00000072694/ENSG00000160856/ENSG00000254709/ENSG00000161405/ENSG00000136244/ENSG00000081189/ENSG00000197329/ENSG00000159958/ENSG00000185650	14
B	GO:0050854	regulation of antigen receptor-mediated signaling pathway	11/338	65/20505	8.39979e-09	2.49964e-06	2.16773e-06	ENSG00000142867/ENSG00000136573/ENSG00000285369/ENSG00000124508/ENSG00000012124/ENSG00000092820/ENSG00000160856/ENSG00000172175/ENSG00000196092/ENSG00000166501/ENSG00000035720	11
B	GO:0033209	tumor necrosis factor-mediated signaling pathway	15/338	152/20505	3.44783e-08	9.47092e-06	8.21337e-06	ENSG00000100906/ENSG00000227507/ENSG00000238114/ENSG00000231314/ENSG00000236925/ENSG00000223448/ENSG00000236237/ENSG00000206437/ENSG00000204487/ENSG00000163568/ENSG00000023445/ENSG00000101017/ENSG00000120899/ENSG00000159958/ENSG00000048462	15
B	GO:0042035	regulation of cytokine biosynthetic process	13/338	116/20505	6.31012e-08	1.55262e-05	1.34646e-05	ENSG00000227507/ENSG00000238114/ENSG00000231314/ENSG00000236925/ENSG00000223448/ENSG00000236237/ENSG00000206437/ENSG00000204487/ENSG00000142867/ENSG00000136244/ENSG00000137265/ENSG00000174130/ENSG00000159958	13
B	GO:0030888	regulation of B cell proliferation	10/338	62/20505	6.52178e-08	1.55262e-05	1.34646e-05	ENSG00000169508/ENSG00000012124/ENSG00000101017/ENSG00000019582/ENSG00000072694/ENSG00000160856/ENSG00000161405/ENSG00000081189/ENSG00000197329/ENSG00000159958	10
B	GO:0050851	antigen receptor-mediated signaling pathway	19/338	270/20505	1.28165e-07	2.86049e-05	2.48067e-05	ENSG00000142867/ENSG00000136573/ENSG00000285369/ENSG00000124508/ENSG00000177455/ENSG00000012124/ENSG00000105369/ENSG00000007312/ENSG00000092820/ENSG00000160856/ENSG00000254709/ENSG00000172175/ENSG00000081189/ENSG00000167604/ENSG00000196092/ENSG00000184588/ENSG00000197943/ENSG00000166501/ENSG00000035720	19
B	GO:0032735	positive regulation of interleukin-12 production	9/338	52/20505	1.59307e-07	3.34638e-05	2.90205e-05	ENSG00000227507/ENSG00000238114/ENSG00000231314/ENSG00000236925/ENSG00000223448/ENSG00000236237/ENSG00000206437/ENSG00000204487/ENSG00000101017	9
B	GO:0042089	cytokine biosynthetic process	13/338	128/20505	2.03347e-07	4.03418e-05	3.49852e-05	ENSG00000227507/ENSG00000238114/ENSG00000231314/ENSG00000236925/ENSG00000223448/ENSG00000236237/ENSG00000206437/ENSG00000204487/ENSG00000142867/ENSG00000136244/ENSG00000137265/ENSG00000174130/ENSG00000159958	13
B	GO:0042107	cytokine metabolic process	13/338	129/20505	2.22821e-07	4.18787e-05	3.6318e-05	ENSG00000227507/ENSG00000238114/ENSG00000231314/ENSG00000236925/ENSG00000223448/ENSG00000236237/ENSG00000206437/ENSG00000204487/ENSG00000142867/ENSG00000136244/ENSG00000137265/ENSG00000174130/ENSG00000159958	13
B	GO:0050855	regulation of B cell receptor signaling pathway	7/338	28/20505	2.73222e-07	4.87838e-05	4.23063e-05	ENSG00000136573/ENSG00000285369/ENSG00000012124/ENSG00000160856/ENSG00000196092/ENSG00000166501/ENSG00000035720	7
CD4T	GO:0048535	lymph node development	16/221	31/20505	4.98646e-24	1.48597e-20	1.30855e-20	ENSG00000168685/ENSG00000226979/ENSG00000230279/ENSG00000173503/ENSG00000223919/ENSG00000231408/ENSG00000226275/ENSG00000238130/ENSG00000227507/ENSG00000238114/ENSG00000231314/ENSG00000236925/ENSG00000223448/ENSG00000236237/ENSG00000206437/ENSG00000204487	16
CD4T	GO:0030217	T cell differentiation	26/221	261/20505	8.16276e-18	1.21625e-14	1.07104e-14	ENSG00000127152/ENSG00000152495/ENSG00000126353/ENSG00000139193/ENSG00000178562/ENSG00000167286/ENSG00000198851/ENSG00000163599/ENSG00000083799/ENSG00000114861/ENSG00000285708/ENSG00000107485/ENSG00000169508/ENSG00000110944/ENSG00000134460/ENSG00000168685/ENSG00000113263/ENSG00000143772/ENSG00000182866/ENSG00000138795/ENSG00000172575/ENSG00000081059/ENSG00000106952/ENSG00000115085/ENSG00000116824…	26
CD4T	GO:0033209	tumor necrosis factor-mediated signaling pathway	20/221	152/20505	2.5928e-16	2.57551e-13	2.26802e-13	ENSG00000139193/ENSG00000083799/ENSG00000135960/ENSG00000226979/ENSG00000230279/ENSG00000173503/ENSG00000223919/ENSG00000231408/ENSG00000226275/ENSG00000238130/ENSG00000227507/ENSG00000238114/ENSG00000231314/ENSG00000236925/ENSG00000223448/ENSG00000236237/ENSG00000206437/ENSG00000204487/ENSG00000106952/ENSG00000056558	20
CD4T	GO:0030098	lymphocyte differentiation	28/221	374/20505	7.36511e-16	5.48701e-13	4.8319e-13	ENSG00000127152/ENSG00000152495/ENSG00000126353/ENSG00000139193/ENSG00000178562/ENSG00000167286/ENSG00000198851/ENSG00000163599/ENSG00000083799/ENSG00000090554/ENSG00000114861/ENSG00000285708/ENSG00000107485/ENSG00000169508/ENSG00000110944/ENSG00000134460/ENSG00000168685/ENSG00000150093/ENSG00000113263/ENSG00000143772/ENSG00000182866/ENSG00000138795/ENSG00000172575/ENSG00000081059/ENSG00000106952…	28
CD4T	GO:0002437	inflammatory response to antigenic stimulus	13/221	56/20505	2.33307e-14	1.39051e-11	1.2245e-11	ENSG00000126353/ENSG00000178562/ENSG00000013725/ENSG00000107485/ENSG00000134460/ENSG00000226979/ENSG00000230279/ENSG00000173503/ENSG00000223919/ENSG00000231408/ENSG00000226275/ENSG00000238130/ENSG00000172575	13
CD4T	GO:0045084	positive regulation of interleukin-12 biosynthetic process	8/221	12/20505	7.65036e-14	3.79968e-11	3.34603e-11	ENSG00000227507/ENSG00000238114/ENSG00000231314/ENSG00000236925/ENSG00000223448/ENSG00000236237/ENSG00000206437/ENSG00000204487	8
CD4T	GO:0022409	positive regulation of cell-cell adhesion	24/221	331/20505	1.96491e-13	8.36492e-11	7.36621e-11	ENSG00000151150/ENSG00000126353/ENSG00000139193/ENSG00000178562/ENSG00000198851/ENSG00000110448/ENSG00000013725/ENSG00000163599/ENSG00000083799/ENSG00000197635/ENSG00000134954/ENSG00000107485/ENSG00000163600/ENSG00000110944/ENSG00000134460/ENSG00000134352/ENSG00000168685/ENSG00000091409/ENSG00000143772/ENSG00000182866/ENSG00000071051/ENSG00000172575/ENSG00000089012/ENSG00000115085	24
CD4T	GO:0042090	interleukin-12 biosynthetic process	8/221	14/20505	4.5559e-13	1.50851e-10	1.3284e-10	ENSG00000227507/ENSG00000238114/ENSG00000231314/ENSG00000236925/ENSG00000223448/ENSG00000236237/ENSG00000206437/ENSG00000204487	8
CD4T	GO:0045075	regulation of interleukin-12 biosynthetic process	8/221	14/20505	4.5559e-13	1.50851e-10	1.3284e-10	ENSG00000227507/ENSG00000238114/ENSG00000231314/ENSG00000236925/ENSG00000223448/ENSG00000236237/ENSG00000206437/ENSG00000204487	8
CD4T	GO:1903039	positive regulation of leukocyte cell-cell adhesion	22/221	284/20505	5.55515e-13	1.65543e-10	1.45779e-10	ENSG00000126353/ENSG00000139193/ENSG00000178562/ENSG00000198851/ENSG00000110448/ENSG00000013725/ENSG00000163599/ENSG00000083799/ENSG00000197635/ENSG00000134954/ENSG00000107485/ENSG00000163600/ENSG00000110944/ENSG00000134460/ENSG00000134352/ENSG00000168685/ENSG00000143772/ENSG00000182866/ENSG00000071051/ENSG00000172575/ENSG00000089012/ENSG00000115085	22
CD4T	GO:0050863	regulation of T cell activation	25/221	384/20505	6.73335e-13	1.82413e-10	1.60634e-10	ENSG00000152495/ENSG00000126353/ENSG00000139193/ENSG00000178562/ENSG00000198851/ENSG00000110448/ENSG00000013725/ENSG00000163599/ENSG00000083799/ENSG00000197635/ENSG00000107485/ENSG00000163600/ENSG00000110944/ENSG00000134460/ENSG00000134352/ENSG00000168685/ENSG00000143772/ENSG00000213658/ENSG00000182866/ENSG00000071051/ENSG00000172575/ENSG00000089012/ENSG00000137078/ENSG00000115085/ENSG00000116824	25
CD4T	GO:0050870	positive regulation of T cell activation	21/221	264/20505	1.15043e-12	2.59373e-10	2.28406e-10	ENSG00000126353/ENSG00000139193/ENSG00000178562/ENSG00000198851/ENSG00000110448/ENSG00000013725/ENSG00000163599/ENSG00000083799/ENSG00000197635/ENSG00000107485/ENSG00000163600/ENSG00000110944/ENSG00000134460/ENSG00000134352/ENSG00000168685/ENSG00000143772/ENSG00000182866/ENSG00000071051/ENSG00000172575/ENSG00000089012/ENSG00000115085	21
CD4T	GO:0002863	positive regulation of inflammatory response to antigenic stimulus	9/221	23/20505	1.19498e-12	2.59373e-10	2.28406e-10	ENSG00000126353/ENSG00000178562/ENSG00000226979/ENSG00000230279/ENSG00000173503/ENSG00000223919/ENSG00000231408/ENSG00000226275/ENSG00000238130	9
CD4T	GO:0051251	positive regulation of lymphocyte activation	23/221	328/20505	1.28809e-12	2.59373e-10	2.28406e-10	ENSG00000126353/ENSG00000139193/ENSG00000178562/ENSG00000198851/ENSG00000110448/ENSG00000013725/ENSG00000163599/ENSG00000083799/ENSG00000197635/ENSG00000090554/ENSG00000107485/ENSG00000169508/ENSG00000163600/ENSG00000110944/ENSG00000134460/ENSG00000134352/ENSG00000168685/ENSG00000143772/ENSG00000182866/ENSG00000071051/ENSG00000172575/ENSG00000089012/ENSG00000115085	23
CD4T	GO:0032655	regulation of interleukin-12 production	13/221	75/20505	1.30557e-12	2.59373e-10	2.28406e-10	ENSG00000126353/ENSG00000114861/ENSG00000285708/ENSG00000110944/ENSG00000227507/ENSG00000238114/ENSG00000231314/ENSG00000236925/ENSG00000223448/ENSG00000236237/ENSG00000206437/ENSG00000204487/ENSG00000117090	13
CD4T	GO:0002696	positive regulation of leukocyte activation	24/221	367/20505	1.82053e-12	3.25933e-10	2.87019e-10	ENSG00000126353/ENSG00000139193/ENSG00000178562/ENSG00000198851/ENSG00000110448/ENSG00000013725/ENSG00000163599/ENSG00000083799/ENSG00000197635/ENSG00000090554/ENSG00000107485/ENSG00000169508/ENSG00000163600/ENSG00000110944/ENSG00000134460/ENSG00000134352/ENSG00000168685/ENSG00000143772/ENSG00000182866/ENSG00000071051/ENSG00000172575/ENSG00000089012/ENSG00000115085/ENSG00000116824	24
CD4T	GO:0032615	interleukin-12 production	13/221	77/20505	1.85935e-12	3.25933e-10	2.87019e-10	ENSG00000126353/ENSG00000114861/ENSG00000285708/ENSG00000110944/ENSG00000227507/ENSG00000238114/ENSG00000231314/ENSG00000236925/ENSG00000223448/ENSG00000236237/ENSG00000206437/ENSG00000204487/ENSG00000117090	13
CD4T	GO:0022407	regulation of cell-cell adhesion	27/221	489/20505	3.69456e-12	5.98716e-10	5.27234e-10	ENSG00000111863/ENSG00000151150/ENSG00000126353/ENSG00000139193/ENSG00000178562/ENSG00000198851/ENSG00000110448/ENSG00000013725/ENSG00000163599/ENSG00000083799/ENSG00000197635/ENSG00000134954/ENSG00000107485/ENSG00000163600/ENSG00000110944/ENSG00000134460/ENSG00000134352/ENSG00000168685/ENSG00000091409/ENSG00000143772/ENSG00000182866/ENSG00000138795/ENSG00000071051/ENSG00000154229/ENSG00000172575…	27
CD4T	GO:0050867	positive regulation of cell activation	24/221	380/20505	3.81732e-12	5.98716e-10	5.27234e-10	ENSG00000126353/ENSG00000139193/ENSG00000178562/ENSG00000198851/ENSG00000110448/ENSG00000013725/ENSG00000163599/ENSG00000083799/ENSG00000197635/ENSG00000090554/ENSG00000107485/ENSG00000169508/ENSG00000163600/ENSG00000110944/ENSG00000134460/ENSG00000134352/ENSG00000168685/ENSG00000143772/ENSG00000182866/ENSG00000071051/ENSG00000172575/ENSG00000089012/ENSG00000115085/ENSG00000116824	24
CD4T	GO:0045058	T cell selection	11/221	50/20505	4.58927e-12	6.83802e-10	6.02161e-10	ENSG00000127152/ENSG00000126353/ENSG00000178562/ENSG00000167286/ENSG00000198851/ENSG00000083799/ENSG00000107485/ENSG00000110944/ENSG00000143772/ENSG00000115085/ENSG00000160654	11
CD8T	GO:0030098	lymphocyte differentiation	29/177	374/20505	1.68514e-19	4.22295e-16	3.84388e-16	ENSG00000127152/ENSG00000152495/ENSG00000126353/ENSG00000139193/ENSG00000167286/ENSG00000198851/ENSG00000090554/ENSG00000110944/ENSG00000168685/ENSG00000113263/ENSG00000143772/ENSG00000182866/ENSG00000138795/ENSG00000122224/ENSG00000172575/ENSG00000081059/ENSG00000106952/ENSG00000115085/ENSG00000149311/ENSG00000116824/ENSG00000160654/ENSG00000153563/ENSG00000135905/ENSG00000111537/ENSG00000131507…	29
CD8T	GO:0030217	T cell differentiation	24/177	261/20505	5.65368e-18	7.08406e-15	6.44817e-15	ENSG00000127152/ENSG00000152495/ENSG00000126353/ENSG00000139193/ENSG00000167286/ENSG00000198851/ENSG00000110944/ENSG00000168685/ENSG00000113263/ENSG00000143772/ENSG00000182866/ENSG00000138795/ENSG00000122224/ENSG00000172575/ENSG00000081059/ENSG00000106952/ENSG00000115085/ENSG00000116824/ENSG00000160654/ENSG00000153563/ENSG00000111537/ENSG00000163513/ENSG00000172673/ENSG00000275122	24
CD8T	GO:0045058	T cell selection	11/177	50/20505	4.04424e-13	3.17244e-10	2.88767e-10	ENSG00000127152/ENSG00000126353/ENSG00000167286/ENSG00000198851/ENSG00000110944/ENSG00000143772/ENSG00000122224/ENSG00000115085/ENSG00000160654/ENSG00000172673/ENSG00000275122	11
CD8T	GO:0043368	positive T cell selection	10/177	37/20505	5.06375e-13	3.17244e-10	2.88767e-10	ENSG00000127152/ENSG00000167286/ENSG00000198851/ENSG00000110944/ENSG00000143772/ENSG00000122224/ENSG00000115085/ENSG00000160654/ENSG00000172673/ENSG00000275122	10
CD8T	GO:0033077	T cell differentiation in thymus	10/177	73/20505	6.9128e-10	3.4647e-07	3.15369e-07	ENSG00000127152/ENSG00000152495/ENSG00000126353/ENSG00000167286/ENSG00000198851/ENSG00000168685/ENSG00000143772/ENSG00000172575/ENSG00000115085/ENSG00000160654	10
CD8T	GO:0050852	T cell receptor signaling pathway	15/177	225/20505	1.14409e-09	4.68787e-07	4.26707e-07	ENSG00000126353/ENSG00000167286/ENSG00000198851/ENSG00000117228/ENSG00000113263/ENSG00000213658/ENSG00000182866/ENSG00000124181/ENSG00000115085/ENSG00000160654/ENSG00000100351/ENSG00000145675/ENSG00000172673/ENSG00000275122/ENSG00000186470	15
CD8T	GO:0046632	alpha-beta T cell differentiation	11/177	102/20505	1.30946e-09	4.68787e-07	4.26707e-07	ENSG00000127152/ENSG00000110944/ENSG00000113263/ENSG00000143772/ENSG00000138795/ENSG00000122224/ENSG00000081059/ENSG00000106952/ENSG00000115085/ENSG00000111537/ENSG00000163513	11
CD8T	GO:0050863	regulation of T cell activation	18/177	384/20505	6.64706e-09	2.08219e-06	1.89529e-06	ENSG00000152495/ENSG00000126353/ENSG00000139193/ENSG00000198851/ENSG00000110944/ENSG00000168685/ENSG00000143772/ENSG00000213658/ENSG00000182866/ENSG00000172575/ENSG00000089012/ENSG00000115085/ENSG00000116824/ENSG00000100351/ENSG00000111537/ENSG00000131507/ENSG00000145675/ENSG00000163513	18
CD8T	GO:0051249	regulation of lymphocyte activation	20/177	495/20505	1.1421e-08	3.1801e-06	2.89464e-06	ENSG00000152495/ENSG00000126353/ENSG00000139193/ENSG00000198851/ENSG00000090554/ENSG00000110944/ENSG00000168685/ENSG00000143772/ENSG00000213658/ENSG00000182866/ENSG00000172575/ENSG00000089012/ENSG00000115085/ENSG00000149311/ENSG00000116824/ENSG00000100351/ENSG00000111537/ENSG00000131507/ENSG00000145675/ENSG00000163513	20
CD8T	GO:0050851	antigen receptor-mediated signaling pathway	15/177	270/20505	1.36616e-08	3.42361e-06	3.11629e-06	ENSG00000126353/ENSG00000167286/ENSG00000198851/ENSG00000117228/ENSG00000113263/ENSG00000213658/ENSG00000182866/ENSG00000124181/ENSG00000115085/ENSG00000160654/ENSG00000100351/ENSG00000145675/ENSG00000172673/ENSG00000275122/ENSG00000186470	15
CD8T	GO:0007159	leukocyte cell-cell adhesion	18/177	408/20505	1.69616e-08	3.59463e-06	3.27196e-06	ENSG00000126353/ENSG00000139193/ENSG00000198851/ENSG00000134954/ENSG00000110944/ENSG00000168685/ENSG00000143772/ENSG00000182866/ENSG00000172575/ENSG00000187764/ENSG00000089012/ENSG00000115085/ENSG00000100351/ENSG00000111537/ENSG00000131507/ENSG00000145675/ENSG00000163513/ENSG00000135318	18
CD8T	GO:0046631	alpha-beta T cell activation	12/177	162/20505	1.72129e-08	3.59463e-06	3.27196e-06	ENSG00000127152/ENSG00000198851/ENSG00000110944/ENSG00000113263/ENSG00000143772/ENSG00000138795/ENSG00000122224/ENSG00000081059/ENSG00000106952/ENSG00000115085/ENSG00000111537/ENSG00000163513	12
CD8T	GO:0045061	thymic T cell selection	6/177	22/20505	2.52813e-08	4.79641e-06	4.36587e-06	ENSG00000126353/ENSG00000167286/ENSG00000198851/ENSG00000143772/ENSG00000115085/ENSG00000160654	6
CD8T	GO:1903039	positive regulation of leukocyte cell-cell adhesion	15/177	284/20505	2.67956e-08	4.79641e-06	4.36587e-06	ENSG00000126353/ENSG00000139193/ENSG00000198851/ENSG00000134954/ENSG00000110944/ENSG00000168685/ENSG00000143772/ENSG00000182866/ENSG00000172575/ENSG00000089012/ENSG00000115085/ENSG00000100351/ENSG00000111537/ENSG00000145675/ENSG00000163513	15
CD8T	GO:0022407	regulation of cell-cell adhesion	19/177	489/20505	5.04166e-08	8.42294e-06	7.66686e-06	ENSG00000126353/ENSG00000139193/ENSG00000198851/ENSG00000134954/ENSG00000110944/ENSG00000168685/ENSG00000143772/ENSG00000182866/ENSG00000138795/ENSG00000154229/ENSG00000172575/ENSG00000089012/ENSG00000115085/ENSG00000143126/ENSG00000100351/ENSG00000111537/ENSG00000131507/ENSG00000145675/ENSG00000163513	19
CD8T	GO:0050870	positive regulation of T cell activation	14/177	264/20505	7.55094e-08	1.18267e-05	1.07651e-05	ENSG00000126353/ENSG00000139193/ENSG00000198851/ENSG00000110944/ENSG00000168685/ENSG00000143772/ENSG00000182866/ENSG00000172575/ENSG00000089012/ENSG00000115085/ENSG00000100351/ENSG00000111537/ENSG00000145675/ENSG00000163513	14
CD8T	GO:0043383	negative T cell selection	5/177	14/20505	8.51313e-08	1.18522e-05	1.07883e-05	ENSG00000126353/ENSG00000198851/ENSG00000115085/ENSG00000172673/ENSG00000275122	5
CD8T	GO:0045059	positive thymic T cell selection	5/177	14/20505	8.51313e-08	1.18522e-05	1.07883e-05	ENSG00000167286/ENSG00000198851/ENSG00000143772/ENSG00000115085/ENSG00000160654	5
CD8T	GO:1902105	regulation of leukocyte differentiation	15/177	312/20505	9.21967e-08	1.19176e-05	1.08478e-05	ENSG00000152495/ENSG00000139193/ENSG00000090554/ENSG00000110944/ENSG00000168685/ENSG00000143772/ENSG00000138795/ENSG00000154229/ENSG00000172575/ENSG00000115085/ENSG00000116824/ENSG00000111537/ENSG00000131507/ENSG00000145675/ENSG00000163513	15
CD8T	GO:0045619	regulation of lymphocyte differentiation	12/177	189/20505	9.51122e-08	1.19176e-05	1.08478e-05	ENSG00000152495/ENSG00000139193/ENSG00000090554/ENSG00000110944/ENSG00000168685/ENSG00000143772/ENSG00000172575/ENSG00000115085/ENSG00000116824/ENSG00000111537/ENSG00000131507/ENSG00000163513	12
CLP	GO:0010948	negative regulation of cell cycle process	20/279	342/20505	5.32338e-08	0.000174075	0.000151016	ENSG00000178999/ENSG00000159388/ENSG00000156970/ENSG00000122565/ENSG00000094916/ENSG00000136807/ENSG00000165617/ENSG00000106462/ENSG00000109670/ENSG00000164109/ENSG00000135679/ENSG00000198625/ENSG00000118762/ENSG00000171862/ENSG00000284792/ENSG00000139687/ENSG00000163602/ENSG00000281766/ENSG00000124766/ENSG00000132604	20
CLP	GO:0000819	sister chromatid segregation	14/279	193/20505	4.31705e-07	0.000577314	0.00050084	ENSG00000178999/ENSG00000156970/ENSG00000136982/ENSG00000109670/ENSG00000128908/ENSG00000118193/ENSG00000164109/ENSG00000083642/ENSG00000161800/ENSG00000139687/ENSG00000113810/ENSG00000131747/ENSG00000077097/ENSG00000134690	14
CLP	GO:0033151	V(D)J recombination	5/279	13/20505	5.29646e-07	0.000577314	0.00050084	ENSG00000189403/ENSG00000174405/ENSG00000166349/ENSG00000175097/ENSG00000071564	5
CLP	GO:0007059	chromosome segregation	18/279	340/20505	1.06832e-06	0.000845029	0.000733093	ENSG00000178999/ENSG00000156970/ENSG00000136982/ENSG00000109670/ENSG00000128908/ENSG00000118193/ENSG00000164109/ENSG00000113580/ENSG00000083642/ENSG00000161800/ENSG00000139687/ENSG00000178966/ENSG00000165480/ENSG00000113810/ENSG00000131747/ENSG00000077097/ENSG00000134690/ENSG00000148773	18
CLP	GO:1901987	regulation of cell cycle phase transition	21/279	456/20505	1.29209e-06	0.000845029	0.000733093	ENSG00000178999/ENSG00000159388/ENSG00000156970/ENSG00000174799/ENSG00000165617/ENSG00000106462/ENSG00000109670/ENSG00000152240/ENSG00000128908/ENSG00000118193/ENSG00000164109/ENSG00000135679/ENSG00000198625/ENSG00000118762/ENSG00000171862/ENSG00000284792/ENSG00000139687/ENSG00000136104/ENSG00000124766/ENSG00000175063/ENSG00000143479	21
CLP	GO:1902806	regulation of cell cycle G1/S phase transition	13/279	203/20505	4.48182e-06	0.00191163	0.00165841	ENSG00000159388/ENSG00000165617/ENSG00000106462/ENSG00000109670/ENSG00000128908/ENSG00000118193/ENSG00000135679/ENSG00000198625/ENSG00000118762/ENSG00000171862/ENSG00000284792/ENSG00000139687/ENSG00000124766	13
CLP	GO:1901990	regulation of mitotic cell cycle phase transition	19/279	418/20505	5.04852e-06	0.00191163	0.00165841	ENSG00000178999/ENSG00000159388/ENSG00000156970/ENSG00000174799/ENSG00000165617/ENSG00000106462/ENSG00000152240/ENSG00000128908/ENSG00000118193/ENSG00000164109/ENSG00000135679/ENSG00000198625/ENSG00000118762/ENSG00000171862/ENSG00000284792/ENSG00000139687/ENSG00000136104/ENSG00000124766/ENSG00000175063	19
CLP	GO:0090068	positive regulation of cell cycle process	16/279	307/20505	5.2185e-06	0.00191163	0.00165841	ENSG00000171132/ENSG00000178999/ENSG00000159388/ENSG00000118523/ENSG00000106462/ENSG00000128908/ENSG00000118193/ENSG00000164109/ENSG00000135679/ENSG00000198625/ENSG00000118762/ENSG00000161800/ENSG00000139687/ENSG00000124766/ENSG00000175063/ENSG00000143479	16
CLP	GO:1901991	negative regulation of mitotic cell cycle phase transition	13/279	206/20505	5.26137e-06	0.00191163	0.00165841	ENSG00000178999/ENSG00000159388/ENSG00000156970/ENSG00000165617/ENSG00000106462/ENSG00000164109/ENSG00000135679/ENSG00000198625/ENSG00000118762/ENSG00000171862/ENSG00000284792/ENSG00000139687/ENSG00000124766	13
CLP	GO:0000280	nuclear division	20/279	462/20505	5.8781e-06	0.00192214	0.00166752	ENSG00000138764/ENSG00000178999/ENSG00000156970/ENSG00000065883/ENSG00000136982/ENSG00000128908/ENSG00000118193/ENSG00000164109/ENSG00000120539/ENSG00000121211/ENSG00000083642/ENSG00000161800/ENSG00000139687/ENSG00000178966/ENSG00000113810/ENSG00000131747/ENSG00000077097/ENSG00000175063/ENSG00000134690/ENSG00000148773	20
CLP	GO:0045787	positive regulation of cell cycle	19/279	427/20505	6.84325e-06	0.00203431	0.00176484	ENSG00000138764/ENSG00000171132/ENSG00000178999/ENSG00000159388/ENSG00000136807/ENSG00000173207/ENSG00000118523/ENSG00000106462/ENSG00000128908/ENSG00000118193/ENSG00000164109/ENSG00000135679/ENSG00000198625/ENSG00000118762/ENSG00000161800/ENSG00000139687/ENSG00000124766/ENSG00000175063/ENSG00000143479	19
CLP	GO:2000134	negative regulation of G1/S transition of mitotic cell cycle	10/279	125/20505	8.30017e-06	0.00205291	0.00178098	ENSG00000159388/ENSG00000165617/ENSG00000106462/ENSG00000135679/ENSG00000198625/ENSG00000118762/ENSG00000171862/ENSG00000284792/ENSG00000139687/ENSG00000124766	10
CLP	GO:2000045	regulation of G1/S transition of mitotic cell cycle	12/279	184/20505	8.69732e-06	0.00205291	0.00178098	ENSG00000159388/ENSG00000165617/ENSG00000106462/ENSG00000128908/ENSG00000118193/ENSG00000135679/ENSG00000198625/ENSG00000118762/ENSG00000171862/ENSG00000284792/ENSG00000139687/ENSG00000124766	12
CLP	GO:0098813	nuclear chromosome segregation	15/279	284/20505	8.78923e-06	0.00205291	0.00178098	ENSG00000178999/ENSG00000156970/ENSG00000136982/ENSG00000109670/ENSG00000128908/ENSG00000118193/ENSG00000164109/ENSG00000083642/ENSG00000161800/ENSG00000139687/ENSG00000178966/ENSG00000113810/ENSG00000131747/ENSG00000077097/ENSG00000134690	15
CLP	GO:1904666	regulation of ubiquitin protein ligase activity	5/279	22/20505	9.80154e-06	0.00213674	0.0018537	ENSG00000164109/ENSG00000120539/ENSG00000171862/ENSG00000284792/ENSG00000175063	5
CLP	GO:0000070	mitotic sister chromatid segregation	11/279	160/20505	1.25761e-05	0.00257023	0.00222977	ENSG00000178999/ENSG00000156970/ENSG00000136982/ENSG00000128908/ENSG00000118193/ENSG00000164109/ENSG00000083642/ENSG00000161800/ENSG00000139687/ENSG00000113810/ENSG00000134690	11
CLP	GO:1902807	negative regulation of cell cycle G1/S phase transition	10/279	132/20505	1.34355e-05	0.00258435	0.00224202	ENSG00000159388/ENSG00000165617/ENSG00000106462/ENSG00000135679/ENSG00000198625/ENSG00000118762/ENSG00000171862/ENSG00000284792/ENSG00000139687/ENSG00000124766	10
CLP	GO:1901988	negative regulation of cell cycle phase transition	13/279	226/20505	1.42777e-05	0.00259379	0.00225021	ENSG00000178999/ENSG00000159388/ENSG00000156970/ENSG00000165617/ENSG00000106462/ENSG00000164109/ENSG00000135679/ENSG00000198625/ENSG00000118762/ENSG00000171862/ENSG00000284792/ENSG00000139687/ENSG00000124766	13
CLP	GO:0140014	mitotic nuclear division	15/279	302/20505	1.81777e-05	0.00304925	0.00264533	ENSG00000138764/ENSG00000178999/ENSG00000156970/ENSG00000065883/ENSG00000136982/ENSG00000128908/ENSG00000118193/ENSG00000164109/ENSG00000083642/ENSG00000161800/ENSG00000139687/ENSG00000113810/ENSG00000175063/ENSG00000134690/ENSG00000148773	15
CLP	GO:0045023	G0 to G1 transition	7/279	61/20505	1.86498e-05	0.00304925	0.00264533	ENSG00000122565/ENSG00000094916/ENSG00000118523/ENSG00000106462/ENSG00000198625/ENSG00000163602/ENSG00000281766	7
CMP	GO:0000052	citrulline metabolic process	8/270	14/20505	2.28534e-12	7.2331e-09	6.50961e-09	ENSG00000213722/ENSG00000228128/ENSG00000206395/ENSG00000233076/ENSG00000227317/ENSG00000226634/ENSG00000225635/ENSG00000059573	8
CMP	GO:0009065	glutamine family amino acid catabolic process	10/270	35/20505	1.82268e-11	2.88439e-08	2.59588e-08	ENSG00000213722/ENSG00000228128/ENSG00000206395/ENSG00000233076/ENSG00000227317/ENSG00000226634/ENSG00000225635/ENSG00000162174/ENSG00000103876/ENSG00000135821	10
CMP	GO:0006527	arginine catabolic process	8/270	19/20505	5.43275e-11	5.73156e-08	5.15826e-08	ENSG00000213722/ENSG00000228128/ENSG00000206395/ENSG00000233076/ENSG00000227317/ENSG00000226634/ENSG00000225635/ENSG00000103876	8
CMP	GO:0006525	arginine metabolic process	8/270	27/20505	1.45655e-09	9.94644e-07	8.95154e-07	ENSG00000213722/ENSG00000228128/ENSG00000206395/ENSG00000233076/ENSG00000227317/ENSG00000226634/ENSG00000225635/ENSG00000103876	8
CMP	GO:0009064	glutamine family amino acid metabolic process	12/270	87/20505	1.57132e-09	9.94644e-07	8.95154e-07	ENSG00000213722/ENSG00000228128/ENSG00000206395/ENSG00000233076/ENSG00000227317/ENSG00000226634/ENSG00000225635/ENSG00000162174/ENSG00000103876/ENSG00000092621/ENSG00000059573/ENSG00000135821	12
CMP	GO:0044282	small molecule catabolic process	24/270	460/20505	1.13926e-08	6.00958e-06	5.40847e-06	ENSG00000213722/ENSG00000228128/ENSG00000206395/ENSG00000233076/ENSG00000227317/ENSG00000226634/ENSG00000225635/ENSG00000162174/ENSG00000198018/ENSG00000140287/ENSG00000186792/ENSG00000067057/ENSG00000079739/ENSG00000182199/ENSG00000140284/ENSG00000097021/ENSG00000103876/ENSG00000105220/ENSG00000282019/ENSG00000169919/ENSG00000205309/ENSG00000107537/ENSG00000135821/ENSG00000133835	24
CMP	GO:1901606	alpha-amino acid catabolic process	12/270	112/20505	2.92367e-08	1.32192e-05	1.18969e-05	ENSG00000213722/ENSG00000228128/ENSG00000206395/ENSG00000233076/ENSG00000227317/ENSG00000226634/ENSG00000225635/ENSG00000162174/ENSG00000140287/ENSG00000182199/ENSG00000103876/ENSG00000135821	12
CMP	GO:0016054	organic acid catabolic process	18/270	287/20505	5.37924e-08	1.8917e-05	1.70248e-05	ENSG00000213722/ENSG00000228128/ENSG00000206395/ENSG00000233076/ENSG00000227317/ENSG00000226634/ENSG00000225635/ENSG00000162174/ENSG00000140287/ENSG00000186792/ENSG00000182199/ENSG00000140284/ENSG00000097021/ENSG00000103876/ENSG00000169919/ENSG00000107537/ENSG00000135821/ENSG00000133835	18
CMP	GO:0046395	carboxylic acid catabolic process	18/270	287/20505	5.37924e-08	1.8917e-05	1.70248e-05	ENSG00000213722/ENSG00000228128/ENSG00000206395/ENSG00000233076/ENSG00000227317/ENSG00000226634/ENSG00000225635/ENSG00000162174/ENSG00000140287/ENSG00000186792/ENSG00000182199/ENSG00000140284/ENSG00000097021/ENSG00000103876/ENSG00000169919/ENSG00000107537/ENSG00000135821/ENSG00000133835	18
CMP	GO:1901605	alpha-amino acid metabolic process	16/270	240/20505	1.30846e-07	4.14126e-05	3.72703e-05	ENSG00000213722/ENSG00000228128/ENSG00000206395/ENSG00000233076/ENSG00000227317/ENSG00000226634/ENSG00000225635/ENSG00000162174/ENSG00000093010/ENSG00000140287/ENSG00000182199/ENSG00000103876/ENSG00000185624/ENSG00000092621/ENSG00000059573/ENSG00000135821	16
CMP	GO:0009063	cellular amino acid catabolic process	12/270	130/20505	1.5468e-07	4.45057e-05	4.0054e-05	ENSG00000213722/ENSG00000228128/ENSG00000206395/ENSG00000233076/ENSG00000227317/ENSG00000226634/ENSG00000225635/ENSG00000162174/ENSG00000140287/ENSG00000182199/ENSG00000103876/ENSG00000135821	12
CMP	GO:0007263	nitric oxide mediated signal transduction	7/270	34/20505	2.52073e-07	6.64841e-05	5.98341e-05	ENSG00000213722/ENSG00000228128/ENSG00000206395/ENSG00000233076/ENSG00000227317/ENSG00000226634/ENSG00000225635	7
CMP	GO:0045429	positive regulation of nitric oxide biosynthetic process	8/270	59/20505	1.01062e-06	0.000228473	0.00020562	ENSG00000120885/ENSG00000213722/ENSG00000228128/ENSG00000206395/ENSG00000233076/ENSG00000227317/ENSG00000226634/ENSG00000225635	8
CMP	GO:1904407	positive regulation of nitric oxide metabolic process	8/270	59/20505	1.01062e-06	0.000228473	0.00020562	ENSG00000120885/ENSG00000213722/ENSG00000228128/ENSG00000206395/ENSG00000233076/ENSG00000227317/ENSG00000226634/ENSG00000225635	8
CMP	GO:0046394	carboxylic acid biosynthetic process	20/270	437/20505	1.54438e-06	0.000297764	0.00026798	ENSG00000172817/ENSG00000149485/ENSG00000164120/ENSG00000163106/ENSG00000074416/ENSG00000067057/ENSG00000079739/ENSG00000099194/ENSG00000182199/ENSG00000140284/ENSG00000158715/ENSG00000109814/ENSG00000097021/ENSG00000105220/ENSG00000282019/ENSG00000092621/ENSG00000147465/ENSG00000059573/ENSG00000135821/ENSG00000133835	20
CMP	GO:0006520	cellular amino acid metabolic process	18/270	361/20505	1.56965e-06	0.000297764	0.00026798	ENSG00000213722/ENSG00000228128/ENSG00000206395/ENSG00000233076/ENSG00000227317/ENSG00000226634/ENSG00000225635/ENSG00000162174/ENSG00000093010/ENSG00000140287/ENSG00000182199/ENSG00000103876/ENSG00000185624/ENSG00000092621/ENSG00000059573/ENSG00000179115/ENSG00000172053/ENSG00000135821	18
CMP	GO:0016053	organic acid biosynthetic process	20/270	438/20505	1.59936e-06	0.000297764	0.00026798	ENSG00000172817/ENSG00000149485/ENSG00000164120/ENSG00000163106/ENSG00000074416/ENSG00000067057/ENSG00000079739/ENSG00000099194/ENSG00000182199/ENSG00000140284/ENSG00000158715/ENSG00000109814/ENSG00000097021/ENSG00000105220/ENSG00000282019/ENSG00000092621/ENSG00000147465/ENSG00000059573/ENSG00000135821/ENSG00000133835	20
CMP	GO:0002576	platelet degranulation	11/270	139/20505	2.37564e-06	0.000417717	0.000375935	ENSG00000120885/ENSG00000125257/ENSG00000259207/ENSG00000115956/ENSG00000163736/ENSG00000174175/ENSG00000122862/ENSG00000100234/ENSG00000110799/ENSG00000019991/ENSG00000108405	11
CMP	GO:1903428	positive regulation of reactive oxygen species biosynthetic process	8/270	71/20505	4.23107e-06	0.000704807	0.000634309	ENSG00000120885/ENSG00000213722/ENSG00000228128/ENSG00000206395/ENSG00000233076/ENSG00000227317/ENSG00000226634/ENSG00000225635	8
CMP	GO:0001505	regulation of neurotransmitter levels	18/270	392/20505	4.97464e-06	0.000750731	0.000675639	ENSG00000120885/ENSG00000213722/ENSG00000228128/ENSG00000206395/ENSG00000233076/ENSG00000227317/ENSG00000226634/ENSG00000225635/ENSG00000093010/ENSG00000087470/ENSG00000140287/ENSG00000182199/ENSG00000165646/ENSG00000092621/ENSG00000108262/ENSG00000108405/ENSG00000111052/ENSG00000135821	18
Ery	GO:0140014	mitotic nuclear division	57/661	302/20505	1.20037e-27	4.3789e-24	3.77505e-24	ENSG00000118193/ENSG00000161800/ENSG00000113810/ENSG00000011426/ENSG00000087586/ENSG00000169679/ENSG00000145386/ENSG00000134057/ENSG00000157456/ENSG00000105173/ENSG00000175305/ENSG00000117399/ENSG00000004897/ENSG00000094804/ENSG00000134690/ENSG00000138778/ENSG00000117724/ENSG00000126787/ENSG00000112029/ENSG00000178295/ENSG00000204388/ENSG00000224501/ENSG00000231555/ENSG00000212866/ENSG00000232804…	57
Ery	GO:0007059	chromosome segregation	60/661	340/20505	2.05872e-27	4.3789e-24	3.77505e-24	ENSG00000101447/ENSG00000118193/ENSG00000161800/ENSG00000113810/ENSG00000131747/ENSG00000089685/ENSG00000169679/ENSG00000134057/ENSG00000105173/ENSG00000175305/ENSG00000117399/ENSG00000004897/ENSG00000094804/ENSG00000134690/ENSG00000138778/ENSG00000117724/ENSG00000166451/ENSG00000126787/ENSG00000114346/ENSG00000171320/ENSG00000144554/ENSG00000112029/ENSG00000178295/ENSG00000123485/ENSG00000121621…	60
Ery	GO:0000280	nuclear division	67/661	462/20505	2.28821e-25	3.24468e-22	2.79723e-22	ENSG00000118193/ENSG00000120539/ENSG00000161800/ENSG00000113810/ENSG00000131747/ENSG00000011426/ENSG00000066279/ENSG00000087586/ENSG00000169679/ENSG00000145386/ENSG00000134057/ENSG00000157456/ENSG00000105173/ENSG00000175305/ENSG00000117399/ENSG00000004897/ENSG00000094804/ENSG00000134690/ENSG00000138778/ENSG00000117724/ENSG00000123975/ENSG00000126787/ENSG00000144554/ENSG00000112029/ENSG00000178295…	67
Ery	GO:0030218	erythrocyte differentiation	35/661	139/20505	9.94842e-22	1.05801e-18	9.12113e-19	ENSG00000169877/ENSG00000172331/ENSG00000158856/ENSG00000143479/ENSG00000166947/ENSG00000124098/ENSG00000118689/ENSG00000164104/ENSG00000204388/ENSG00000224501/ENSG00000231555/ENSG00000212866/ENSG00000232804/ENSG00000096968/ENSG00000105610/ENSG00000169926/ENSG00000275746/ENSG00000147324/ENSG00000285022/ENSG00000146918/ENSG00000112077/ENSG00000110911/ENSG00000144659/ENSG00000110693/ENSG00000162367…	35
Ery	GO:0034101	erythrocyte homeostasis	35/661	150/20505	1.49207e-20	1.09973e-17	9.48072e-18	ENSG00000169877/ENSG00000172331/ENSG00000158856/ENSG00000143479/ENSG00000166947/ENSG00000124098/ENSG00000118689/ENSG00000164104/ENSG00000204388/ENSG00000224501/ENSG00000231555/ENSG00000212866/ENSG00000232804/ENSG00000096968/ENSG00000105610/ENSG00000169926/ENSG00000275746/ENSG00000147324/ENSG00000285022/ENSG00000146918/ENSG00000112077/ENSG00000110911/ENSG00000144659/ENSG00000110693/ENSG00000162367…	35
Ery	GO:0000070	mitotic sister chromatid segregation	36/661	160/20505	1.55109e-20	1.09973e-17	9.48072e-18	ENSG00000118193/ENSG00000161800/ENSG00000113810/ENSG00000169679/ENSG00000134057/ENSG00000117399/ENSG00000004897/ENSG00000094804/ENSG00000134690/ENSG00000138778/ENSG00000117724/ENSG00000126787/ENSG00000112029/ENSG00000178295/ENSG00000121621/ENSG00000137807/ENSG00000142945/ENSG00000226650/ENSG00000128944/ENSG00000121579/ENSG00000151503/ENSG00000109805/ENSG00000121152/ENSG00000080986/ENSG00000117650…	36
Ery	GO:0000819	sister chromatid segregation	39/661	193/20505	2.31581e-20	1.40735e-17	1.21327e-17	ENSG00000118193/ENSG00000161800/ENSG00000113810/ENSG00000131747/ENSG00000169679/ENSG00000134057/ENSG00000117399/ENSG00000004897/ENSG00000094804/ENSG00000134690/ENSG00000138778/ENSG00000117724/ENSG00000126787/ENSG00000171320/ENSG00000112029/ENSG00000178295/ENSG00000121621/ENSG00000137807/ENSG00000142945/ENSG00000226650/ENSG00000128944/ENSG00000121579/ENSG00000151503/ENSG00000109805/ENSG00000121152…	39
Ery	GO:0002262	myeloid cell homeostasis	37/661	176/20505	5.36278e-20	2.85166e-17	2.45841e-17	ENSG00000169877/ENSG00000153094/ENSG00000172331/ENSG00000158856/ENSG00000143479/ENSG00000166947/ENSG00000124098/ENSG00000118689/ENSG00000164104/ENSG00000204388/ENSG00000224501/ENSG00000231555/ENSG00000212866/ENSG00000232804/ENSG00000096968/ENSG00000105610/ENSG00000169926/ENSG00000275746/ENSG00000147324/ENSG00000285022/ENSG00000146918/ENSG00000112077/ENSG00000110911/ENSG00000144659/ENSG00000142168…	37
Ery	GO:0098813	nuclear chromosome segregation	45/661	284/20505	6.87841e-19	3.2512e-16	2.80285e-16	ENSG00000101447/ENSG00000118193/ENSG00000161800/ENSG00000113810/ENSG00000131747/ENSG00000169679/ENSG00000134057/ENSG00000105173/ENSG00000175305/ENSG00000117399/ENSG00000004897/ENSG00000094804/ENSG00000134690/ENSG00000138778/ENSG00000117724/ENSG00000126787/ENSG00000114346/ENSG00000171320/ENSG00000144554/ENSG00000112029/ENSG00000178295/ENSG00000121621/ENSG00000137807/ENSG00000142945/ENSG00000226650…	45
Ery	GO:1901990	regulation of mitotic cell cycle phase transition	54/661	418/20505	2.70947e-18	1.15261e-15	9.93662e-16	ENSG00000005249/ENSG00000284096/ENSG00000100393/ENSG00000088986/ENSG00000118193/ENSG00000011426/ENSG00000176208/ENSG00000087586/ENSG00000169679/ENSG00000134057/ENSG00000103540/ENSG00000117399/ENSG00000164045/ENSG00000094804/ENSG00000097046/ENSG00000170312/ENSG00000138778/ENSG00000117724/ENSG00000103995/ENSG00000175216/ENSG00000092853/ENSG00000139842/ENSG00000167986/ENSG00000126787/ENSG00000159147…	54
Ery	GO:0044839	cell cycle G2/M phase transition	40/661	236/20505	5.54734e-18	2.14531e-15	1.84947e-15	ENSG00000005249/ENSG00000284096/ENSG00000088986/ENSG00000118193/ENSG00000120539/ENSG00000176208/ENSG00000087586/ENSG00000166167/ENSG00000143933/ENSG00000145386/ENSG00000134057/ENSG00000157456/ENSG00000103540/ENSG00000164045/ENSG00000094804/ENSG00000097046/ENSG00000170312/ENSG00000117724/ENSG00000103995/ENSG00000122966/ENSG00000175216/ENSG00000092853/ENSG00000159147/ENSG00000143479/ENSG00000112029…	40
Ery	GO:1901987	regulation of cell cycle phase transition	56/661	456/20505	6.53449e-18	2.31648e-15	1.99703e-15	ENSG00000101447/ENSG00000005249/ENSG00000284096/ENSG00000100393/ENSG00000088986/ENSG00000118193/ENSG00000011426/ENSG00000176208/ENSG00000087586/ENSG00000169679/ENSG00000134057/ENSG00000103540/ENSG00000117399/ENSG00000164045/ENSG00000094804/ENSG00000097046/ENSG00000170312/ENSG00000138778/ENSG00000117724/ENSG00000103995/ENSG00000175216/ENSG00000092853/ENSG00000139842/ENSG00000167986/ENSG00000126787…	56
Ery	GO:0000086	G2/M transition of mitotic cell cycle	38/661	217/20505	1.21962e-17	3.99097e-15	3.44061e-15	ENSG00000005249/ENSG00000284096/ENSG00000088986/ENSG00000118193/ENSG00000120539/ENSG00000087586/ENSG00000166167/ENSG00000143933/ENSG00000145386/ENSG00000134057/ENSG00000157456/ENSG00000103540/ENSG00000164045/ENSG00000094804/ENSG00000097046/ENSG00000170312/ENSG00000117724/ENSG00000103995/ENSG00000122966/ENSG00000175216/ENSG00000092853/ENSG00000159147/ENSG00000112029/ENSG00000213066/ENSG00000072571…	38
Ery	GO:1902850	microtubule cytoskeleton organization involved in mitosis	32/661	151/20505	1.41596e-17	4.30249e-15	3.70917e-15	ENSG00000115163/ENSG00000161800/ENSG00000087586/ENSG00000134057/ENSG00000117399/ENSG00000138778/ENSG00000141367/ENSG00000204388/ENSG00000224501/ENSG00000231555/ENSG00000212866/ENSG00000232804/ENSG00000138160/ENSG00000137807/ENSG00000226650/ENSG00000204899/ENSG00000080986/ENSG00000072864/ENSG00000275911/ENSG00000166579/ENSG00000117650/ENSG00000143228/ENSG00000137804/ENSG00000166851/ENSG00000198901…	32
Ery	GO:0048872	homeostasis of number of cells	41/661	284/20505	7.47138e-16	2.11888e-13	1.82669e-13	ENSG00000169877/ENSG00000153094/ENSG00000172331/ENSG00000157456/ENSG00000158856/ENSG00000143479/ENSG00000166947/ENSG00000124098/ENSG00000118689/ENSG00000164104/ENSG00000204388/ENSG00000224501/ENSG00000231555/ENSG00000212866/ENSG00000232804/ENSG00000096968/ENSG00000105610/ENSG00000169926/ENSG00000275746/ENSG00000147324/ENSG00000285022/ENSG00000161048/ENSG00000275723/ENSG00000146918/ENSG00000112077…	41
Ery	GO:0007051	spindle organization	34/661	197/20505	1.01625e-15	2.70197e-13	2.32936e-13	ENSG00000161800/ENSG00000066279/ENSG00000127423/ENSG00000087586/ENSG00000134057/ENSG00000117399/ENSG00000138778/ENSG00000175216/ENSG00000141367/ENSG00000112029/ENSG00000204388/ENSG00000224501/ENSG00000231555/ENSG00000212866/ENSG00000232804/ENSG00000138160/ENSG00000137807/ENSG00000226650/ENSG00000128944/ENSG00000204899/ENSG00000080986/ENSG00000117650/ENSG00000143228/ENSG00000166851/ENSG00000198901…	34
Ery	GO:0007088	regulation of mitotic nuclear division	33/661	189/20505	1.89694e-15	4.74682e-13	4.09223e-13	ENSG00000011426/ENSG00000087586/ENSG00000169679/ENSG00000145386/ENSG00000134057/ENSG00000157456/ENSG00000105173/ENSG00000175305/ENSG00000117399/ENSG00000004897/ENSG00000094804/ENSG00000138778/ENSG00000117724/ENSG00000126787/ENSG00000112029/ENSG00000178295/ENSG00000204388/ENSG00000224501/ENSG00000231555/ENSG00000212866/ENSG00000232804/ENSG00000138160/ENSG00000138182/ENSG00000148773/ENSG00000080986…	33
Ery	GO:0007052	mitotic spindle organization	27/661	128/20505	5.54576e-15	1.31065e-12	1.12991e-12	ENSG00000161800/ENSG00000087586/ENSG00000134057/ENSG00000117399/ENSG00000138778/ENSG00000141367/ENSG00000204388/ENSG00000224501/ENSG00000231555/ENSG00000212866/ENSG00000232804/ENSG00000138160/ENSG00000137807/ENSG00000226650/ENSG00000204899/ENSG00000080986/ENSG00000117650/ENSG00000143228/ENSG00000166851/ENSG00000198901/ENSG00000108055/ENSG00000152253/ENSG00000277909/ENSG00000123473/ENSG00000088325…	27
Ery	GO:0051783	regulation of nuclear division	34/661	215/20505	1.50509e-14	3.36981e-12	2.90511e-12	ENSG00000011426/ENSG00000087586/ENSG00000169679/ENSG00000145386/ENSG00000134057/ENSG00000157456/ENSG00000105173/ENSG00000175305/ENSG00000117399/ENSG00000004897/ENSG00000094804/ENSG00000138778/ENSG00000117724/ENSG00000126787/ENSG00000112029/ENSG00000178295/ENSG00000204388/ENSG00000224501/ENSG00000231555/ENSG00000212866/ENSG00000232804/ENSG00000138160/ENSG00000138182/ENSG00000148773/ENSG00000080986…	34
Ery	GO:1902749	regulation of cell cycle G2/M phase transition	31/661	187/20505	5.93861e-14	1.26314e-11	1.08895e-11	ENSG00000005249/ENSG00000284096/ENSG00000088986/ENSG00000118193/ENSG00000176208/ENSG00000087586/ENSG00000134057/ENSG00000103540/ENSG00000164045/ENSG00000094804/ENSG00000097046/ENSG00000170312/ENSG00000117724/ENSG00000103995/ENSG00000175216/ENSG00000092853/ENSG00000159147/ENSG00000143479/ENSG00000112029/ENSG00000213066/ENSG00000072571/ENSG00000072864/ENSG00000275911/ENSG00000117650/ENSG00000085840…	31
GMP	GO:0046677	response to antibiotic	30/382	337/20505	1.54418e-12	5.34903e-09	4.54151e-09	ENSG00000113140/ENSG00000196839/ENSG00000100823/ENSG00000119772/ENSG00000175592/ENSG00000137563/ENSG00000019991/ENSG00000044574/ENSG00000134333/ENSG00000089220/ENSG00000108179/ENSG00000079215/ENSG00000147465/ENSG00000111602/ENSG00000170893/ENSG00000167397/ENSG00000204209/ENSG00000227046/ENSG00000231617/ENSG00000206279/ENSG00000206206/ENSG00000229396/ENSG00000102900/ENSG00000133027/ENSG00000167085…	30
GMP	GO:0006732	coenzyme metabolic process	29/382	373/20505	9.92983e-11	1.71985e-07	1.46021e-07	ENSG00000067057/ENSG00000079739/ENSG00000182199/ENSG00000278540/ENSG00000275176/ENSG00000097021/ENSG00000172992/ENSG00000023697/ENSG00000181192/ENSG00000074800/ENSG00000111640/ENSG00000137563/ENSG00000105220/ENSG00000282019/ENSG00000182054/ENSG00000171105/ENSG00000069424/ENSG00000134333/ENSG00000014641/ENSG00000120254/ENSG00000169299/ENSG00000099797/ENSG00000131844/ENSG00000281742/ENSG00000275300…	29
GMP	GO:0034620	cellular response to unfolded protein	18/382	158/20505	9.79449e-10	1.13094e-06	9.60204e-07	ENSG00000065485/ENSG00000144867/ENSG00000179218/ENSG00000090520/ENSG00000166598/ENSG00000044574/ENSG00000149428/ENSG00000280682/ENSG00000143870/ENSG00000204209/ENSG00000227046/ENSG00000231617/ENSG00000206279/ENSG00000206206/ENSG00000229396/ENSG00000113013/ENSG00000072778/ENSG00000105723	18
GMP	GO:0034404	nucleobase-containing small molecule biosynthetic process	19/382	188/20505	2.56551e-09	2.15821e-06	1.8324e-06	ENSG00000067057/ENSG00000079739/ENSG00000167900/ENSG00000097021/ENSG00000196839/ENSG00000023697/ENSG00000181192/ENSG00000074800/ENSG00000111640/ENSG00000105220/ENSG00000282019/ENSG00000171105/ENSG00000134333/ENSG00000106268/ENSG00000143179/ENSG00000179958/ENSG00000239672/ENSG00000103202/ENSG00000111669	19
GMP	GO:0071236	cellular response to antibiotic	17/382	150/20505	3.11521e-09	2.15821e-06	1.8324e-06	ENSG00000100823/ENSG00000119772/ENSG00000019991/ENSG00000044574/ENSG00000108179/ENSG00000147465/ENSG00000111602/ENSG00000204209/ENSG00000227046/ENSG00000231617/ENSG00000206279/ENSG00000206206/ENSG00000229396/ENSG00000102900/ENSG00000147955/ENSG00000141510/ENSG00000126602	17
GMP	GO:0006260	DNA replication	23/382	284/20505	4.16336e-09	2.20338e-06	1.87075e-06	ENSG00000093009/ENSG00000167670/ENSG00000159259/ENSG00000168496/ENSG00000131153/ENSG00000104738/ENSG00000076003/ENSG00000132780/ENSG00000141905/ENSG00000148229/ENSG00000214022/ENSG00000149136/ENSG00000111602/ENSG00000183684/ENSG00000167513/ENSG00000137309/ENSG00000073111/ENSG00000100297/ENSG00000166508/ENSG00000106628/ENSG00000049541/ENSG00000104889/ENSG00000165283	23
GMP	GO:0072522	purine-containing compound biosynthetic process	23/382	285/20505	4.45256e-09	2.20338e-06	1.87075e-06	ENSG00000067057/ENSG00000079739/ENSG00000278540/ENSG00000275176/ENSG00000097021/ENSG00000196839/ENSG00000004455/ENSG00000172992/ENSG00000181192/ENSG00000074800/ENSG00000111640/ENSG00000105220/ENSG00000282019/ENSG00000171105/ENSG00000134333/ENSG00000120254/ENSG00000099797/ENSG00000162433/ENSG00000100714/ENSG00000239672/ENSG00000103202/ENSG00000165283/ENSG00000111669	23
GMP	GO:0009132	nucleoside diphosphate metabolic process	15/382	119/20505	6.12977e-09	2.32152e-06	1.97105e-06	ENSG00000067057/ENSG00000079739/ENSG00000004455/ENSG00000181192/ENSG00000074800/ENSG00000111640/ENSG00000105220/ENSG00000282019/ENSG00000171105/ENSG00000134333/ENSG00000162433/ENSG00000168393/ENSG00000239672/ENSG00000103202/ENSG00000111669	15
GMP	GO:0046686	response to cadmium ion	12/382	71/20505	7.00587e-09	2.32152e-06	1.97105e-06	ENSG00000113140/ENSG00000105220/ENSG00000282019/ENSG00000106268/ENSG00000147465/ENSG00000204209/ENSG00000227046/ENSG00000231617/ENSG00000206279/ENSG00000206206/ENSG00000229396/ENSG00000168393	12
GMP	GO:0009165	nucleotide biosynthetic process	26/382	368/20505	7.11119e-09	2.32152e-06	1.97105e-06	ENSG00000067057/ENSG00000079739/ENSG00000167900/ENSG00000278540/ENSG00000275176/ENSG00000097021/ENSG00000196839/ENSG00000004455/ENSG00000172992/ENSG00000181192/ENSG00000074800/ENSG00000111640/ENSG00000105220/ENSG00000282019/ENSG00000182054/ENSG00000171105/ENSG00000134333/ENSG00000099797/ENSG00000143179/ENSG00000162433/ENSG00000168393/ENSG00000100714/ENSG00000239672/ENSG00000103202/ENSG00000165283…	26
GMP	GO:1901293	nucleoside phosphate biosynthetic process	26/382	371/20505	8.40901e-09	2.32152e-06	1.97105e-06	ENSG00000067057/ENSG00000079739/ENSG00000167900/ENSG00000278540/ENSG00000275176/ENSG00000097021/ENSG00000196839/ENSG00000004455/ENSG00000172992/ENSG00000181192/ENSG00000074800/ENSG00000111640/ENSG00000105220/ENSG00000282019/ENSG00000182054/ENSG00000171105/ENSG00000134333/ENSG00000099797/ENSG00000143179/ENSG00000162433/ENSG00000168393/ENSG00000100714/ENSG00000239672/ENSG00000103202/ENSG00000165283…	26
GMP	GO:0006611	protein export from nucleus	19/382	202/20505	8.4711e-09	2.32152e-06	1.97105e-06	ENSG00000179218/ENSG00000119203/ENSG00000124207/ENSG00000141543/ENSG00000155561/ENSG00000132182/ENSG00000102898/ENSG00000132661/ENSG00000184575/ENSG00000094914/ENSG00000164163/ENSG00000183684/ENSG00000123136/ENSG00000132507/ENSG00000135521/ENSG00000058804/ENSG00000095319/ENSG00000102900/ENSG00000141510	19
GMP	GO:0006164	purine nucleotide biosynthetic process	22/382	271/20505	8.71239e-09	2.32152e-06	1.97105e-06	ENSG00000067057/ENSG00000079739/ENSG00000278540/ENSG00000275176/ENSG00000097021/ENSG00000196839/ENSG00000004455/ENSG00000172992/ENSG00000181192/ENSG00000074800/ENSG00000111640/ENSG00000105220/ENSG00000282019/ENSG00000171105/ENSG00000134333/ENSG00000099797/ENSG00000162433/ENSG00000100714/ENSG00000239672/ENSG00000103202/ENSG00000165283/ENSG00000111669	22
GMP	GO:0035967	cellular response to topologically incorrect protein	18/382	188/20505	1.58914e-08	3.5986e-06	3.05533e-06	ENSG00000065485/ENSG00000144867/ENSG00000179218/ENSG00000090520/ENSG00000166598/ENSG00000044574/ENSG00000149428/ENSG00000280682/ENSG00000143870/ENSG00000204209/ENSG00000227046/ENSG00000231617/ENSG00000206279/ENSG00000206206/ENSG00000229396/ENSG00000113013/ENSG00000072778/ENSG00000105723	18
GMP	GO:0009142	nucleoside triphosphate biosynthetic process	16/382	147/20505	1.63228e-08	3.5986e-06	3.05533e-06	ENSG00000067057/ENSG00000079739/ENSG00000181192/ENSG00000074800/ENSG00000111640/ENSG00000105220/ENSG00000282019/ENSG00000171105/ENSG00000134333/ENSG00000143179/ENSG00000162433/ENSG00000168393/ENSG00000239672/ENSG00000103202/ENSG00000165283/ENSG00000111669	16
GMP	GO:1903936	cellular response to sodium arsenite	6/382	11/20505	1.71654e-08	3.5986e-06	3.05533e-06	ENSG00000204209/ENSG00000227046/ENSG00000231617/ENSG00000206279/ENSG00000206206/ENSG00000229396	6
GMP	GO:0071103	DNA conformation change	23/382	308/20505	1.92528e-08	3.5986e-06	3.05533e-06	ENSG00000105011/ENSG00000093009/ENSG00000167670/ENSG00000159259/ENSG00000116254/ENSG00000131153/ENSG00000104738/ENSG00000076003/ENSG00000132780/ENSG00000010292/ENSG00000148229/ENSG00000146670/ENSG00000204209/ENSG00000227046/ENSG00000231617/ENSG00000206279/ENSG00000206206/ENSG00000229396/ENSG00000188486/ENSG00000137309/ENSG00000073111/ENSG00000166508/ENSG00000141510	23
GMP	GO:0006165	nucleoside diphosphate phosphorylation	13/382	94/20505	2.04866e-08	3.5986e-06	3.05533e-06	ENSG00000067057/ENSG00000079739/ENSG00000181192/ENSG00000074800/ENSG00000111640/ENSG00000105220/ENSG00000282019/ENSG00000171105/ENSG00000134333/ENSG00000162433/ENSG00000239672/ENSG00000103202/ENSG00000111669	13
GMP	GO:0009141	nucleoside triphosphate metabolic process	24/382	335/20505	2.09457e-08	3.5986e-06	3.05533e-06	ENSG00000067057/ENSG00000079739/ENSG00000182199/ENSG00000196839/ENSG00000004455/ENSG00000181192/ENSG00000074800/ENSG00000111640/ENSG00000105220/ENSG00000282019/ENSG00000171105/ENSG00000134333/ENSG00000106268/ENSG00000108179/ENSG00000143179/ENSG00000162433/ENSG00000179958/ENSG00000168393/ENSG00000167792/ENSG00000239672/ENSG00000103202/ENSG00000165283/ENSG00000111669/ENSG00000169021	24
GMP	GO:0019362	pyridine nucleotide metabolic process	16/382	150/20505	2.1816e-08	3.5986e-06	3.05533e-06	ENSG00000067057/ENSG00000079739/ENSG00000023697/ENSG00000181192/ENSG00000074800/ENSG00000111640/ENSG00000105220/ENSG00000282019/ENSG00000182054/ENSG00000171105/ENSG00000069424/ENSG00000134333/ENSG00000014641/ENSG00000169299/ENSG00000146701/ENSG00000111669	16
HSC	GO:0007270	neuron-neuron synaptic transmission	5/178	11/20505	2.06379e-08	5.4319e-05	4.68155e-05	ENSG00000198010/ENSG00000274161/ENSG00000282318/ENSG00000282103/ENSG00000282152	5
HSC	GO:0007156	homophilic cell adhesion via plasma membrane adhesion molecules	9/178	172/20505	1.99703e-05	0.0184756	0.0159234	ENSG00000166341/ENSG00000046604/ENSG00000149573/ENSG00000184226/ENSG00000253873/ENSG00000173482/ENSG00000169855/ENSG00000154133/ENSG00000196159	9
HSC	GO:1902903	regulation of supramolecular fiber organization	13/178	376/20505	2.60979e-05	0.0184756	0.0159234	ENSG00000166780/ENSG00000278823/ENSG00000105270/ENSG00000120885/ENSG00000164251/ENSG00000148180/ENSG00000145703/ENSG00000107104/ENSG00000064042/ENSG00000100034/ENSG00000158528/ENSG00000171522/ENSG00000104833	13
HSC	GO:1902904	negative regulation of supramolecular fiber organization	8/178	141/20505	3.26842e-05	0.0184756	0.0159234	ENSG00000166780/ENSG00000278823/ENSG00000105270/ENSG00000120885/ENSG00000148180/ENSG00000107104/ENSG00000158528/ENSG00000104833	8
HSC	GO:0098742	cell-cell adhesion via plasma-membrane adhesion molecules	11/178	280/20505	3.50981e-05	0.0184756	0.0159234	ENSG00000135535/ENSG00000166341/ENSG00000046604/ENSG00000112139/ENSG00000149573/ENSG00000184226/ENSG00000253873/ENSG00000173482/ENSG00000169855/ENSG00000154133/ENSG00000196159	11
HSC	GO:0061180	mammary gland epithelium development	6/178	83/20505	8.53557e-05	0.0374427	0.0322704	ENSG00000109321/ENSG00000244405/ENSG00000106004/ENSG00000070018/ENSG00000281324/ENSG00000169855	6
HSC	GO:0021987	cerebral cortex development	7/178	128/20505	0.000129098	0.0404729	0.0348821	ENSG00000166780/ENSG00000278823/ENSG00000070018/ENSG00000281324/ENSG00000169855/ENSG00000110492/ENSG00000196159	7
HSC	GO:0060439	trachea morphogenesis	3/178	12/20505	0.000133582	0.0404729	0.0348821	ENSG00000106004/ENSG00000070018/ENSG00000281324	3
HSC	GO:0060444	branching involved in mammary gland duct morphogenesis	4/178	32/20505	0.000163261	0.0404729	0.0348821	ENSG00000109321/ENSG00000244405/ENSG00000070018/ENSG00000281324	4
HSC	GO:0060042	retina morphogenesis in camera-type eye	5/178	60/20505	0.000172944	0.0404729	0.0348821	ENSG00000070018/ENSG00000281324/ENSG00000007062/ENSG00000173482/ENSG00000151090	5
HSC	GO:0048754	branching morphogenesis of an epithelial tube	8/178	180/20505	0.000181079	0.0404729	0.0348821	ENSG00000109321/ENSG00000166341/ENSG00000244405/ENSG00000106004/ENSG00000070018/ENSG00000281324/ENSG00000164056/ENSG00000196159	8
HSC	GO:0003401	axis elongation	4/178	33/20505	0.000184527	0.0404729	0.0348821	ENSG00000109321/ENSG00000070018/ENSG00000281324/ENSG00000164056	4
HSC	GO:0031111	negative regulation of microtubule polymerization or depolymerization	4/178	37/20505	0.000289881	0.0569584	0.0490903	ENSG00000166780/ENSG00000278823/ENSG00000105270/ENSG00000104833	4
HSC	GO:0051494	negative regulation of cytoskeleton organization	7/178	147/20505	0.00030297	0.0569584	0.0490903	ENSG00000166780/ENSG00000278823/ENSG00000105270/ENSG00000148180/ENSG00000107104/ENSG00000158528/ENSG00000104833	7
HSC	GO:0071542	dopaminergic neuron differentiation	4/178	39/20505	0.000356167	0.0592875	0.0510976	ENSG00000078579/ENSG00000070018/ENSG00000281324/ENSG00000153234	4
HSC	GO:0048545	response to steroid hormone	12/178	426/20505	0.00036041	0.0592875	0.0510976	ENSG00000109321/ENSG00000046604/ENSG00000125740/ENSG00000153234/ENSG00000180530/ENSG00000073756/ENSG00000100320/ENSG00000277564/ENSG00000003436/ENSG00000151090/ENSG00000113083/ENSG00000110492	12
HSC	GO:0060603	mammary gland duct morphogenesis	4/178	41/20505	0.000432642	0.0667831	0.0575579	ENSG00000109321/ENSG00000244405/ENSG00000070018/ENSG00000281324	4
HSC	GO:0034330	cell junction organization	10/178	317/20505	0.000467855	0.0667831	0.0575579	ENSG00000159640/ENSG00000046604/ENSG00000151914/ENSG00000164251/ENSG00000173801/ENSG00000053747/ENSG00000064042/ENSG00000100034/ENSG00000169398/ENSG00000163092	10
HSC	GO:1990778	protein localization to cell periphery	10/178	320/20505	0.000503452	0.0667831	0.0575579	ENSG00000143153/ENSG00000105270/ENSG00000166341/ENSG00000024422/ENSG00000173801/ENSG00000070018/ENSG00000281324/ENSG00000138669/ENSG00000144681/ENSG00000127955	10
HSC	GO:1903522	regulation of blood circulation	9/178	267/20505	0.000559677	0.0667831	0.0575579	ENSG00000159640/ENSG00000143153/ENSG00000133019/ENSG00000046604/ENSG00000164251/ENSG00000173801/ENSG00000073756/ENSG00000100678/ENSG00000151090	9
LMPP	GO:0090026	positive regulation of monocyte chemotaxis	7/158	24/20505	4.37504e-10	2.08908e-07	1.82293e-07	ENSG00000204472/ENSG00000237727/ENSG00000235588/ENSG00000234836/ENSG00000235985/ENSG00000206428/ENSG00000169245	7
LMPP	GO:0071670	smooth muscle cell chemotaxis	6/158	14/20505	5.42993e-10	2.10324e-07	1.83529e-07	ENSG00000204472/ENSG00000237727/ENSG00000235588/ENSG00000234836/ENSG00000235985/ENSG00000206428	6
LMPP	GO:0099024	plasma membrane invagination	9/158	58/20505	5.87292e-10	2.10324e-07	1.83529e-07	ENSG00000164251/ENSG00000150760/ENSG00000072422/ENSG00000204472/ENSG00000237727/ENSG00000235588/ENSG00000234836/ENSG00000235985/ENSG00000206428	9
LMPP	GO:0010324	membrane invagination	9/158	68/20505	2.54537e-09	8.10276e-07	7.07047e-07	ENSG00000164251/ENSG00000150760/ENSG00000072422/ENSG00000204472/ENSG00000237727/ENSG00000235588/ENSG00000234836/ENSG00000235985/ENSG00000206428	9
LMPP	GO:0090025	regulation of monocyte chemotaxis	7/158	32/20505	4.04047e-09	1.15759e-06	1.01012e-06	ENSG00000204472/ENSG00000237727/ENSG00000235588/ENSG00000234836/ENSG00000235985/ENSG00000206428/ENSG00000169245	7
LMPP	GO:0014744	positive regulation of muscle adaptation	6/158	20/20505	6.74566e-09	1.75694e-06	1.5331e-06	ENSG00000204472/ENSG00000237727/ENSG00000235588/ENSG00000234836/ENSG00000235985/ENSG00000206428	6
LMPP	GO:0071677	positive regulation of mononuclear cell migration	7/158	35/20505	7.91746e-09	1.76566e-06	1.54072e-06	ENSG00000204472/ENSG00000237727/ENSG00000235588/ENSG00000234836/ENSG00000235985/ENSG00000206428/ENSG00000169245	7
LMPP	GO:0097178	ruffle assembly	8/158	54/20505	8.01172e-09	1.76566e-06	1.54072e-06	ENSG00000126878/ENSG00000204472/ENSG00000237727/ENSG00000235588/ENSG00000234836/ENSG00000235985/ENSG00000206428/ENSG00000086300	8
LMPP	GO:0071675	regulation of mononuclear cell migration	8/158	57/20505	1.24776e-08	2.55344e-06	2.22813e-06	ENSG00000204472/ENSG00000237727/ENSG00000235588/ENSG00000234836/ENSG00000235985/ENSG00000206428/ENSG00000169245/ENSG00000182621	8
LMPP	GO:2000406	positive regulation of T cell migration	7/158	38/20505	1.45741e-08	2.78366e-06	2.42902e-06	ENSG00000204472/ENSG00000237727/ENSG00000235588/ENSG00000234836/ENSG00000235985/ENSG00000206428/ENSG00000169245	7
LMPP	GO:0071312	cellular response to alkaloid	7/158	39/20505	1.76479e-08	3.16008e-06	2.75749e-06	ENSG00000204472/ENSG00000237727/ENSG00000235588/ENSG00000234836/ENSG00000235985/ENSG00000206428/ENSG00000109819	7
LMPP	GO:0033194	response to hydroperoxide	6/158	25/20505	2.98562e-08	4.83248e-06	4.21683e-06	ENSG00000204472/ENSG00000237727/ENSG00000235588/ENSG00000234836/ENSG00000235985/ENSG00000206428	6
LMPP	GO:0014912	negative regulation of smooth muscle cell migration	7/158	42/20505	3.03611e-08	4.83248e-06	4.21683e-06	ENSG00000204472/ENSG00000237727/ENSG00000235588/ENSG00000234836/ENSG00000235985/ENSG00000206428/ENSG00000109819	7
LMPP	GO:0031529	ruffle organization	8/158	65/20505	3.61786e-08	5.3762e-06	4.69127e-06	ENSG00000126878/ENSG00000204472/ENSG00000237727/ENSG00000235588/ENSG00000234836/ENSG00000235985/ENSG00000206428/ENSG00000086300	8
LMPP	GO:0050900	leukocyte migration	18/158	483/20505	3.75302e-08	5.3762e-06	4.69127e-06	ENSG00000164251/ENSG00000174059/ENSG00000113384/ENSG00000154721/ENSG00000166086/ENSG00000157404/ENSG00000188404/ENSG00000204472/ENSG00000237727/ENSG00000235588/ENSG00000234836/ENSG00000235985/ENSG00000206428/ENSG00000217555/ENSG00000169245/ENSG00000261371/ENSG00000182621/ENSG00000116815	18
MEP	GO:0051188	cofactor biosynthetic process	29/296	299/20505	5.76745e-16	1.80291e-12	1.67378e-12	ENSG00000131473/ENSG00000138363/ENSG00000132423/ENSG00000091140/ENSG00000012660/ENSG00000170522/ENSG00000100983/ENSG00000085871/ENSG00000156968/ENSG00000261130/ENSG00000282074/ENSG00000275543/ENSG00000100714/ENSG00000152620/ENSG00000163864/ENSG00000143627/ENSG00000262785/ENSG00000108439/ENSG00000221988/ENSG00000227600/ENSG00000206256/ENSG00000228116/ENSG00000236649/ENSG00000206329/ENSG00000168452…	29
MEP	GO:0009165	nucleotide biosynthetic process	30/296	368/20505	1.94162e-14	2.50921e-11	2.32949e-11	ENSG00000131473/ENSG00000204310/ENSG00000228892/ENSG00000226467/ENSG00000236873/ENSG00000206324/ENSG00000227642/ENSG00000235758/ENSG00000162433/ENSG00000138363/ENSG00000084774/ENSG00000091140/ENSG00000012660/ENSG00000170522/ENSG00000100714/ENSG00000152620/ENSG00000103202/ENSG00000163864/ENSG00000143627/ENSG00000262785/ENSG00000221988/ENSG00000227600/ENSG00000206256/ENSG00000228116/ENSG00000236649…	30
MEP	GO:1901293	nucleoside phosphate biosynthetic process	30/296	371/20505	2.40807e-14	2.50921e-11	2.32949e-11	ENSG00000131473/ENSG00000204310/ENSG00000228892/ENSG00000226467/ENSG00000236873/ENSG00000206324/ENSG00000227642/ENSG00000235758/ENSG00000162433/ENSG00000138363/ENSG00000084774/ENSG00000091140/ENSG00000012660/ENSG00000170522/ENSG00000100714/ENSG00000152620/ENSG00000103202/ENSG00000163864/ENSG00000143627/ENSG00000262785/ENSG00000221988/ENSG00000227600/ENSG00000206256/ENSG00000228116/ENSG00000236649…	30
MEP	GO:0046949	fatty-acyl-CoA biosynthetic process	11/296	38/20505	4.01128e-12	3.13482e-09	2.91029e-09	ENSG00000131473/ENSG00000012660/ENSG00000170522/ENSG00000221988/ENSG00000227600/ENSG00000206256/ENSG00000228116/ENSG00000236649/ENSG00000206329/ENSG00000168452/ENSG00000231618	11
MEP	GO:0009108	coenzyme biosynthetic process	21/296	232/20505	2.59797e-11	1.566e-08	1.45384e-08	ENSG00000131473/ENSG00000138363/ENSG00000132423/ENSG00000091140/ENSG00000012660/ENSG00000170522/ENSG00000100714/ENSG00000152620/ENSG00000163864/ENSG00000143627/ENSG00000262785/ENSG00000108439/ENSG00000221988/ENSG00000227600/ENSG00000206256/ENSG00000228116/ENSG00000236649/ENSG00000206329/ENSG00000168452/ENSG00000231618/ENSG00000135002	21
MEP	GO:0098734	macromolecule depalmitoylation	8/296	17/20505	3.72647e-11	1.566e-08	1.45384e-08	ENSG00000221988/ENSG00000227600/ENSG00000206256/ENSG00000228116/ENSG00000236649/ENSG00000206329/ENSG00000168452/ENSG00000231618	8
MEP	GO:0035384	thioester biosynthetic process	12/296	59/20505	4.00767e-11	1.566e-08	1.45384e-08	ENSG00000131473/ENSG00000091140/ENSG00000012660/ENSG00000170522/ENSG00000221988/ENSG00000227600/ENSG00000206256/ENSG00000228116/ENSG00000236649/ENSG00000206329/ENSG00000168452/ENSG00000231618	12
MEP	GO:0071616	acyl-CoA biosynthetic process	12/296	59/20505	4.00767e-11	1.566e-08	1.45384e-08	ENSG00000131473/ENSG00000091140/ENSG00000012660/ENSG00000170522/ENSG00000221988/ENSG00000227600/ENSG00000206256/ENSG00000228116/ENSG00000236649/ENSG00000206329/ENSG00000168452/ENSG00000231618	12
MEP	GO:0006415	translational termination	15/296	110/20505	5.93872e-11	2.06271e-08	1.91498e-08	ENSG00000164062/ENSG00000132507/ENSG00000132591/ENSG00000105364/ENSG00000204568/ENSG00000223775/ENSG00000227420/ENSG00000229861/ENSG00000203624/ENSG00000233813/ENSG00000226111/ENSG00000122140/ENSG00000125901/ENSG00000074071/ENSG00000125445	15
MEP	GO:0035337	fatty-acyl-CoA metabolic process	11/296	49/20505	8.43597e-11	2.63708e-08	2.44821e-08	ENSG00000131473/ENSG00000012660/ENSG00000170522/ENSG00000221988/ENSG00000227600/ENSG00000206256/ENSG00000228116/ENSG00000236649/ENSG00000206329/ENSG00000168452/ENSG00000231618	11
MEP	GO:0070125	mitochondrial translational elongation	14/296	97/20505	1.20032e-10	3.41108e-08	3.16677e-08	ENSG00000132591/ENSG00000105364/ENSG00000204568/ENSG00000223775/ENSG00000227420/ENSG00000229861/ENSG00000203624/ENSG00000233813/ENSG00000226111/ENSG00000122140/ENSG00000125901/ENSG00000074071/ENSG00000125445/ENSG00000178952	14
MEP	GO:0032543	mitochondrial translation	16/296	144/20505	3.10623e-10	8.09173e-08	7.51217e-08	ENSG00000108561/ENSG00000132591/ENSG00000105364/ENSG00000204568/ENSG00000223775/ENSG00000227420/ENSG00000229861/ENSG00000203624/ENSG00000233813/ENSG00000226111/ENSG00000122140/ENSG00000125901/ENSG00000074071/ENSG00000125445/ENSG00000167112/ENSG00000178952	16
MEP	GO:0140053	mitochondrial gene expression	17/296	168/20505	3.76968e-10	8.53185e-08	7.92077e-08	ENSG00000108561/ENSG00000132591/ENSG00000105364/ENSG00000204568/ENSG00000223775/ENSG00000227420/ENSG00000229861/ENSG00000203624/ENSG00000233813/ENSG00000226111/ENSG00000122140/ENSG00000125901/ENSG00000074071/ENSG00000125445/ENSG00000177192/ENSG00000167112/ENSG00000178952	17
MEP	GO:0006414	translational elongation	16/296	146/20505	3.82105e-10	8.53185e-08	7.92077e-08	ENSG00000132507/ENSG00000132591/ENSG00000112339/ENSG00000105364/ENSG00000204568/ENSG00000223775/ENSG00000227420/ENSG00000229861/ENSG00000203624/ENSG00000233813/ENSG00000226111/ENSG00000122140/ENSG00000125901/ENSG00000074071/ENSG00000125445/ENSG00000178952	16
MEP	GO:0033866	nucleoside bisphosphate biosynthetic process	12/296	76/20505	8.92642e-10	1.56237e-07	1.45047e-07	ENSG00000131473/ENSG00000091140/ENSG00000012660/ENSG00000170522/ENSG00000221988/ENSG00000227600/ENSG00000206256/ENSG00000228116/ENSG00000236649/ENSG00000206329/ENSG00000168452/ENSG00000231618	12
MEP	GO:0034030	ribonucleoside bisphosphate biosynthetic process	12/296	76/20505	8.92642e-10	1.56237e-07	1.45047e-07	ENSG00000131473/ENSG00000091140/ENSG00000012660/ENSG00000170522/ENSG00000221988/ENSG00000227600/ENSG00000206256/ENSG00000228116/ENSG00000236649/ENSG00000206329/ENSG00000168452/ENSG00000231618	12
MEP	GO:0034033	purine nucleoside bisphosphate biosynthetic process	12/296	76/20505	8.92642e-10	1.56237e-07	1.45047e-07	ENSG00000131473/ENSG00000091140/ENSG00000012660/ENSG00000170522/ENSG00000221988/ENSG00000227600/ENSG00000206256/ENSG00000228116/ENSG00000236649/ENSG00000206329/ENSG00000168452/ENSG00000231618	12
MEP	GO:0044272	sulfur compound biosynthetic process	18/296	202/20505	9.13008e-10	1.56237e-07	1.45047e-07	ENSG00000131473/ENSG00000176022/ENSG00000117411/ENSG00000091140/ENSG00000012660/ENSG00000170522/ENSG00000100983/ENSG00000277656/ENSG00000085871/ENSG00000100714/ENSG00000221988/ENSG00000227600/ENSG00000206256/ENSG00000228116/ENSG00000236649/ENSG00000206329/ENSG00000168452/ENSG00000231618	18
MEP	GO:0042254	ribosome biogenesis	22/296	310/20505	9.49619e-10	1.56237e-07	1.45047e-07	ENSG00000108561/ENSG00000117395/ENSG00000132591/ENSG00000109534/ENSG00000179409/ENSG00000136718/ENSG00000145220/ENSG00000122140/ENSG00000125445/ENSG00000135372/ENSG00000073536/ENSG00000111845/ENSG00000285226/ENSG00000100029/ENSG00000114767/ENSG00000142207/ENSG00000138442/ENSG00000227057/ENSG00000236222/ENSG00000226916/ENSG00000206284/ENSG00000204221	22
MEP	GO:0070126	mitochondrial translational termination	13/296	98/20505	1.63118e-09	2.54954e-07	2.36693e-07	ENSG00000132591/ENSG00000105364/ENSG00000204568/ENSG00000223775/ENSG00000227420/ENSG00000229861/ENSG00000203624/ENSG00000233813/ENSG00000226111/ENSG00000122140/ENSG00000125901/ENSG00000074071/ENSG00000125445	13
MONO	GO:0030316	osteoclast differentiation	49/879	129/20505	1.13153e-33	5.80586e-30	3.86982e-30	ENSG00000182718/ENSG00000231991/ENSG00000163823/ENSG00000172216/ENSG00000182578/ENSG00000158869/ENSG00000170345/ENSG00000171223/ENSG00000155090/ENSG00000104972/ENSG00000277134/ENSG00000274669/ENSG00000277807/ENSG00000276452/ENSG00000204577/ENSG00000274587/ENSG00000277816/ENSG00000275019/ENSG00000186818/ENSG00000278279/ENSG00000275730/ENSG00000278555/ENSG00000276042/ENSG00000204103/ENSG00000134250…	49
MONO	GO:0006909	phagocytosis	68/879	274/20505	5.20503e-33	1.33535e-29	8.90059e-30	ENSG00000159842/ENSG00000276016/ENSG00000278741/ENSG00000075624/ENSG00000204472/ENSG00000237727/ENSG00000235588/ENSG00000234836/ENSG00000235985/ENSG00000206428/ENSG00000177119/ENSG00000135046/ENSG00000122359/ENSG00000130429/ENSG00000241553/ENSG00000162704/ENSG00000170458/ENSG00000186074/ENSG00000125810/ENSG00000172243/ENSG00000102879/ENSG00000110880/ENSG00000103653/ENSG00000134516/ENSG00000135636…	68
MONO	GO:0002573	myeloid leukocyte differentiation	62/879	239/20505	2.33014e-31	3.98532e-28	2.65636e-28	ENSG00000182718/ENSG00000231991/ENSG00000163823/ENSG00000134256/ENSG00000010610/ENSG00000172216/ENSG00000182578/ENSG00000185862/ENSG00000158869/ENSG00000170345/ENSG00000180353/ENSG00000171223/ENSG00000155090/ENSG00000104972/ENSG00000277134/ENSG00000274669/ENSG00000277807/ENSG00000276452/ENSG00000204577/ENSG00000274587/ENSG00000277816/ENSG00000275019/ENSG00000186818/ENSG00000278279/ENSG00000275730…	62
MONO	GO:0045785	positive regulation of cell adhesion	87/879	483/20505	9.42078e-31	1.20845e-27	8.05477e-28	ENSG00000168615/ENSG00000282230/ENSG00000204472/ENSG00000237727/ENSG00000235588/ENSG00000234836/ENSG00000235985/ENSG00000206428/ENSG00000135046/ENSG00000113916/ENSG00000121807/ENSG00000158473/ENSG00000010610/ENSG00000117335/ENSG00000114013/ENSG00000102879/ENSG00000103653/ENSG00000135636/ENSG00000132205/ENSG00000137312/ENSG00000232280/ENSG00000223654/ENSG00000206480/ENSG00000236271/ENSG00000206379…	87
MONO	GO:0022409	positive regulation of cell-cell adhesion	68/879	331/20505	1.08517e-27	1.1136e-24	7.42254e-25	ENSG00000204472/ENSG00000237727/ENSG00000235588/ENSG00000234836/ENSG00000235985/ENSG00000206428/ENSG00000135046/ENSG00000113916/ENSG00000121807/ENSG00000158473/ENSG00000010610/ENSG00000117335/ENSG00000114013/ENSG00000102879/ENSG00000103653/ENSG00000137312/ENSG00000232280/ENSG00000223654/ENSG00000206480/ENSG00000236271/ENSG00000206379/ENSG00000230143/ENSG00000224740/ENSG00000177885/ENSG00000136630…	68
MONO	GO:1902105	regulation of leukocyte differentiation	63/879	312/20505	2.7246e-25	2.32999e-22	1.55302e-22	ENSG00000135046/ENSG00000113916/ENSG00000163823/ENSG00000134256/ENSG00000010610/ENSG00000117335/ENSG00000114013/ENSG00000172216/ENSG00000203710/ENSG00000185862/ENSG00000170345/ENSG00000180353/ENSG00000136630/ENSG00000197272/ENSG00000155090/ENSG00000168961/ENSG00000104972/ENSG00000277134/ENSG00000274669/ENSG00000277807/ENSG00000276452/ENSG00000131042/ENSG00000275463/ENSG00000276146/ENSG00000277751…	63
MONO	GO:1903039	positive regulation of leukocyte cell-cell adhesion	60/879	284/20505	3.19277e-25	2.3403e-22	1.55989e-22	ENSG00000204472/ENSG00000237727/ENSG00000235588/ENSG00000234836/ENSG00000235985/ENSG00000206428/ENSG00000135046/ENSG00000113916/ENSG00000121807/ENSG00000158473/ENSG00000010610/ENSG00000117335/ENSG00000114013/ENSG00000102879/ENSG00000103653/ENSG00000177885/ENSG00000136630/ENSG00000090339/ENSG00000160712/ENSG00000100097/ENSG00000168961/ENSG00000104972/ENSG00000277134/ENSG00000274669/ENSG00000277807…	60
MONO	GO:0002237	response to molecule of bacterial origin	71/879	402/20505	1.07087e-24	6.86832e-22	4.57798e-22	ENSG00000159842/ENSG00000276016/ENSG00000278741/ENSG00000151694/ENSG00000168615/ENSG00000282230/ENSG00000148926/ENSG00000135334/ENSG00000197405/ENSG00000204397/ENSG00000137752/ENSG00000170458/ENSG00000114013/ENSG00000172216/ENSG00000169245/ENSG00000170345/ENSG00000101336/ENSG00000090339/ENSG00000110324/ENSG00000136689/ENSG00000090376/ENSG00000128604/ENSG00000171223/ENSG00000168961/ENSG00000239998…	71
MONO	GO:0032496	response to lipopolysaccharide	69/879	383/20505	1.51468e-24	8.63536e-22	5.75579e-22	ENSG00000159842/ENSG00000276016/ENSG00000278741/ENSG00000151694/ENSG00000168615/ENSG00000282230/ENSG00000148926/ENSG00000135334/ENSG00000197405/ENSG00000204397/ENSG00000137752/ENSG00000170458/ENSG00000114013/ENSG00000172216/ENSG00000169245/ENSG00000170345/ENSG00000101336/ENSG00000090339/ENSG00000110324/ENSG00000136689/ENSG00000090376/ENSG00000171223/ENSG00000168961/ENSG00000239998/ENSG00000275290…	69
MONO	GO:0007159	leukocyte cell-cell adhesion	71/879	408/20505	2.66872e-24	1.36932e-21	9.12701e-22	ENSG00000204472/ENSG00000237727/ENSG00000235588/ENSG00000234836/ENSG00000235985/ENSG00000206428/ENSG00000135046/ENSG00000113916/ENSG00000121807/ENSG00000158473/ENSG00000010610/ENSG00000117335/ENSG00000114013/ENSG00000172216/ENSG00000102879/ENSG00000103653/ENSG00000177885/ENSG00000136630/ENSG00000090339/ENSG00000160712/ENSG00000161638/ENSG00000160255/ENSG00000136826/ENSG00000100097/ENSG00000168961…	71
MONO	GO:0071219	cellular response to molecule of bacterial origin	55/879	256/20505	1.38692e-23	6.46933e-21	4.31205e-21	ENSG00000168615/ENSG00000282230/ENSG00000204397/ENSG00000137752/ENSG00000170458/ENSG00000114013/ENSG00000172216/ENSG00000169245/ENSG00000101336/ENSG00000090339/ENSG00000136689/ENSG00000239998/ENSG00000275290/ENSG00000274000/ENSG00000278634/ENSG00000104972/ENSG00000277134/ENSG00000274669/ENSG00000277807/ENSG00000276452/ENSG00000131042/ENSG00000275463/ENSG00000276146/ENSG00000277751/ENSG00000274513…	55
MONO	GO:0071222	cellular response to lipopolysaccharide	54/879	248/20505	1.80337e-23	7.71092e-21	5.13961e-21	ENSG00000168615/ENSG00000282230/ENSG00000204397/ENSG00000137752/ENSG00000170458/ENSG00000114013/ENSG00000172216/ENSG00000169245/ENSG00000101336/ENSG00000090339/ENSG00000136689/ENSG00000239998/ENSG00000275290/ENSG00000274000/ENSG00000278634/ENSG00000104972/ENSG00000277134/ENSG00000274669/ENSG00000277807/ENSG00000276452/ENSG00000131042/ENSG00000275463/ENSG00000276146/ENSG00000277751/ENSG00000274513…	54
MONO	GO:0032635	interleukin-6 production	42/879	151/20505	6.78442e-23	2.60885e-20	1.73889e-20	ENSG00000135334/ENSG00000141480/ENSG00000163512/ENSG00000101425/ENSG00000172216/ENSG00000103653/ENSG00000158869/ENSG00000177628/ENSG00000262446/ENSG00000196083/ENSG00000136689/ENSG00000160712/ENSG00000090376/ENSG00000168961/ENSG00000239998/ENSG00000275290/ENSG00000274000/ENSG00000278634/ENSG00000131042/ENSG00000275463/ENSG00000276146/ENSG00000277751/ENSG00000274513/ENSG00000172936/ENSG00000142405…	42
MONO	GO:0030099	myeloid cell differentiation	75/879	476/20505	7.11827e-23	2.60885e-20	1.73889e-20	ENSG00000135503/ENSG00000134698/ENSG00000182718/ENSG00000231991/ENSG00000113916/ENSG00000163823/ENSG00000134256/ENSG00000010610/ENSG00000172216/ENSG00000258227/ENSG00000182578/ENSG00000119535/ENSG00000185862/ENSG00000158869/ENSG00000182511/ENSG00000170345/ENSG00000180353/ENSG00000171223/ENSG00000155090/ENSG00000104972/ENSG00000277134/ENSG00000274669/ENSG00000277807/ENSG00000276452/ENSG00000204577…	75
MONO	GO:0022407	regulation of cell-cell adhesion	76/879	489/20505	8.582e-23	2.93562e-20	1.9567e-20	ENSG00000204472/ENSG00000237727/ENSG00000235588/ENSG00000234836/ENSG00000235985/ENSG00000206428/ENSG00000135046/ENSG00000113916/ENSG00000121807/ENSG00000158473/ENSG00000010610/ENSG00000117335/ENSG00000114013/ENSG00000172216/ENSG00000102879/ENSG00000103653/ENSG00000137312/ENSG00000232280/ENSG00000223654/ENSG00000206480/ENSG00000236271/ENSG00000206379/ENSG00000230143/ENSG00000224740/ENSG00000177885…	76
MONO	GO:0050867	positive regulation of cell activation	66/879	380/20505	1.31492e-22	4.21677e-20	2.81063e-20	ENSG00000204472/ENSG00000237727/ENSG00000235588/ENSG00000234836/ENSG00000235985/ENSG00000206428/ENSG00000135046/ENSG00000113916/ENSG00000109743/ENSG00000121807/ENSG00000158473/ENSG00000010610/ENSG00000117335/ENSG00000114013/ENSG00000166527/ENSG00000102879/ENSG00000103653/ENSG00000158869/ENSG00000000938/ENSG00000177885/ENSG00000136630/ENSG00000160712/ENSG00000185950/ENSG00000169896/ENSG00000160255…	66
MONO	GO:0030100	regulation of endocytosis	59/879	308/20505	1.5751e-22	4.75402e-20	3.16873e-20	ENSG00000159842/ENSG00000276016/ENSG00000278741/ENSG00000177119/ENSG00000182718/ENSG00000231991/ENSG00000143761/ENSG00000141480/ENSG00000170458/ENSG00000177697/ENSG00000186074/ENSG00000103653/ENSG00000134516/ENSG00000135636/ENSG00000103966/ENSG00000158869/ENSG00000000938/ENSG00000137312/ENSG00000232280/ENSG00000223654/ENSG00000206480/ENSG00000236271/ENSG00000206379/ENSG00000230143/ENSG00000224740…	59
MONO	GO:0071216	cellular response to biotic stimulus	56/879	279/20505	1.82022e-22	4.97657e-20	3.31706e-20	ENSG00000168615/ENSG00000282230/ENSG00000120868/ENSG00000204397/ENSG00000137752/ENSG00000170458/ENSG00000114013/ENSG00000172216/ENSG00000169245/ENSG00000101336/ENSG00000090339/ENSG00000136689/ENSG00000239998/ENSG00000275290/ENSG00000274000/ENSG00000278634/ENSG00000104972/ENSG00000277134/ENSG00000274669/ENSG00000277807/ENSG00000276452/ENSG00000131042/ENSG00000275463/ENSG00000276146/ENSG00000277751…	56
MONO	GO:0051249	regulation of lymphocyte activation	76/879	495/20505	1.84281e-22	4.97657e-20	3.31706e-20	ENSG00000106546/ENSG00000204472/ENSG00000237727/ENSG00000235588/ENSG00000234836/ENSG00000235985/ENSG00000206428/ENSG00000135046/ENSG00000113916/ENSG00000109743/ENSG00000121807/ENSG00000158473/ENSG00000010610/ENSG00000117335/ENSG00000114013/ENSG00000172216/ENSG00000102879/ENSG00000203710/ENSG00000103653/ENSG00000177885/ENSG00000136630/ENSG00000197272/ENSG00000104998/ENSG00000160712/ENSG00000185950…	76
MONO	GO:0034113	heterotypic cell-cell adhesion	31/879	79/20505	2.89961e-22	7.43895e-20	4.95833e-20	ENSG00000158473/ENSG00000134755/ENSG00000137312/ENSG00000232280/ENSG00000223654/ENSG00000206480/ENSG00000236271/ENSG00000206379/ENSG00000230143/ENSG00000224740/ENSG00000136689/ENSG00000161638/ENSG00000140678/ENSG00000160255/ENSG00000136826/ENSG00000131042/ENSG00000275463/ENSG00000276146/ENSG00000277751/ENSG00000274513/ENSG00000166484/ENSG00000179820/ENSG00000198053/ENSG00000232810/ENSG00000230108…	31
MPP	GO:0021819	layer formation in cerebral cortex	12/274	24/20505	5.97246e-17	1.89387e-13	1.58867e-13	ENSG00000166780/ENSG00000278823/ENSG00000125505/ENSG00000276935/ENSG00000273592/ENSG00000275118/ENSG00000278519/ENSG00000274194/ENSG00000278322/ENSG00000277025/ENSG00000277923/ENSG00000277733	12
MPP	GO:0021801	cerebral cortex radial glia guided migration	12/274	33/20505	7.04278e-15	7.44422e-12	6.2446e-12	ENSG00000166780/ENSG00000278823/ENSG00000125505/ENSG00000276935/ENSG00000273592/ENSG00000275118/ENSG00000278519/ENSG00000274194/ENSG00000278322/ENSG00000277025/ENSG00000277923/ENSG00000277733	12
MPP	GO:0022030	telencephalon glial cell migration	12/274	33/20505	7.04278e-15	7.44422e-12	6.2446e-12	ENSG00000166780/ENSG00000278823/ENSG00000125505/ENSG00000276935/ENSG00000273592/ENSG00000275118/ENSG00000278519/ENSG00000274194/ENSG00000278322/ENSG00000277025/ENSG00000277923/ENSG00000277733	12
MPP	GO:0021799	cerebral cortex radially oriented cell migration	12/274	40/20505	1.02056e-13	8.09052e-11	6.78675e-11	ENSG00000166780/ENSG00000278823/ENSG00000125505/ENSG00000276935/ENSG00000273592/ENSG00000275118/ENSG00000278519/ENSG00000274194/ENSG00000278322/ENSG00000277025/ENSG00000277923/ENSG00000277733	12
MPP	GO:0036149	phosphatidylinositol acyl-chain remodeling	10/274	27/20505	1.06395e-12	6.74755e-10	5.6602e-10	ENSG00000125505/ENSG00000276935/ENSG00000273592/ENSG00000275118/ENSG00000278519/ENSG00000274194/ENSG00000278322/ENSG00000277025/ENSG00000277923/ENSG00000277733	10
MPP	GO:0021795	cerebral cortex cell migration	12/274	54/20505	5.30719e-12	2.80485e-09	2.35285e-09	ENSG00000166780/ENSG00000278823/ENSG00000125505/ENSG00000276935/ENSG00000273592/ENSG00000275118/ENSG00000278519/ENSG00000274194/ENSG00000278322/ENSG00000277025/ENSG00000277923/ENSG00000277733	12
MPP	GO:0021987	cerebral cortex development	16/274	128/20505	1.63306e-11	7.39777e-09	6.20564e-09	ENSG00000166780/ENSG00000278823/ENSG00000070018/ENSG00000281324/ENSG00000125505/ENSG00000276935/ENSG00000273592/ENSG00000275118/ENSG00000278519/ENSG00000274194/ENSG00000278322/ENSG00000277025/ENSG00000277923/ENSG00000277733/ENSG00000110492/ENSG00000196159	16
MPP	GO:0008347	glial cell migration	12/274	63/20505	3.71087e-11	1.4709e-08	1.23387e-08	ENSG00000166780/ENSG00000278823/ENSG00000125505/ENSG00000276935/ENSG00000273592/ENSG00000275118/ENSG00000278519/ENSG00000274194/ENSG00000278322/ENSG00000277025/ENSG00000277923/ENSG00000277733	12
MPP	GO:0021591	ventricular system development	10/274	38/20505	5.23821e-11	1.84559e-08	1.54818e-08	ENSG00000125505/ENSG00000276935/ENSG00000273592/ENSG00000275118/ENSG00000278519/ENSG00000274194/ENSG00000278322/ENSG00000277025/ENSG00000277923/ENSG00000277733	10
MPP	GO:0022029	telencephalon cell migration	12/274	67/20505	7.95355e-11	2.52207e-08	2.11564e-08	ENSG00000166780/ENSG00000278823/ENSG00000125505/ENSG00000276935/ENSG00000273592/ENSG00000275118/ENSG00000278519/ENSG00000274194/ENSG00000278322/ENSG00000277025/ENSG00000277923/ENSG00000277733	12
MPP	GO:0021885	forebrain cell migration	12/274	70/20505	1.36171e-10	3.92544e-08	3.29286e-08	ENSG00000166780/ENSG00000278823/ENSG00000125505/ENSG00000276935/ENSG00000273592/ENSG00000275118/ENSG00000278519/ENSG00000274194/ENSG00000278322/ENSG00000277025/ENSG00000277923/ENSG00000277733	12
MPP	GO:0000052	citrulline metabolic process	7/274	14/20505	2.23276e-10	5.90008e-08	4.94929e-08	ENSG00000213722/ENSG00000228128/ENSG00000206395/ENSG00000233076/ENSG00000227317/ENSG00000226634/ENSG00000225635	7
MPP	GO:0006527	arginine catabolic process	7/274	19/20505	3.09573e-09	7.5512e-07	6.33434e-07	ENSG00000213722/ENSG00000228128/ENSG00000206395/ENSG00000233076/ENSG00000227317/ENSG00000226634/ENSG00000225635	7
MPP	GO:0042063	gliogenesis	20/274	308/20505	6.84133e-09	1.54956e-06	1.29985e-06	ENSG00000008277/ENSG00000109321/ENSG00000166780/ENSG00000278823/ENSG00000120885/ENSG00000244405/ENSG00000148180/ENSG00000147862/ENSG00000100678/ENSG00000125505/ENSG00000276935/ENSG00000273592/ENSG00000275118/ENSG00000278519/ENSG00000274194/ENSG00000278322/ENSG00000277025/ENSG00000277923/ENSG00000277733/ENSG00000166145	20
MPP	GO:0021543	pallium development	16/274	193/20505	7.5354e-09	1.59298e-06	1.33628e-06	ENSG00000166780/ENSG00000278823/ENSG00000070018/ENSG00000281324/ENSG00000125505/ENSG00000276935/ENSG00000273592/ENSG00000275118/ENSG00000278519/ENSG00000274194/ENSG00000278322/ENSG00000277025/ENSG00000277923/ENSG00000277733/ENSG00000110492/ENSG00000196159	16
MPP	GO:0021537	telencephalon development	18/274	277/20505	3.92212e-08	7.77314e-06	6.52052e-06	ENSG00000166780/ENSG00000278823/ENSG00000070018/ENSG00000281324/ENSG00000147862/ENSG00000100678/ENSG00000125505/ENSG00000276935/ENSG00000273592/ENSG00000275118/ENSG00000278519/ENSG00000274194/ENSG00000278322/ENSG00000277025/ENSG00000277923/ENSG00000277733/ENSG00000110492/ENSG00000196159	18
MPP	GO:0006525	arginine metabolic process	7/274	27/20505	4.97882e-08	9.28695e-06	7.79038e-06	ENSG00000213722/ENSG00000228128/ENSG00000206395/ENSG00000233076/ENSG00000227317/ENSG00000226634/ENSG00000225635	7
MPP	GO:0045429	positive regulation of nitric oxide biosynthetic process	9/274	59/20505	8.34898e-08	1.3934e-05	1.16886e-05	ENSG00000120885/ENSG00000073756/ENSG00000213722/ENSG00000228128/ENSG00000206395/ENSG00000233076/ENSG00000227317/ENSG00000226634/ENSG00000225635	9
MPP	GO:1904407	positive regulation of nitric oxide metabolic process	9/274	59/20505	8.34898e-08	1.3934e-05	1.16886e-05	ENSG00000120885/ENSG00000073756/ENSG00000213722/ENSG00000228128/ENSG00000206395/ENSG00000233076/ENSG00000227317/ENSG00000226634/ENSG00000225635	9
MPP	GO:0045428	regulation of nitric oxide biosynthetic process	10/274	79/20505	9.86248e-08	1.5637e-05	1.31171e-05	ENSG00000120885/ENSG00000073756/ENSG00000213722/ENSG00000228128/ENSG00000206395/ENSG00000233076/ENSG00000227317/ENSG00000226634/ENSG00000225635/ENSG00000174059	10
NK	GO:0002228	natural killer cell mediated immunity	68/558	145/20505	2.05195e-67	8.18317e-64	7.32654e-64	ENSG00000069974/ENSG00000150637/ENSG00000100453/ENSG00000135077/ENSG00000115607/ENSG00000167633/ENSG00000273775/ENSG00000276329/ENSG00000274948/ENSG00000274036/ENSG00000275486/ENSG00000274146/ENSG00000277175/ENSG00000274920/ENSG00000275545/ENSG00000278427/ENSG00000275717/ENSG00000278856/ENSG00000273518/ENSG00000276501/ENSG00000277272/ENSG00000276379/ENSG00000275288/ENSG00000275786/ENSG00000278368…	68
NK	GO:0042267	natural killer cell mediated cytotoxicity	65/558	141/20505	8.14909e-64	1.62493e-60	1.45483e-60	ENSG00000069974/ENSG00000150637/ENSG00000100453/ENSG00000135077/ENSG00000115607/ENSG00000167633/ENSG00000273775/ENSG00000276329/ENSG00000274948/ENSG00000274036/ENSG00000275486/ENSG00000274146/ENSG00000277175/ENSG00000274920/ENSG00000275545/ENSG00000278427/ENSG00000275717/ENSG00000278856/ENSG00000273518/ENSG00000276501/ENSG00000277272/ENSG00000276379/ENSG00000275288/ENSG00000275786/ENSG00000278368…	65
NK	GO:0006968	cellular defense response	70/558	176/20505	3.81868e-63	5.0763e-60	4.5449e-60	ENSG00000139187/ENSG00000117281/ENSG00000168329/ENSG00000180871/ENSG00000115523/ENSG00000240403/ENSG00000277709/ENSG00000278850/ENSG00000273911/ENSG00000276424/ENSG00000276004/ENSG00000278403/ENSG00000277181/ENSG00000278707/ENSG00000275838/ENSG00000275083/ENSG00000276739/ENSG00000278656/ENSG00000278361/ENSG00000277982/ENSG00000275566/ENSG00000275626/ENSG00000276357/ENSG00000278809/ENSG00000275511…	70
NK	GO:0001909	leukocyte mediated cytotoxicity	75/558	238/20505	7.60309e-59	7.58028e-56	6.78676e-56	ENSG00000069974/ENSG00000166710/ENSG00000273686/ENSG00000150637/ENSG00000109861/ENSG00000153310/ENSG00000100453/ENSG00000197540/ENSG00000135077/ENSG00000096996/ENSG00000115607/ENSG00000167633/ENSG00000273775/ENSG00000276329/ENSG00000274948/ENSG00000274036/ENSG00000275486/ENSG00000274146/ENSG00000277175/ENSG00000274920/ENSG00000275545/ENSG00000278427/ENSG00000275717/ENSG00000278856/ENSG00000273518…	75
NK	GO:0002769	natural killer cell inhibitory signaling pathway	34/558	35/20505	7.61574e-53	6.07431e-50	5.43844e-50	ENSG00000125498/ENSG00000275080/ENSG00000276310/ENSG00000278805/ENSG00000273794/ENSG00000278503/ENSG00000275522/ENSG00000278738/ENSG00000275196/ENSG00000276387/ENSG00000277833/ENSG00000278821/ENSG00000278207/ENSG00000274926/ENSG00000274692/ENSG00000278248/ENSG00000276625/ENSG00000275276/ENSG00000277616/ENSG00000275750/ENSG00000274782/ENSG00000278755/ENSG00000278495/ENSG00000276820/ENSG00000277356…	34
NK	GO:0002449	lymphocyte mediated immunity	87/558	412/20505	2.94307e-52	1.95616e-49	1.75139e-49	ENSG00000158869/ENSG00000069974/ENSG00000166710/ENSG00000273686/ENSG00000186470/ENSG00000111801/ENSG00000150637/ENSG00000109861/ENSG00000153310/ENSG00000100453/ENSG00000197540/ENSG00000135077/ENSG00000096996/ENSG00000115604/ENSG00000115607/ENSG00000168918/ENSG00000281614/ENSG00000167633/ENSG00000273775/ENSG00000276329/ENSG00000274948/ENSG00000274036/ENSG00000275486/ENSG00000274146/ENSG00000277175…	87
NK	GO:0001906	cell killing	77/558	307/20505	4.01169e-52	2.28552e-49	2.04626e-49	ENSG00000069974/ENSG00000111537/ENSG00000166710/ENSG00000273686/ENSG00000150637/ENSG00000109861/ENSG00000153310/ENSG00000115523/ENSG00000100453/ENSG00000197540/ENSG00000135077/ENSG00000096996/ENSG00000115607/ENSG00000167633/ENSG00000273775/ENSG00000276329/ENSG00000274948/ENSG00000274036/ENSG00000275486/ENSG00000274146/ENSG00000277175/ENSG00000274920/ENSG00000275545/ENSG00000278427/ENSG00000275717…	77
NK	GO:0002767	immune response-inhibiting cell surface receptor signaling pathway	34/558	54/20505	4.33351e-40	2.16026e-37	1.93412e-37	ENSG00000125498/ENSG00000275080/ENSG00000276310/ENSG00000278805/ENSG00000273794/ENSG00000278503/ENSG00000275522/ENSG00000278738/ENSG00000275196/ENSG00000276387/ENSG00000277833/ENSG00000278821/ENSG00000278207/ENSG00000274926/ENSG00000274692/ENSG00000278248/ENSG00000276625/ENSG00000275276/ENSG00000277616/ENSG00000275750/ENSG00000274782/ENSG00000278755/ENSG00000278495/ENSG00000276820/ENSG00000277356…	34
NK	GO:0002765	immune response-inhibiting signal transduction	34/558	55/20505	1.10673e-39	4.90405e-37	4.39068e-37	ENSG00000125498/ENSG00000275080/ENSG00000276310/ENSG00000278805/ENSG00000273794/ENSG00000278503/ENSG00000275522/ENSG00000278738/ENSG00000275196/ENSG00000276387/ENSG00000277833/ENSG00000278821/ENSG00000278207/ENSG00000274926/ENSG00000274692/ENSG00000278248/ENSG00000276625/ENSG00000275276/ENSG00000277616/ENSG00000275750/ENSG00000274782/ENSG00000278755/ENSG00000278495/ENSG00000276820/ENSG00000277356…	34
NK	GO:0030101	natural killer cell activation	38/558	136/20505	6.00509e-28	2.39483e-25	2.14413e-25	ENSG00000069974/ENSG00000064012/ENSG00000122223/ENSG00000135077/ENSG00000115738/ENSG00000115604/ENSG00000189430/ENSG00000275156/ENSG00000278362/ENSG00000273535/ENSG00000277442/ENSG00000276450/ENSG00000278025/ENSG00000275521/ENSG00000277334/ENSG00000275637/ENSG00000277629/ENSG00000277824/ENSG00000273916/ENSG00000275822/ENSG00000274053/ENSG00000273506/ENSG00000284113/ENSG00000284208/ENSG00000204475…	38
NK	GO:0002715	regulation of natural killer cell mediated immunity	31/558	89/20505	2.5954e-26	9.4095e-24	8.42449e-24	ENSG00000150637/ENSG00000135077/ENSG00000115607/ENSG00000189430/ENSG00000275156/ENSG00000278362/ENSG00000273535/ENSG00000277442/ENSG00000276450/ENSG00000278025/ENSG00000275521/ENSG00000277334/ENSG00000275637/ENSG00000277629/ENSG00000277824/ENSG00000273916/ENSG00000275822/ENSG00000274053/ENSG00000273506/ENSG00000284113/ENSG00000284208/ENSG00000204475/ENSG00000237808/ENSG00000223833/ENSG00000236315…	31
NK	GO:0042269	regulation of natural killer cell mediated cytotoxicity	30/558	87/20505	2.36708e-25	7.86658e-23	7.04309e-23	ENSG00000150637/ENSG00000135077/ENSG00000115607/ENSG00000189430/ENSG00000275156/ENSG00000278362/ENSG00000273535/ENSG00000277442/ENSG00000276450/ENSG00000278025/ENSG00000275521/ENSG00000277334/ENSG00000275637/ENSG00000277629/ENSG00000277824/ENSG00000273916/ENSG00000275822/ENSG00000274053/ENSG00000273506/ENSG00000284113/ENSG00000284208/ENSG00000204475/ENSG00000237808/ENSG00000223833/ENSG00000236315…	30
NK	GO:0031341	regulation of cell killing	39/558	180/20505	3.63125e-24	1.11395e-21	9.97343e-22	ENSG00000111537/ENSG00000166710/ENSG00000273686/ENSG00000150637/ENSG00000153310/ENSG00000135077/ENSG00000096996/ENSG00000115607/ENSG00000189430/ENSG00000275156/ENSG00000278362/ENSG00000273535/ENSG00000277442/ENSG00000276450/ENSG00000278025/ENSG00000275521/ENSG00000277334/ENSG00000275637/ENSG00000277629/ENSG00000277824/ENSG00000273916/ENSG00000275822/ENSG00000274053/ENSG00000273506/ENSG00000284113…	39
NK	GO:0001910	regulation of leukocyte mediated cytotoxicity	37/558	168/20505	2.9918e-23	8.52236e-21	7.63021e-21	ENSG00000166710/ENSG00000273686/ENSG00000150637/ENSG00000153310/ENSG00000135077/ENSG00000096996/ENSG00000115607/ENSG00000189430/ENSG00000275156/ENSG00000278362/ENSG00000273535/ENSG00000277442/ENSG00000276450/ENSG00000278025/ENSG00000275521/ENSG00000277334/ENSG00000275637/ENSG00000277629/ENSG00000277824/ENSG00000273916/ENSG00000275822/ENSG00000274053/ENSG00000273506/ENSG00000284113/ENSG00000284208…	37
NK	GO:0002706	regulation of lymphocyte mediated immunity	42/558	250/20505	2.04434e-21	5.43522e-19	4.86624e-19	ENSG00000158869/ENSG00000166710/ENSG00000273686/ENSG00000150637/ENSG00000153310/ENSG00000135077/ENSG00000096996/ENSG00000115604/ENSG00000115607/ENSG00000189430/ENSG00000275156/ENSG00000278362/ENSG00000273535/ENSG00000277442/ENSG00000276450/ENSG00000278025/ENSG00000275521/ENSG00000277334/ENSG00000275637/ENSG00000277629/ENSG00000277824/ENSG00000273916/ENSG00000275822/ENSG00000274053/ENSG00000273506…	42
NK	GO:0002703	regulation of leukocyte mediated immunity	44/558	303/20505	8.26149e-20	2.05918e-17	1.84362e-17	ENSG00000158869/ENSG00000166710/ENSG00000273686/ENSG00000150637/ENSG00000167851/ENSG00000107201/ENSG00000153310/ENSG00000135077/ENSG00000096996/ENSG00000115604/ENSG00000115607/ENSG00000189430/ENSG00000275156/ENSG00000278362/ENSG00000273535/ENSG00000277442/ENSG00000276450/ENSG00000278025/ENSG00000275521/ENSG00000277334/ENSG00000275637/ENSG00000277629/ENSG00000277824/ENSG00000273916/ENSG00000275822…	44
NK	GO:0045088	regulation of innate immune response	55/558	480/20505	1.45905e-19	3.42275e-17	3.06445e-17	ENSG00000158869/ENSG00000175899/ENSG00000111537/ENSG00000064012/ENSG00000271503/ENSG00000274233/ENSG00000150637/ENSG00000167851/ENSG00000107201/ENSG00000137628/ENSG00000010810/ENSG00000154451/ENSG00000135077/ENSG00000159110/ENSG00000249624/ENSG00000115607/ENSG00000134070/ENSG00000198001/ENSG00000125347/ENSG00000078747/ENSG00000162434/ENSG00000189430/ENSG00000275156/ENSG00000278362/ENSG00000273535…	55
NK	GO:0002429	immune response-activating cell surface receptor signaling pathway	39/558	437/20505	8.69386e-11	1.92617e-08	1.72454e-08	ENSG00000158869/ENSG00000149177/ENSG00000115091/ENSG00000026950/ENSG00000186470/ENSG00000111801/ENSG00000150637/ENSG00000198821/ENSG00000167851/ENSG00000196776/ENSG00000174600/ENSG00000203747/ENSG00000010810/ENSG00000168918/ENSG00000281614/ENSG00000100030/ENSG00000158092/ENSG00000204475/ENSG00000237808/ENSG00000223833/ENSG00000236315/ENSG00000237103/ENSG00000236979/ENSG00000225211/ENSG00000206430…	39
NK	GO:0031343	positive regulation of cell killing	20/558	128/20505	2.75936e-10	5.79175e-08	5.18546e-08	ENSG00000111537/ENSG00000166710/ENSG00000273686/ENSG00000150637/ENSG00000153310/ENSG00000096996/ENSG00000115607/ENSG00000204475/ENSG00000237808/ENSG00000223833/ENSG00000236315/ENSG00000237103/ENSG00000236979/ENSG00000225211/ENSG00000206430/ENSG00000180644/ENSG00000081237/ENSG00000262418/ENSG00000162739/ENSG00000143184	20
NK	GO:0001912	positive regulation of leukocyte mediated cytotoxicity	18/558	119/20505	3.68903e-09	7.35592e-07	6.58588e-07	ENSG00000166710/ENSG00000273686/ENSG00000150637/ENSG00000153310/ENSG00000096996/ENSG00000115607/ENSG00000204475/ENSG00000237808/ENSG00000223833/ENSG00000236315/ENSG00000237103/ENSG00000236979/ENSG00000225211/ENSG00000206430/ENSG00000081237/ENSG00000262418/ENSG00000162739/ENSG00000143184	18

## Sheet: Table S2
GSE60424 (Amrani et al., 2019)		E-MTAB-1733 (Amrani et al., 2019)		GSE74246 (CellMarker)
sample_type	marker	sample_type	marker	sample_type	marker
B Cells	MS4A1	Bone marrow	CD36	NK	ITGAM
B Cells	CD79B	Bone marrow	COL1A2	NK	FCGR3A
B Cells	CD79A	Bone marrow	GALT	NK	FCGR3B
B Cells	CD22	Bone marrow	PEX2	NK	CD19
B Cells	CD40	Bone marrow	TPMT	NK	CD2
B Cells	CR2	Bone marrow	ITGA2B	NK	CD3D
B Cells	FCER2	Bone marrow	EPX	NK	CD3E
B Cells	IGHM	Bone marrow	HBB	NK	CD3G
B Cells	PAX5	Bone marrow	MAN2B1	NK	NCAM1
B Cells	TNFRSF13B	Bone marrow	CXCL8	NK	KLRD1
CD4+ T Cells	CCR4	Bone marrow	NCF4	NK	KLRC1
CD4+ T Cells	CCR10	Bone marrow	ITGAM	NK	ITGA1
CD4+ T Cells	CD40LG	Bone marrow	RFX2	NK	CXCR6
CD4+ T Cells	ICOS	Bone marrow	ITGAX	NK	CD158family
CD4+ T Cells	CD4	Bone marrow	ITGB7	NK	KLRK1
CD4+ T Cells	IFNGR1	Bone marrow	NPR3	NK	FASLG
CD4+ T Cells	CXCR3	Bone marrow	RPL38	NK	NCR1
CD4+ T Cells	CCR5	Bone marrow	RPL36AL	NK	PTPRC
CD4+ T Cells	IL18R1	Bone marrow	LYRM5	NK	NA
CD4+ T Cells	LTBR	Bone marrow	ATP5C1	NK	DPP4
CD4+ T Cells	HAVCR2	Bone marrow	OR51B5	NK	NKG7
CD4+ T Cells	CCR3	Bone marrow	RAB37	NK	KIR2DL3
CD4+ T Cells	CCR8	Bone marrow	SCP2	NK	CD160
CD4+ T Cells	PTGDR2	Bone marrow	PIK3R6	NK	KLRB1
CD4+ T Cells	HAVCR1	Bone marrow	HNRNPA1L2	NK	PRF1
CD4+ T Cells	KLRB1	Bone marrow	SGO1	NK	XCL1
CD4+ T Cells	CCR6	Bone marrow	RPS9	NK	XCL2
CD4+ T Cells	CD84	Bone marrow	RPS27	NK	MME
CD4+ T Cells	IL6R	Bone marrow	RPS29	NK	ITGAE
CD4+ T Cells	SLAMF1	Bone marrow	ADAM8	NK	KIT
CD4+ T Cells	CXCR5	Bone marrow	ANGPT1	NK	ITGAX
CD4+ T Cells	TNFSF4	Bone marrow	ANXA6	NK	IL2RB
CD4+ T Cells	PDCD1	Bone marrow	ARHGDIB	NK	IL7R
CD8+ T Cells	CD8	Bone marrow	CLCN7	NK	CXCR3
CD8+ T Cells	PTPRC	Bone marrow	EEF1A1	NK	CCR4
CD8+ T Cells	CCR7	Bone marrow	FYB	NK	CCR6
CD8+ T Cells	CD28	Bone marrow	EIF3E	NK	IL12RB1
Monocytes	CD14	Bone marrow	CAT	NK	IL17RA
Monocytes	CD33	Bone marrow	CD37	NK	IL18R1
Monocytes	FUT4	Bone marrow	CD69	NK	LY9
Monocytes	LRP1	Bone marrow	CLC	NK	CD244
Monocytes	CSF1R	Bone marrow	COL8A1	NK	CD27
Monocytes	PVR	Bone marrow	CPA3	NK	LAIR1
Monocytes	CD163	Bone marrow	CTGF	NK	NCR2
Monocytes	MSR1	Bone marrow	EIF4E	NK	NCR3
Monocytes	ADAM10	Bone marrow	FN1	NK	CD34
Monocytes	CD93	Bone marrow	FUT4	NK	CD38
Neutrophils	MME	Bone marrow	GYPA	NK	CD4
Neutrophils	ITGAX	Bone marrow	GYPB	NK	SPN
Neutrophils	ANPEP	Bone marrow	H2AFZ	NK	ITGA4
Neutrophils	FCGR3A	Bone marrow	HLA-DOA	NK	B3GAT1
Neutrophils	FCGR2A	Bone marrow	ICAM3	NK	SELL
Neutrophils	SELL	Bone marrow	ITGAL	NK	CD68
Neutrophils	FCGR1A	Bone marrow	LIG3	NK	CD69
Neutrophils	CEACAM8	Bone marrow	LMO1	NK	CD7
Neutrophils	C5AR1	Bone marrow	MAD2L1	NK	CD8A
Neutrophils	CSF3R	Bone marrow	MYC	NK	CD81
Neutrophils	CXCR1	Bone marrow	NPM1	NK	FLT3
Neutrophils	CXCR2	Bone marrow	PIK3CG	NK	GZMA
Neutrophils	JAML	Bone marrow	PLEK	NK	GZMB
Neutrophils	TLR2	Bone marrow	PSMA4	NK	IL21R
Neutrophils	ITGAM	Bone marrow	PTPN6	NK	KLRG1
NK Cells	KLRD1	Bone marrow	RASA1	NK	LRRC36
NK Cells	KIR2DL1	Bone marrow	RFC4	NK	IL1RL1
NK Cells	KIR3DL1	Bone marrow	RGS1	NK	ZAP70
NK Cells	NCAM1	Bone marrow	S100A8	NK	BAAT
NK Cells	CD244	Bone marrow	S100A9	NK	CCR1
NK Cells	GZMB	Bone marrow	SERPINB4	NK	LAMP1
NK Cells	GNLY	Bone marrow	SDHD	NK	CXCR1
NK Cells	PRF1	Bone marrow	SH3BP2	NK	FCGR2A
NK Cells	KLRK1	Bone marrow	SOX4	NK	IL12RB2
		Bone marrow	SRP9	NK	IL15
		Bone marrow	SSB	NK	IL18
		Bone marrow	UBA7	NK	IL2
		Bone marrow	UBE2V2	NK	GEM
		Bone marrow	VRK1	NK	KLRF1
		Bone marrow	XRCC4	NK	FCGR2B
		Bone marrow	HIST1H2BC	NK	FCGR2C
		Bone marrow	HIST1H4C	NK	SIGLEC7
		Bone marrow	KCNAB2	NK	ITGA2
		Bone marrow	IFITM1	NK	SLAMF6
		Bone marrow	CCNA1	NK	CD226
		Bone marrow	TIMM8A	NK	NFIL3
		Bone marrow	FCGRT	NK	EOMES
		Bone marrow	FLT3	NK	GATA3
		Bone marrow	CYTIP	NK	ID2
		Bone marrow	CAD	NK	RUNX1
		Bone marrow	COL12A1	NK	TBX21
		Bone marrow	FRG1	NK	TIGIT
		Bone marrow	SP110	NK	TOX
		Bone marrow	NDUFB4	NK	CCL3
		Bone marrow	PLCB2	NK	CD247
		Bone marrow	DIRAS3	NK	GNLY
		Bone marrow	EIF1AY	B	CD19
		Bone marrow	LPXN	B	CD27
		Bone marrow	TBPL1	B	CD38
		Bone marrow	ITM2A	B	PTPRC
		Bone marrow	PRDX6	B	IgDfamily
		Bone marrow	JAK2	B	ZAP70
		Bone marrow	LIMS1	B	SLAMF1
		Bone marrow	ABCC1	B	MS4A1
		Bone marrow	NDUFA5	B	AICDA
		Bone marrow	NDUFA7	B	MME
		Bone marrow	MED12	B	TNFSF13B
		Bone marrow	CLEC2B	B	CD28
		Bone marrow	ANXA3	B	TFRC
		Bone marrow	CSF1R	B	CD86
		Bone marrow	GFI1	B	CR2
		Bone marrow	HAS2	B	CD24
		Bone marrow	MYB	B	CD5
		Bone marrow	IMPA1	B	CD40LG
		Bone marrow	INPP5D	B	NA
		Bone marrow	LGALS3BP	B	CD40
		Bone marrow	SSX1	B	CD74
		Bone marrow	FARSB	B	CD80
		Bone marrow	TOB1	B	CD79A
		Bone marrow	CNIH1	B	PAX5
		Bone marrow	BET1	B	FCER2
		Bone marrow	BCAS2	B	ST6GAL1
		Bone marrow	TCIRG1	B	ICAM2
		Bone marrow	SIRPB1	B	BST1
		Bone marrow	MS4A3	B	ITGB2
		Bone marrow	LYPLA1	B	IL17RA
		Bone marrow	C1D	B	LAIR1
		Bone marrow	TIMM17A	B	PECAM1
		Bone marrow	EIF3M	B	BST2
		Bone marrow	ATP5L	B	CD63
		Bone marrow	RAD51AP1	B	ADGRE5
		Bone marrow	EVI2B	B	MB2family
		Bone marrow	IGF2BP3	B	POU2AF1
		Bone marrow	TSPAN9	B	POU2F2
		Bone marrow	PNPLA6	B	FCGR2A
		Bone marrow	SLA	B	FCGR2B
		Bone marrow	PRDX3	B	FCGR2C
		Bone marrow	MLLT11	B	BCL2
		Bone marrow	ZNF185	B	BCL6
		Bone marrow	PDCD10	B	GCSAM
		Bone marrow	EIF3K	B	LMO2
		Bone marrow	POLM	B	CD34
		Bone marrow	CISH	B	HLA-DRfamily
		Bone marrow	GREM1	B	HLA-DRA
		Bone marrow	ADGRE2	B	IGHM
		Bone marrow	MRPL42	B	BCR
		Bone marrow	HIGD1A	B	CCR10
		Bone marrow	MCTS1	B	CSF1R
		Bone marrow	SMARCAL1	B	ITGAM
		Bone marrow	MED4	B	ITGAX
		Bone marrow	CRIPT	B	IL2RB
		Bone marrow	C11orf58	B	IL6R
		Bone marrow	HEBP2	B	IL7R
		Bone marrow	KIAA0101	B	IL6ST
		Bone marrow	CD302	B	SDC1
		Bone marrow	CARD8	B	CD14
		Bone marrow	RBM34	B	CTLA4
		Bone marrow	FCHO1	B	FCGR3A
		Bone marrow	STAB1	B	FCGR3B
		Bone marrow	SUZ12	B	CD163
		Bone marrow	NIPSNAP3A	B	CXCR3
		Bone marrow	ZNF385A	B	CXCR5
		Bone marrow	C15orf39	B	CCR2
		Bone marrow	MMADHC	B	CCR4
		Bone marrow	TMA7	B	CCR6
		Bone marrow	TRAPPC12	B	CD1C
		Bone marrow	RBM7	B	CD1D
		Bone marrow	NIP7	B	IL12RB1
		Bone marrow	RHD	B	IL18R1
		Bone marrow	RSL24D1	B	CD22
		Bone marrow	IPO11	B	LY9
		Bone marrow	CHMP5	B	IL2RA
		Bone marrow	BIVM	B	TNFRSF13C
		Bone marrow	TTC27	B	PDCD1
		Bone marrow	RNF31	B	TLR4
		Bone marrow	HELLS	B	ENTPD1
		Bone marrow	DPPA4	B	SPN
		Bone marrow	ARHGAP15	B	CD48
		Bone marrow	CISD1	B	ITGA4
		Bone marrow	CBWD1	B	SELL
		Bone marrow	CYCS	B	CD68
		Bone marrow	SASH3	B	CD69
		Bone marrow	APBB1IP	B	NT5E
		Bone marrow	IGLL1	B	CD79B
		Bone marrow	MRPL1	B	CD81
		Bone marrow	ANKMY2	B	CD83
		Bone marrow	RHCE	B	CD84
		Bone marrow	ZNF286A	B	CD9
		Bone marrow	CLK4	B	FLT3
		Bone marrow	VPS18	B	IL13RA1
		Bone marrow	SAMSN1	B	IL21R
		Bone marrow	CENPK	B	MHCclassII
		Bone marrow	TMEM135	B	TNFRSF9
		Bone marrow	PCYOX1L	B	CD2
		Bone marrow	SH3TC2	B	TNFRSF13B
		Bone marrow	VEPH1	B	CR1
		Bone marrow	RIN3	B	CD70
		Bone marrow	CPED1	B	TNFSF4
		Bone marrow	TMEM156	B	BLNK
		Bone marrow	ELL3	B	CD37
		Bone marrow	TNKS2	B	ABCB4
		Bone marrow	SERPINB1	B	ABCB9
		Bone marrow	HMGN5	B	ABHD10
		Bone marrow	FERMT3	B	ACAD10
		Bone marrow	TATDN1	B	ACBD3
		Bone marrow	FAM172A	B	ACP5
		Bone marrow	NIFK	B	ACSM2A
		Bone marrow	MRPL36	B	ACSM2B
		Bone marrow	ATG4C	B	ADAM19
		Bone marrow	HSH2D	B	ADAM28
		Bone marrow	FAM78A	B	AFF3
		Bone marrow	TADA1	B	AHCYL1
		Bone marrow	RGS18	B	AIDA
		Bone marrow	DEDD2	B	AIM2
		Bone marrow	SPTSSA	B	AKAP12
		Bone marrow	PLD4	B	AKAP8L
		Bone marrow	GTSF1	B	AKR1C1
		Bone marrow	JCHAIN	B	ALG14
		Bone marrow	TMEM71	B	ALG8
		Bone marrow	IL23R	B	ALKBH7
		Bone marrow	TTC30A	B	ALPL
		Bone marrow	GORAB	B	AMN1
		Bone marrow	PYHIN1	B	AMT
		Bone marrow	GAPT	B	ANAPC5
		Bone marrow	SNX20	B	ANK2
		Bone marrow	RASGRP2	B	ANKHD1
		Bone marrow	RASGRP4	B	ANKRD13A
		Bone marrow	CBWD2	B	AP1B1
		Bone marrow	CACNA2D4	B	APOM
		Bone marrow	C4orf33	B	APPL1
		Bone marrow	TYSND1	B	AQP7
		Bone marrow	IQGAP3	B	ARHGAP24
		Bone marrow	MRPL52	B	ARID5B
		Bone marrow	WDR49	B	ARL3
		Bone marrow	LRRC70	B	ARSA
		Bone marrow	NCOA7	B	ASB13
		Bone marrow	TMEM173	B	ASB15
		Bone marrow	EMB	B	ATF7IP2
		Bone marrow	MBLAC2	B	ATG101
		Bone marrow	CMPK2	B	ATP2A3
		Bone marrow	CD164L2	B	ATP2B1
		Brain	GH1	B	ATP6V0A1
		Brain	PLP1	B	ATRX
		Brain	CHRM1	B	AVP
		Brain	CHRNA4	B	B3GALT6
		Brain	DBH	B	BACH2
		Brain	GABRA1	B	BAK1
		Brain	GABRA4	B	BANK1
		Brain	GABRA5	B	BASP1
		Brain	GABRA6	B	BCAS4
		Brain	GABRD	B	BCL11A
		Brain	GRIA1	B	BCL2L11
		Brain	GRIN1	B	BCL7A
		Brain	GRIN2A	B	BEND5
		Brain	GRM2	B	BET1L
		Brain	GRM3	B	BHLHE41
		Brain	GRM5	B	BICD1
		Brain	PTGDR	B	BIRC3
		Brain	GPM6B	B	BLK
		Brain	CACNA1I	B	BMP2K
		Brain	STUM	B	BMP8B
		Brain	EVI2A	B	BTK
		Brain	GPR179	B	BTLA
		Brain	DPP10	B	BTNL9
		Brain	TTYH1	B	C11orf24
		Brain	MOG	B	C12orf42
		Brain	SEPT5	B	C15orf65
		Brain	ERMN	B	C16orf74
		Brain	NRG3	B	C16orf87
		Brain	CLVS2	B	C1GALT1
		Brain	OPCML	B	C2orf88
		Brain	ADCY8	B	C6orf48
		Brain	ADCYAP1R1	B	CA2
		Brain	CTNND2	B	CACNB4
		Brain	ELAVL3	B	CALB1
		Brain	HCRTR1	B	CAMK1D
		Brain	AQP4	B	CAPG
		Brain	ADGRB1	B	CASP2
		Brain	ADGRB3	B	CAV1
		Brain	DRP2	B	CBWD5
		Brain	GAP43	B	CBX7
		Brain	GFAP	B	CCDC191
		Brain	KCNF1	B	CCDC50
		Brain	KCNN1	B	CCDC81
		Brain	KCNS1	B	CCNB1
		Brain	LY6H	B	CCNB1IP1
		Brain	MAG	B	CCNI
		Brain	ADAM11	B	CCR7
		Brain	NPTX1	B	CCS
		Brain	PCDH8	B	CD180
		Brain	PMP2	B	CD200
		Brain	PRKCG	B	CD52
		Brain	PTPRZ1	B	CD82
		Brain	RIT2	B	CDCA7L
		Brain	SLC6A1	B	CDHR5
		Brain	SLIT1	B	CDK14
		Brain	SNAP25	B	CENPM
		Brain	SYN2	B	CEP120
		Brain	ICAM5	B	CEP295
		Brain	TNR	B	CFI
		Brain	SEMA7A	B	CHAC2
		Brain	CDR1	B	CHMP7
		Brain	SLC1A2	B	CHPF
		Brain	NCAN	B	CHPT1
		Brain	KCNQ2	B	CHTF8
		Brain	NAP1L3	B	CIITA
		Brain	SCN2B	B	CINP
		Brain	TMEM257	B	CKAP4
		Brain	GPR37L1	B	CLDN10
		Brain	OTOF	B	CLECL1
		Brain	KCND1	B	CLPTM1L
		Brain	KCNJ4	B	CNKSR1
		Brain	CNTN2	B	CNPY3
		Brain	LGI1	B	CNR1
		Brain	PHOX2A	B	CNR2
		Brain	FOXG1	B	COA5
		Brain	GPM6A	B	COBLL1
		Brain	GPR17	B	COCH
		Brain	MCHR1	B	COL19A1
		Brain	GABBR2	B	COL4A4
		Brain	INSL3	B	COQ4
		Brain	POU3F2	B	CPNE5
		Brain	SOX3	B	CSNK1E
		Brain	OLIG2	B	CTGF
		Brain	APC2	B	CTSH
		Brain	MT3	B	CTXN3
		Brain	ST8SIA2	B	CUL4B
		Brain	CPNE6	B	CXCR4
		Brain	TUBB4A	B	CXXC5
		Brain	NRGN	B	CYB561A3
		Brain	OLFM1	B	CYB5RL
		Brain	C1orf61	B	CYFIP2
		Brain	RASL10A	B	CYSLTR1
		Brain	CACNG3	B	DAAM1
		Brain	CSPG5	B	DAPP1
		Brain	TBR1	B	DAXX
		Brain	CYP46A1	B	DDAH2
		Brain	RUNDC3A	B	DDC
		Brain	SYN1	B	DDX11
		Brain	STMN2	B	DDX3X
		Brain	TMEM59L	B	DENND5B
		Brain	FAIM2	B	DERL3
		Brain	NTSR2	B	DGKD
		Brain	SLC6A11	B	DHTKD1
		Brain	IL1RAPL1	B	DHX29
		Brain	SULT4A1	B	DLAT
		Brain	KCNV1	B	DMTN
		Brain	SOX8	B	DNAJC10
		Brain	FAM131B	B	DNAJC5B
		Brain	PHYHIP	B	DNAJC9
		Brain	PLPPR4	B	DNAL1
		Brain	SLITRK3	B	DPAGT1
		Brain	RPH3A	B	DPY30
		Brain	HECW1	B	DRAM2
		Brain	MLC1	B	DUSP22
		Brain	FAM19A5	B	E2F5
		Brain	CHD5	B	EBF1
		Brain	LRRTM2	B	ECE1
		Brain	FAM135B	B	ECSIT
		Brain	CAMK2A	B	EEF1B2
		Brain	HPCAL4	B	EEF1G
		Brain	GPR83	B	EFHC1
		Brain	CEND1	B	EGFL7
		Brain	SLCO1C1	B	EGLN1
		Brain	FEZF2	B	EHHADH
		Brain	NODAL	B	EHMT1
		Brain	SVOP	B	EIF1AY
		Brain	HMX1	B	EIF3F
		Brain	SNTG1	B	EIF4B
		Brain	NLGN3	B	EMC9
		Brain	NECAB2	B	ENAM
		Brain	DPYSL5	B	EPN2
		Brain	SHD	B	ERN2
		Brain	SLC17A7	B	ERO1B
		Brain	PAK5	B	EVI2B
		Brain	SLC24A2	B	EXOSC10
		Brain	PPP2R2C	B	EZR
		Brain	KCNS2	B	FA2H
		Brain	UNC79	B	FAM111B
		Brain	ISLR2	B	FAM129C
		Brain	COL20A1	B	FAM177B
		Brain	RFPL1	B	FAM213A
		Brain	RTN1	B	FAM3C
		Brain	BRINP2	B	FBL
		Brain	CADM3	B	FBXO3
		Brain	NGB	B	FCHSD2
		Brain	GALNT9	B	FCMR
		Brain	HAPLN2	B	FCRL1
		Brain	BCAN	B	FCRL2
		Brain	FXYD7	B	FCRL5
		Brain	NEUROD6	B	FCRLA
		Brain	COLEC11	B	FFAR1
		Brain	GDAP1L1	B	FGB
		Brain	CAMKV	B	FGD2
		Brain	PDYN	B	FUT8
		Brain	BAALC	B	GAPT
		Brain	MAP6D1	B	GEMIN7
		Brain	PAQR6	B	GEMIN8
		Brain	ATAT1	B	GEN1
		Brain	TRIM46	B	GGA2
		Brain	ZSCAN16	B	GH1
		Brain	TMPRSS5	B	GLDC
		Brain	STMN4	B	GLO1
		Brain	PSD2	B	GMDS
		Brain	MEGF10	B	GMPPB
		Brain	PDZD4	B	GNB5
		Brain	INSM2	B	GNG3
		Brain	CNDP1	B	GNG7
		Brain	PTPN5	B	GOLPH3L
		Brain	ATCAY	B	GPC3
		Brain	OPALIN	B	GPD1
		Brain	RGS8	B	GPR160
		Brain	CNTNAP4	B	GPR183
		Brain	STX1B	B	GPRC5D
		Brain	KLHL32	B	GRAP
		Brain	SLITRK1	B	GRB2
		Brain	LRRC3B	B	GTF2H5
		Brain	C8orf34	B	GUCD1
		Brain	NRSN1	B	HADHB
		Brain	NEU4	B	HCCS
		Brain	ASB16	B	HDAC9
		Brain	CMTM5	B	HHEX
		Brain	OLIG1	B	HIST1H3J
		Brain	SYNPR	B	HIST1H4C
		Brain	RBM11	B	HLA-DMA
		Brain	TTC9B	B	HLA-DMB
		Brain	CCDC63	B	HLA-DOB
		Brain	SLC10A4	B	HLA-DPA1
		Brain	AMER2	B	HLA-DPB1
		Brain	HEPACAM	B	HLA-DQA1
		Brain	SLC39A12	B	HLA-DQB1
		Brain	GPC2	B	HLA-DQB2
		Brain	NXPH1	B	HLA-DRB1
		Brain	C8orf46	B	HLA-DRB5
		Brain	NKAIN2	B	HLA-E
		Brain	GPR26	B	HMGB3
		Brain	CREG2	B	HOXB6
		Brain	GABRG1	B	HSP90AB1
		Brain	ZCCHC12	B	HSPA13
		Brain	ZNF575	B	HVCN1
		Brain	ZDHHC22	B	HYI
		Brain	FAM181B	B	IARS
		Brain	NKX6-2	B	ID3
		Brain	TUBB2B	B	IFI27L1
		Brain	CBLN2	B	IFNGR2
		Brain	VSTM2A	B	IFRD2
		Brain	SP8	B	IFT57
		Brain	ASIC4	B	IGF1
		Brain	MOBP	B	IGFBP4
		Brain	DRAXIN	B	IGLL1
		Brain	BRINP3	B	IGLL5
		Brain	ZNF365	B	IL7
		Brain	FAM151B	B	ING5
		Brain	C11orf87	B	IRF8
		Brain	FAM19A1	B	ISG20
		Heart	CD36	B	ITM2C
		Heart	CDKN1C	B	ITSN2
		Heart	CNGA1	B	JCHAIN
		Heart	SGCG	B	JUP
		Heart	MYBPC3	B	KCNK5
		Heart	MYH7	B	KCNN3
		Heart	MYL3	B	KCNN4
		Heart	SGCD	B	KDM5D
		Heart	SNCA	B	KHDRBS2
		Heart	TNNI3	B	KIF12
		Heart	TNNT2	B	KIZ
		Heart	TPM1	B	KLF13
		Heart	MYL2	B	KLHL14
		Heart	HBG1	B	KLHL5
		Heart	CXCL12	B	LAGE3
		Heart	FOLR2	B	LAMC1
		Heart	FAM109B	B	LAMP5
		Heart	MYL4	B	LAPTM5
		Heart	GPATCH8	B	LARP6
		Heart	ATP5J	B	LDHD
		Heart	EBF3	B	LEMD3
		Heart	ZNF766	B	LGALS3BP
		Heart	TECRL	B	LGMN
		Heart	C10orf113	B	LGR4
		Heart	METTL21C	B	LHPP
		Heart	TRAPPC2	B	LRMP
		Heart	PLAC9	B	LRRC4C
		Heart	RYR2	B	LRWD1
		Heart	ACTN2	B	LSM12
		Heart	AFP	B	LSM7
		Heart	CASQ2	B	LTB
		Heart	TNFSF8	B	LY86
		Heart	CST6	B	LYL1
		Heart	ELF5	B	LYPLA1
		Heart	EPB41L2	B	LYPLAL1
		Heart	FABP4	B	LYRM4
		Heart	GPC4	B	MACROD2
		Heart	FHL1	B	MAN1A1
		Heart	FOXC1	B	MBD4
		Heart	HSPB2	B	MCEE
		Heart	AIF1	B	MED22
		Heart	CD34	B	MED31
		Heart	CDH2	B	MEF2A
		Heart	CKMT2	B	MEF2C
		Heart	DES	B	METTL17
		Heart	DPT	B	METTL25
		Heart	DSG1	B	METTL8
		Heart	GAS1	B	MICAL3
		Heart	LGALS7B	B	MIXL1
		Heart	LGALS7	B	MMP7
		Heart	MEST	B	MOB3B
		Heart	MFAP2	B	MORN2
		Heart	MYF6	B	MOXD1
		Heart	MYH3	B	MPZL1
		Heart	MYH6	B	MRPL24
		Heart	NDUFA2	B	MRPS16
		Heart	NDUFB3	B	MRPS2
		Heart	NDUFS4	B	MRPS25
		Heart	NPPB	B	MRPS27
		Heart	PCOLCE	B	MSL3
		Heart	SERPINB5	B	MT1E
		Heart	PLN	B	MTCH2
		Heart	S100A3	B	MTHFD2L
		Heart	S100A4	B	MYBL2
		Heart	CCL21	B	MYC
		Heart	SFRP1	B	MYCBP2
		Heart	SHOX2	B	MYO1D
		Heart	SLN	B	MZB1
		Heart	TFF3	B	NAA50
		Heart	TNNC1	B	NAP1L1
		Heart	TTN	B	NAPSA
		Heart	VLDLR	B	NBEAL1
		Heart	XPNPEP2	B	NCF1
		Heart	CSRP3	B	NCF4
		Heart	MFAP5	B	NCOA3
		Heart	SORBS2	B	NDUFAF6
		Heart	TP63	B	NEK6
		Heart	SOCS1	B	NEK8
		Heart	MYOM1	B	NEK9
		Heart	MYOM2	B	NFKB2
		Heart	CASP5	B	NFKBID
		Heart	RUNX1T1	B	NFKBIE
		Heart	COX6C	B	NGLY1
		Heart	NEB	B	NIFK
		Heart	NREP	B	NIPAL4
		Heart	OMD	B	NKX6-2
		Heart	ACTC1	B	NME4
		Heart	APLNR	B	NME7
		Heart	CA3	B	NOC3L
		Heart	CSTA	B	NPIPB15
		Heart	HBE1	B	NR3C2
		Heart	MB	B	NSA2
		Heart	PPP1R3C	B	NT5DC2
		Heart	SULT1E1	B	NUDT6
		Heart	SMAD7	B	NUP88
		Heart	KLHL41	B	NUS1
		Heart	KRT1	B	NXPH4
		Heart	NPPA	B	OAS1
		Heart	DDR2	B	ODC1
		Heart	SRPX	B	ORAI2
		Heart	HSPB3	B	ORC4
		Heart	NEBL	B	OSBPL10
		Heart	DNPH1	B	OXCT1
		Heart	POSTN	B	P2RX5
		Heart	WNT6	B	PARP1
		Heart	MIA	B	PARP14
		Heart	DMRT2	B	PAWR
		Heart	VAMP5	B	PCDH9
		Heart	CBX1	B	PCMTD1
		Heart	PKIA	B	PDLIM1
		Heart	SPINK5	B	PFN2
		Heart	PRRX1	B	PGM3
		Heart	DNAJB4	B	PHACTR1
		Heart	ADAMTS5	B	PHGDH
		Heart	LDB3	B	PIGR
		Heart	FSTL1	B	PIM3
		Heart	MMRN1	B	PIP5K1B
		Heart	LAMB4	B	PKHD1L1
		Heart	NID2	B	PKIG
		Heart	ITGB1BP2	B	PLEKHF2
		Heart	PFDN2	B	PLEKHG1
		Heart	FLRT2	B	PLEKHG7
		Heart	SLC27A6	B	PLIN5
		Heart	CD5	B	PLP2
		Heart	ADAMTS7	B	PLPP5
		Heart	SMPX	B	PNISR
		Heart	FAM162A	B	PNOC
		Heart	ANKRD1	B	PPM1K
		Heart	HSPB7	B	PRCC
		Heart	ABI3BP	B	PRDM2
		Heart	EMCN	B	PRELID3B
		Heart	CENPF	B	PRMT1
		Heart	COPZ2	B	PRODH2
		Heart	MYOZ2	B	PSENEN
		Heart	AHSP	B	PTGES2
		Heart	HOXC13	B	PTOV1
		Heart	ODAM	B	PTPN6
		Heart	GSPT2	B	PTPRK
		Heart	HHAT	B	PXK
		Heart	NOP10	B	PYCR1
		Heart	MIOS	B	QPRT
		Heart	LIN37	B	QRSL1
		Heart	RHOJ	B	QTRT1
		Heart	MIB1	B	R3HDM4
		Heart	SLC8A1	B	RAB30
		Heart	MYL7	B	RAB3GAP1
		Heart	LGR6	B	RABEP1
		Heart	TMSB15A	B	RABEP2
		Heart	POPDC2	B	RAD17
		Heart	KCTD15	B	RAD50
		Heart	CCDC28B	B	RALGPS2
		Heart	C1orf54	B	RAPGEF5
		Heart	CXorf36	B	RASGRP3
		Heart	VASH2	B	RASSF6
		Heart	SYNPO2L	B	RB1
		Heart	SPHKAP	B	RBBP7
		Heart	COL21A1	B	RCL1
		Heart	GLT8D2	B	RCSD1
		Heart	MRPS24	B	REPS2
		Heart	TMEM126A	B	REXO1
		Heart	HSDL2	B	RGMB
		Heart	RSPO3	B	RHBDD1
		Heart	TRIM55	B	RHCG
		Heart	ZCCHC3	B	RHOH
		Heart	DMKN	B	RIC3
		Heart	EMILIN3	B	RNASEH2B
		Heart	HTRA3	B	RNASET2
		Heart	TWIST2	B	RNF170
		Heart	YBEY	B	RNF25
		Heart	ADAMTS14	B	RNGTT
		Heart	SPSB4	B	RPL17
		Heart	LRRC15	B	RPL22L1
		Heart	C12orf57	B	RRAGC
		Heart	MLIP	B	RUNDC1
		Heart	ADAMTS15	B	RUVBL1
		Heart	C1orf105	B	SAC3D1
		Heart	RMI2	B	SCAF4
		Heart	TNFAIP8L1	B	SCIMP
		Heart	MYOM3	B	SCPEP1
		Heart	MYZAP	B	SDHB
		Heart	SNRNP48	B	SEC62
		Heart	ZNF585A	B	SEL1L3
		Heart	NANP	B	SELENBP1
		Heart	CNPY4	B	SERTAD2
		Heart	RBM24	B	SESTD1
		Heart	TXLNB	B	SGSM3
		Heart	PI16	B	SH2B2
		Heart	NMRK2	B	SHMT2
		Heart	PSENEN	B	SHPRH
		Heart	SPRR4	B	SIPA1L3
		Heart	COL23A1	B	SIRT3
		Heart	EEF1AKMT1	B	SLC1A4
		Heart	KRT74	B	SLC22A7
		Heart	KRT73	B	SLC25A32
		Heart	KRT25	B	SLC2A11
		Heart	KRT26	B	SLC2A6
		Heart	OLFML2A	B	SLC35B2
		Heart	XIRP1	B	SLC35F2
		Heart	LMOD3	B	SLC37A4
		Heart	SMYD1	B	SLC44A1
		Heart	NRK	B	SLC6A19
		Heart	SMTNL2	B	SLC7A9
		Heart	SVBP	B	SMARCB1
		Heart	FIBIN	B	SMC6
		Heart	COMMD6	B	SMCHD1
		Heart	GPR153	B	SMDT1
		Heart	KRTDAP	B	SMIM14
		Kidney	ARSE	B	SNRNP70
		Kidney	ASPA	B	SNTA1
		Kidney	CLCNKB	B	SNX2
		Kidney	CYP17A1	B	SNX22
		Kidney	FUT6	B	SNX29
		Kidney	G6PC	B	SOBP
		Kidney	GLDC	B	SORD
		Kidney	HGD	B	SOWAHD
		Kidney	ITGB3	B	SP100
		Kidney	KCNJ1	B	SP110
		Kidney	PAH	B	SP140
		Kidney	PAX2	B	SP140L
		Kidney	PKLR	B	SPATC1L
		Kidney	PLG	B	SPATS2
		Kidney	SLC12A1	B	SPIB
		Kidney	SLC12A3	B	SPINT2
		Kidney	SLC2A2	B	SRM
		Kidney	SLC3A1	B	SSPN
		Kidney	TGFBI	B	ST6GALNAC4
		Kidney	CASR	B	STAG3
		Kidney	SLC10A2	B	STAP1
		Kidney	HNF4A	B	STEAP1B
		Kidney	HNF1B	B	STRADB
		Kidney	AQP2	B	STRBP
		Kidney	REN	B	STX7
		Kidney	SPP1	B	SUCLA2
		Kidney	ADH6	B	SUCO
		Kidney	AVPR1A	B	SWAP70
		Kidney	CYP27B1	B	SYK
		Kidney	DDC	B	SYNGR2
		Kidney	DIO1	B	SYNPO
		Kidney	FOLR3	B	SYPL1
		Kidney	KNG1	B	SYVN1
		Kidney	MME	B	TAF1D
		Kidney	NPR3	B	TAF7
		Kidney	SERPINF2	B	TASP1
		Kidney	PTGER1	B	TCEA1
		Kidney	PTGER2	B	TCF19
		Kidney	SLC2A9	B	TCF3
		Kidney	TRIM6	B	TCF4
		Kidney	TRIM6-TRIM34	B	TCL1A
		Kidney	SLC6A19	B	TCOF1
		Kidney	SLC30A2	B	TEFM
		Kidney	AK4	B	TEX9
		Kidney	HAO2	B	TFEB
		Kidney	SHISA2	B	THY1
		Kidney	UMOD	B	TIFA
		Kidney	C10orf62	B	TIMD4
		Kidney	ACSM2A	B	TIMM9
		Kidney	SLC13A3	B	TKFC
		Kidney	SCNN1G	B	TLE1
		Kidney	SLC6A3	B	TLR10
		Kidney	SULT1C2	B	TMEM154
		Kidney	UGT2B7	B	TMEM156
		Kidney	VCAM1	B	TMEM243
		Kidney	CUBN	B	TMUB2
		Kidney	AFM	B	TNFAIP8
		Kidney	ABCC6	B	TNFRSF17
		Kidney	ENTPD5	B	TP53INP1
		Kidney	CD70	B	TPD52
		Kidney	DNAH5	B	TRAF3
		Kidney	DPYS	B	TRAF5
		Kidney	GATM	B	TRAM2
		Kidney	ACADSB	B	TRAPPC8
		Kidney	FXYD2	B	TRIM38
		Kidney	BHMT	B	TRIP11
		Kidney	BTC	B	TSHR
		Kidney	CKMT2	B	TSPAN1
		Kidney	DAO	B	TSPAN13
		Kidney	DPP4	B	TSPAN3
		Kidney	EGF	B	TTC14
		Kidney	EHHADH	B	TTC37
		Kidney	ENPEP	B	TTN
		Kidney	FMO1	B	TXNDC11
		Kidney	HOXD10	B	TXNDC5
		Kidney	KCNJ15	B	UBE2J1
		Kidney	KLK1	B	UBE2N
		Kidney	LFNG	B	UGT2A1
		Kidney	MSR1	B	UHRF1
		Kidney	NDUFC1	B	UPF2
		Kidney	PCK1	B	UQCRH
		Kidney	PDZK1	B	USO1
		Kidney	PTPRB	B	USP8
		Kidney	PTX3	B	UVRAG
		Kidney	PVALB	B	VOPP1
		Kidney	SALL1	B	VPREB3
		Kidney	CCL4	B	WBP1
		Kidney	SLC5A2	B	WDFY4
		Kidney	SLC34A1	B	WDR34
		Kidney	SLC22A2	B	WDR4
		Kidney	STC1	B	WFDC2
		Kidney	TUB	B	WFS1
		Kidney	XPNPEP2	B	WNT16
		Kidney	ZFY	B	XPNPEP2
		Kidney	PAX8	B	YPEL3
		Kidney	SLC27A2	B	ZBP1
		Kidney	KCNK5	B	ZBTB32
		Kidney	SLC4A4	B	ZCCHC7
		Kidney	PEX11A	B	ZDHHC21
		Kidney	PROZ	B	ZNF107
		Kidney	NAT8	B	ZNF254
		Kidney	TM4SF5	B	ZNF532
		Kidney	SLC13A2	B	ZNF581
		Kidney	BBOX1	B	ZNF791
		Kidney	RHOB	B	ZNF860
		Kidney	ARSF	B	ZNF92
		Kidney	CDH16	B	ACSM3
		Kidney	EMX1	B	AFF4
		Kidney	EMX2	B	ANKRD44
		Kidney	HABP2	B	AP1S3
		Kidney	HNF4G	B	C17orf67
		Kidney	SLC1A1	B	CBFA2T3
		Kidney	SEMA3F	B	CCSER1
		Kidney	SLC28A1	B	CD55
		Kidney	SLC22A8	B	CEPT1
		Kidney	GCSH	B	CERS4
		Kidney	GRB14	B	CHD7
		Kidney	HOXC6	B	COL9A3
		Kidney	LRP2	B	CSNK1G3
		Kidney	VNN1	B	EAF2
		Kidney	MGAM	B	EEF2
		Kidney	RGN	B	ERP29
		Kidney	SLC16A7	B	GALNTL6
		Kidney	SLC22A6	B	GLRA3
		Kidney	KL	B	GPM6A
		Kidney	GAL3ST1	B	GPR18
		Kidney	CALB1	B	HIP1R
		Kidney	CDH6	B	HRK
		Kidney	DNASE1L3	B	HSH2D
		Kidney	ENPP3	B	IL12A
		Kidney	SLC17A1	B	IL6
		Kidney	NR1I3	B	INPP5D
		Kidney	NR1H4	B	INTU
		Kidney	CEBPD	B	JADE3
		Kidney	DEFB1	B	KLF2
		Kidney	GPT	B	LCN8
		Kidney	MAF	B	LYN
		Kidney	MYCL	B	MARCKSL1
		Kidney	LHX1	B	MDS2
		Kidney	ALDH6A1	B	MFN1
		Kidney	PDZK1IP1	B	MGAT5
		Kidney	GLYAT	B	MTRNR2L8
		Kidney	SLC23A1	B	MTSS1
		Kidney	GZMA	B	NPM1
		Kidney	NFE2L2	B	NR4A1
		Kidney	POU3F3	B	NUAK2
		Kidney	PRKAA2	B	OAZ1
		Kidney	DMRT2	B	PARP15
		Kidney	CLDN16	B	PEG10
		Kidney	SLC17A3	B	PLAC8
		Kidney	FTCD	B	PRCD
		Kidney	SLC22A7	B	PRDM4
		Kidney	FGL2	B	PRKCB
		Kidney	HNMT	B	RASGRP2
		Kidney	HOXD3	B	RHOBTB2
		Kidney	CLDN10	B	RNASE6
		Kidney	ZNF81	B	RPL22
		Kidney	TREH	B	RPS11
		Kidney	STAP1	B	RPS13
		Kidney	HAVCR1	B	RRAS2
		Kidney	TFEC	B	SAV1
		Kidney	PPARGC1A	B	SC5D
		Kidney	FLRT3	B	SEMA4B
		Kidney	DMGDH	B	SETBP1
		Kidney	C11orf54	B	SHISA8
		Kidney	KLF15	B	SIDT1
		Kidney	CHMP4A	B	SIDT2
		Kidney	HOXD9	B	SNN
		Kidney	SLC7A9	B	TAGAP
		Kidney	AMACR	B	TIPIN
		Kidney	HIBCH	B	UGT8
		Kidney	TINAG	B	ZBED5
		Kidney	DHDH	B	ZNF296
		Kidney	ANGPTL3	B	ZNF90
		Kidney	CARD10	CD4T	CCR6
		Kidney	TFCP2L1	CD4T	CD3D
		Kidney	HUNK	CD4T	CD3E
		Kidney	HOXC4	CD4T	CD3G
		Kidney	HOXD4	CD4T	CD4
		Kidney	NPHS2	CD4T	SLC2A1
		Kidney	DZIP1	CD4T	LTB
		Kidney	CHRDL2	CD4T	IL7R
		Kidney	METTL21B	CD4T	TNFRSF4
		Kidney	EMCN	CD4T	TNFRSF9
		Kidney	HSD17B14	CD4T	CD40LG
		Kidney	SGK2	CD4T	CD2
		Kidney	UPB1	CD4T	IL2RA
		Kidney	PIPOX	CD4T	CD27
		Kidney	SLC6A13	CD4T	BTLA
		Kidney	NOX4	CD4T	CD28
		Kidney	MIOX	CD4T	PTPRC
		Kidney	BHMT2	CD4T	CD5
		Kidney	GIPC2	CD4T	SELE
		Kidney	KLHL28	CD4T	SELP
		Kidney	TRPM6	CD4T	SELL
		Kidney	LIME1	CD4T	CD69
		Kidney	ACSM5	CD4T	CD7
		Kidney	MARC2	CD4T	CTLA4
		Kidney	C14orf105	CD4T	PDCD1
		Kidney	OGDHL	CD4T	FOXP3
		Kidney	CHDH	CD8T	CD3D
		Kidney	STK32B	CD8T	CD3E
		Kidney	EAF2	CD8T	CD3G
		Kidney	KCNJ16	CD8T	CD8A
		Kidney	HOXC5	CD8T	NKG7
		Kidney	RNF186	CD8T	NCAM1
		Kidney	HOXD8	CD8T	TNFRSF8
		Kidney	CLDN2	CD8T	TIGIT
		Kidney	ATP6V0A4	CD8T	ITGAE
		Kidney	TMEM27	CD8T	IL7R
		Kidney	AS3MT	CD8T	TRA
		Kidney	KIAA1161	CD8T	CCL5
		Kidney	HCN3	CD8T	GZMK
		Kidney	GBA3	CD8T	TRBC2
		Kidney	NMB	CD8T	CD2
		Kidney	PRODH2	CD8T	IL2RA
		Kidney	ACE2	CD8T	CD27
		Kidney	CDHR5	CD8T	CD28
		Kidney	RBKS	CD8T	CD5
		Kidney	PBLD	CD8T	CD7
		Kidney	SLC13A1	CD8T	CD4
		Kidney	ALDH8A1	CD8T	CD8B
		Kidney	LRRC19	MONO	ITGAM
		Kidney	HOXB8	MONO	FCGR3A
		Kidney	HOXD1	MONO	FCGR3B
		Kidney	GALNT14	MONO	CD19
		Kidney	PRKRIP1	MONO	CD2
		Kidney	GRTP1	MONO	CD3D
		Kidney	IQCA1	MONO	CD3E
		Kidney	UGT2A3	MONO	CD3G
		Kidney	AGMAT	MONO	NCAM1
		Kidney	ADGRF1	MONO	KLRD1
		Kidney	SPX	MONO	KLRC1
		Kidney	HOXA3	MONO	CD14
		Kidney	NPL	MONO	MS4A1
		Kidney	AMN	MONO	CD27
		Kidney	ARHGAP24	MONO	CD38
		Kidney	HSDL1	MONO	CD79A
		Kidney	SLC4A9	MONO	IgGfamily
		Kidney	RBP5	MONO	CD274
		Kidney	AGXT2	MONO	F3
		Kidney	MRO	MONO	FCGR2A
		Kidney	FCAMR	MONO	FCGR2B
		Kidney	C2orf40	MONO	FCGR2C
		Kidney	IMMP2L	MONO	CD40
		Kidney	PLA2G12B	MONO	PTPRC
		Kidney	GPAT3	MONO	FCGR1A
		Kidney	TRIM55	MONO	CD80
		Kidney	ATP23	MONO	CD86
		Kidney	SLC26A7	MONO	HLA-DRfamily
		Kidney	SLC5A11	MONO	PDCD1
		Kidney	ALPK2	MONO	TNFRSF1B
		Kidney	CLNK	MONO	KIT
		Kidney	HSPA12B	MONO	KIR2DL1
		Kidney	ACY3	MONO	KIR2DL3
		Kidney	GLYATL1	MONO	KLRB1
		Kidney	FAM65C	MONO	ITGA1
		Kidney	ATP6V1G3	MONO	ITGA2
		Kidney	PANK1	MONO	B3GAT1
		Kidney	ACMSD	MONO	CXCR6
		Kidney	HOGA1	MONO	KLRC2
		Kidney	KIF12	MONO	NCR1
		Kidney	ZBED6CL	MONO	CD68
		Kidney	MDP1	MONO	CD34
		Kidney	PKHD1	MONO	CCR7
		Kidney	TM4SF18	MONO	CD4
		Kidney	GALM	MONO	SELL
		Kidney	CMBL	MONO	CD8A
		Kidney	SLC7A13	MONO	TRA
		Kidney	L3HYPDH	MONO	TRB
		Kidney	C9orf116	MONO	PECAM1
		Kidney	SLC23A3	MONO	SELPLG
		Kidney	IMMP1L	MONO	ICAM4
		Kidney	SENP8	MONO	CD244
		Kidney	SLC25A48	MONO	COX2
		Kidney	SLC5A8	MONO	MPO
		Kidney	FAM110B	MONO	IL6R
		Kidney	CLRN3	MONO	SDC1
		Kidney	MYOM3	MONO	ENPP3
		Kidney	KLHDC7A	MONO	CD22
		Kidney	UGT3A1	MONO	ITGB2
		Kidney	AMDHD1	MONO	CD163
		Kidney	ATP6V0D2	MONO	BSG
		Kidney	LRRN4	MONO	CD36
		Kidney	MUC20	MONO	CD52
		Kidney	HOXA9	MONO	HLA-DRA
		Kidney	NKAIN4	MONO	ITGAX
		Kidney	CHST13	MONO	LYZ
		Kidney	SLC47A2	MONO	MNDA
		Kidney	TMEM52B	MONO	S100A8
		Kidney	TMEM174	MONO	SIRPA
		Kidney	GGT6	MONO	CD33
		Kidney	ENPP6	MONO	ABTB1
		Kidney	TMEM139	MONO	ACAA1
		Kidney	FXYD4	MONO	ACAP2
		Kidney	UPP2	MONO	ACPP
		Kidney	PAPLN	MONO	ACSL1
		Kidney	RNF152	MONO	ACSL3
		Kidney	UNC5CL	MONO	ACTN1
		Kidney	IGSF22	MONO	ACTR2
		Kidney	SLC5A12	MONO	ADAM17
		Kidney	ANO4	MONO	ADAM8
		Kidney	C1orf64	MONO	ADGRE1
		Kidney	SLC51B	MONO	ADGRE2
		Kidney	SLCO4C1	MONO	ADGRE3
		Kidney	SLC36A2	MONO	ADM
		Kidney	TMEM61	MONO	NA
		Kidney	ACSM2B	MONO	AGFG1
		Kidney	CLEC18A	MONO	AGPAT2
		Kidney	WDR72	MONO	AGTRAP
		Kidney	SLC16A9	MONO	AHNAK
		Kidney	PTGER3	MONO	AHR
		Kidney	CLDN8	MONO	AIF1
		Kidney	IYD	MONO	AIMP1
		Kidney	TMEM207	MONO	AKIRIN2
		Kidney	CYP4V2	MONO	ALDH2
		Kidney	FREM2	MONO	ALDH3B1
		Kidney	BOLA3	MONO	ALDOA
		Kidney	SLC16A12	MONO	ALOX5
		Liver	A2M	MONO	ALOX5AP
		Liver	NAT2	MONO	ANKLE2
		Liver	AGT	MONO	ANKRD13D
		Liver	AGXT	MONO	ANPEP
		Liver	ALAS2	MONO	ANXA1
		Liver	ALDOB	MONO	ANXA11
		Liver	APOA1	MONO	ANXA2
		Liver	APOC3	MONO	ANXA5
		Liver	APOH	MONO	AP1S2
		Liver	ARG1	MONO	APLP2
		Liver	C3	MONO	APOBEC3A
		Liver	C6	MONO	APOBR
		Liver	C8B	MONO	AQP9
		Liver	COL4A4	MONO	ARF5
		Liver	CYP2D6	MONO	ARHGAP26
		Liver	EPB42	MONO	ARHGDIB
		Liver	F11	MONO	ARL5B
		Liver	F9	MONO	ARPC1B
		Liver	G6PC	MONO	ARPC2
		Liver	GAMT	MONO	ARPC3
		Liver	SERPIND1	MONO	ARPC5
		Liver	CFH	MONO	ARRB2
		Liver	HGD	MONO	ARRDC1
		Liver	KHK	MONO	ASAH1
		Liver	LIPC	MONO	ASGR1
		Liver	MTM1	MONO	ASGR2
		Liver	MTTP	MONO	ATF1
		Liver	PAH	MONO	ATG16L2
		Liver	SERPINA1	MONO	ATG3
		Liver	PKLR	MONO	ATOX1
		Liver	PLG	MONO	ATP11A
		Liver	PROC	MONO	ATP13A3
		Liver	RHAG	MONO	ATP2B1
		Liver	SAA1	MONO	ATP6AP2
		Liver	SLC2A2	MONO	ATP6V0B
		Liver	SLC4A1	MONO	ATP6V0D1
		Liver	TAT	MONO	ATP6V0E1
		Liver	SERPINA7	MONO	ATP6V1B2
		Liver	APOB	MONO	ATXN1
		Liver	ABCC2	MONO	ATXN7L3
		Liver	HRG	MONO	AUP1
		Liver	KRT10	MONO	AZI2
		Liver	MAT1A	MONO	BACH1
		Liver	PON1	MONO	BASP1
		Liver	HNF4A	MONO	BATF3
		Liver	ALB	MONO	BAX
		Liver	APOC4-APOC2	MONO	BCL2A1
		Liver	SERPINC1	MONO	BCL3
		Liver	F12	MONO	BCL6
		Liver	F2	MONO	BEST1
		Liver	FGA	MONO	BID
		Liver	FGG	MONO	BLVRB
		Liver	RFXAP	MONO	BNIP3L
		Liver	C8A	MONO	BRI3
		Liver	CRP	MONO	BRK1
		Liver	IL1B	MONO	BST1
		Liver	GC	MONO	BTF3L4
		Liver	C8G	MONO	BTG1
		Liver	ORM1	MONO	BTG2
		Liver	ORM2	MONO	C15orf48
		Liver	HPX	MONO	C16orf54
		Liver	SERPINA5	MONO	C16orf74
		Liver	VTN	MONO	C19orf38
		Liver	ABAT	MONO	C1orf162
		Liver	ADH1A	MONO	C3AR1
		Liver	ADH1B	MONO	C4orf3
		Liver	ADH1C	MONO	C4orf48
		Liver	ADH4	MONO	C5AR1
		Liver	ADH6	MONO	C6orf226
		Liver	ADRA1A	MONO	C9orf72
		Liver	AGTR1	MONO	CACNA2D3
		Liver	C4BPA	MONO	CALM2
		Liver	C4BPB	MONO	CAP1
		Liver	CYP2A6	MONO	CAPG
		Liver	CYP2A7	MONO	CAPNS1
		Liver	CYP3A7	MONO	CAPZA2
		Liver	CYP2B6	MONO	CARD16
		Liver	CYP2C8	MONO	CARD19
		Liver	CYP2C9	MONO	CARS2
		Liver	CYP2C18	MONO	CASP1
		Liver	CYP2E1	MONO	CASP4
		Liver	CYP2J2	MONO	CAST
		Liver	CYP3A5	MONO	CBWD1
		Liver	CYP7A1	MONO	CCL20
		Liver	DIO1	MONO	CCL3L3
		Liver	GSTA2	MONO	CCND3
		Liver	KLKB1	MONO	CCNI
		Liver	KNG1	MONO	CCNL1
		Liver	SERPINF2	MONO	CCPG1
		Liver	PON3	MONO	CCR1
		Liver	C14orf37	MONO	CCRL2
		Liver	C4B	MONO	CD1D
		Liver	FMO3	MONO	CD300C
		Liver	HBM	MONO	CD300E
		Liver	HAO2	MONO	CD300LF
		Liver	ACSM2A	MONO	CD302
		Liver	TF	MONO	CD37
		Liver	UGT2B10	MONO	CD44
		Liver	CYP4F2	MONO	CD48
		Liver	AADAC	MONO	CD53
		Liver	AFM	MONO	CD55
		Liver	AFP	MONO	CD63
		Liver	ANG	MONO	CD74
		Liver	AOX1	MONO	CD83
		Liver	ASGR2	MONO	CD93
		Liver	AZGP1	MONO	CDA
		Liver	CES1	MONO	CDC42
		Liver	CPN1	MONO	CDC42EP2
		Liver	AKR1C1	MONO	CDC42EP3
		Liver	AKR1C2	MONO	CDKN1A
		Liver	DPYS	MONO	CEBPB
		Liver	DUSP9	MONO	CEBPD
		Liver	FABP1	MONO	CEBPE
		Liver	FMO5	MONO	CES1
		Liver	FZD2	MONO	CFD
		Liver	GAGE2A	MONO	CFLAR
		Liver	GAGE12F	MONO	CFP
		Liver	GAGE12G	MONO	CHCHD10
		Liver	GATM	MONO	CHCHD7
		Liver	ACADSB	MONO	CHMP4B
		Liver	AHSG	MONO	CHP1
		Liver	AMBP	MONO	CHPT1
		Liver	APCS	MONO	CHSY1
		Liver	APOA2	MONO	CHTF8
		Liver	APOC1	MONO	CITED2
		Liver	APOC4	MONO	CKAP4
		Liver	AREG	MONO	CKLF
		Liver	ASGR1	MONO	CLEC12A
		Liver	BAAT	MONO	CLEC4A
		Liver	CFB	MONO	CLEC4E
		Liver	BHMT	MONO	CLEC5A
		Liver	C5	MONO	CLEC7A
		Liver	C9	MONO	CLIC1
		Liver	SERPINA6	MONO	CLTB
		Liver	AKR1C4	MONO	CMTM2
		Liver	COX5B	MONO	CMTM6
		Liver	CPB2	MONO	CMTM7
		Liver	CPS1	MONO	CNPY3
		Liver	CRYZ	MONO	COMMD6
		Liver	CTH	MONO	CORO1A
		Liver	CYB5A	MONO	CORO2A
		Liver	EHHADH	MONO	COTL1
		Liver	F13B	MONO	COX17
		Liver	CXCL2	MONO	COX5A
		Liver	HAL	MONO	COX5B
		Liver	CFHR1	MONO	COX6B1
		Liver	HPD	MONO	COX7B
		Liver	HPN	MONO	COX8A
		Liver	ITIH1	MONO	CPPED1
		Liver	ITIH2	MONO	CPVL
		Liver	ITIH3	MONO	CRIP1
		Liver	ITIH4	MONO	CRISPLD2
		Liver	LECT2	MONO	CSF2RA
		Liver	MYBPC1	MONO	CSF3R
		Liver	PCSK6	MONO	CSGALNACT2
		Liver	PLGLB2	MONO	CSNK1A1
		Liver	PZP	MONO	CSRNP1
		Liver	RNASE4	MONO	CST3
		Liver	CXCL6	MONO	CSTA
		Liver	SLC10A1	MONO	CTDSP1
		Liver	SLC22A1	MONO	CTSB
		Liver	SPTA1	MONO	CTSD
		Liver	SULT2A1	MONO	CTSH
		Liver	TFR2	MONO	CTSS
		Liver	RDH16	MONO	CUX1
		Liver	HSD17B6	MONO	CWC25
		Liver	AKR1C3	MONO	CXCL1
		Liver	NR5A2	MONO	CXCL16
		Liver	IL18R1	MONO	CXCL3
		Liver	NR1I2	MONO	CXCL8
		Liver	PROZ	MONO	CYBA
		Liver	HABP2	MONO	CYBB
		Liver	LBP	MONO	CYP1B1
		Liver	GFI1B	MONO	CYP46A1
		Liver	CHST3	MONO	CYTIP
		Liver	FGL1	MONO	DAZAP2
		Liver	TM4SF4	MONO	DDX3X
		Liver	CRLF1	MONO	DDX60L
		Liver	DNASE1L3	MONO	DENND3
		Liver	GPR183	MONO	DES
		Liver	NR5A1	MONO	DGAT2
		Liver	NR1I3	MONO	DIAPH1
		Liver	NR1H4	MONO	DMXL2
		Liver	FGB	MONO	DNAAF1
		Liver	HP	MONO	DNAJA1
		Liver	HBZ	MONO	DNTTIP2
		Liver	SEPP1	MONO	DOCK2
		Liver	FOSL1	MONO	DOCK5
		Liver	HMGCS2	MONO	DPEP2
		Liver	INHBC	MONO	DPH3
		Liver	TDO2	MONO	DPYD
		Liver	CFHR2	MONO	DSE
		Liver	DHRS2	MONO	DUSP1
		Liver	RIDA	MONO	DUSP6
		Liver	GLYAT	MONO	EBLN2
		Liver	NBR1	MONO	EDEM1
		Liver	MT1G	MONO	EFHD2
		Liver	MT1H	MONO	EHD1
		Liver	AKR1D1	MONO	EIF1B
		Liver	CD7	MONO	EIF4G2
		Liver	NEDD4	MONO	ELF1
		Liver	NNMT	MONO	EMILIN2
		Liver	SERPINA4	MONO	EMP3
		Liver	PNLIPRP1	MONO	EPM2AIP1
		Liver	COLEC10	MONO	EPN1
		Liver	SLCO1B1	MONO	EREG
		Liver	POLR3G	MONO	ERP29
		Liver	SAA4	MONO	ERP44
		Liver	MASP2	MONO	ESYT2
		Liver	SLC22A7	MONO	ETS2
		Liver	RBP4	MONO	EVI2A
		Liver	TRIM10	MONO	EVI2B
		Liver	SDS	MONO	FAM102B
		Liver	SPP2	MONO	FAM129B
		Liver	ABHD2	MONO	FAM49A
		Liver	VIL1	MONO	FAM49B
		Liver	ZXDB	MONO	FBP1
		Liver	C4A	MONO	FBXL5
		Liver	FRAT2	MONO	FCAR
		Liver	NEK1	MONO	FCER1G
		Liver	SLC27A5	MONO	FCGRT
		Liver	PPARGC1A	MONO	FCN1
		Liver	DMGDH	MONO	FFAR2
		Liver	SPANXA1	MONO	FGD4
		Liver	RAB26	MONO	FGL2
		Liver	FETUB	MONO	FGR
		Liver	ANGPTL3	MONO	FKBP1A
		Liver	A1CF	MONO	FKBP8
		Liver	KIAA1429	MONO	FMNL1
		Liver	SERPINA10	MONO	FOSB
		Liver	UPB1	MONO	FOSL1
		Liver	DCDC2	MONO	FOXO3
		Liver	PIPOX	MONO	FPR1
		Liver	IL1RAPL2	MONO	FPR2
		Liver	CYP3A4	MONO	FXYD5
		Liver	HAO1	MONO	G0S2
		Liver	BHMT2	MONO	GAA
		Liver	KCTD9	MONO	GABARAPL2
		Liver	ACSM5	MONO	GAPT
		Liver	SLC38A4	MONO	GAS7
		Liver	EBLN2	MONO	GBP2
		Liver	HEMGN	MONO	GCA
		Liver	ANGPTL8	MONO	GIMAP4
		Liver	GNMT	MONO	GK
		Liver	APOM	MONO	GLIPR1
		Liver	SLCO1B3	MONO	GLIPR2
		Liver	AQP9	MONO	GLRX
		Liver	HPR	MONO	GLT1D1
		Liver	MST1	MONO	GLUL
		Liver	CFHR3	MONO	GMFG
		Liver	UGT2B4	MONO	GMIP
		Liver	GYS2	MONO	GNAI2
		Liver	NR0B2	MONO	GNAI3
		Liver	SLC22A3	MONO	GNB2
		Liver	PBLD	MONO	GNG5
		Liver	ALDH8A1	MONO	GNS
		Liver	CYP3A43	MONO	GPAT3
		Liver	ZNF426	MONO	GPBAR1
		Liver	ACSS3	MONO	GPBP1
		Liver	KDM8	MONO	GPCPD1
		Liver	RMI1	MONO	GPR84
		Liver	SAA2	MONO	GPSM3
		Liver	SLC25A18	MONO	GPX1
		Liver	AGXT2	MONO	GRB2
		Liver	BCO2	MONO	GRINA
		Liver	HPS3	MONO	GRN
		Liver	MYPN	MONO	GRPEL1
		Liver	AJUBA	MONO	GSTO1
		Liver	SEC16B	MONO	H3F3C
		Liver	SLC18B1	MONO	HAL
		Liver	LEAP2	MONO	HCAR3
		Liver	LRG1	MONO	HCK
		Liver	ABCA9	MONO	HCLS1
		Liver	A1BG	MONO	HCST
		Liver	UROC1	MONO	HEBP2
		Liver	HFE2	MONO	HIF1A
		Liver	SPANXA2	MONO	HK2
		Liver	GSTA1	MONO	HK3
		Liver	CLRN3	MONO	HLA-A
		Liver	XIRP2	MONO	HLA-B
		Liver	OIT3	MONO	HLA-C
		Liver	MAP7D2	MONO	HLA-DMA
		Liver	TMPRSS6	MONO	HLA-DRB1
		Liver	SLC13A5	MONO	HLA-DRB5
		Liver	OAF	MONO	HLA-E
		Liver	ACSM2B	MONO	HNMT
		Liver	IDO2	MONO	HP
		Liver	KCNT2	MONO	HPSE
		Liver	SLC25A47	MONO	HSD17B11
		Liver	ZNF517	MONO	HVCN1
		Lung	TBX5	MONO	ICAM3
		Lung	NR0B1	MONO	IER2
		Lung	SFTPB	MONO	IER3
		Lung	ADH7	MONO	IFI30
		Lung	CSF2	MONO	IFITM2
		Lung	CYP4B1	MONO	IFNGR1
		Lung	DRD2	MONO	IFNGR2
		Lung	HTR3A	MONO	IGF2R
		Lung	QSOX1	MONO	IGSF6
		Lung	DAZ4	MONO	IL10RA
		Lung	SLC35D3	MONO	IL17RA
		Lung	MEIS3	MONO	IL1A
		Lung	LECT1	MONO	IL1B
		Lung	XKR7	MONO	IL1RAP
		Lung	GRP	MONO	IL1RN
		Lung	AGER	MONO	IQGAP1
		Lung	AKR1C2	MONO	IQSEC1
		Lung	FMO2	MONO	IRAK3
		Lung	DBT	MONO	ITM2B
		Lung	GABRR1	MONO	ITPRIP
		Lung	INSM1	MONO	IVNS1ABP
		Lung	KCNA4	MONO	JAK1
		Lung	SH2D1A	MONO	JAML
		Lung	MRC1	MONO	JMJD1C
		Lung	SCTR	MONO	JTB
		Lung	CCL18	MONO	JUND
		Lung	CXCL5	MONO	KDM6B
		Lung	SFTPC	MONO	KLF4
		Lung	SFTPD	MONO	KLF6
		Lung	T	MONO	KMT2C
		Lung	NKX2-1	MONO	KRT23
		Lung	SCGB1A1	MONO	KYNU
		Lung	WNT9A	MONO	LAMP2
		Lung	FGF18	MONO	LAMTOR1
		Lung	DAZ1	MONO	LAMTOR2
		Lung	FGF14	MONO	LAMTOR4
		Lung	TPH1	MONO	LAMTOR5
		Lung	GLP2R	MONO	LAPTM5
		Lung	ASCL1	MONO	LAT2
		Lung	NAPSA	MONO	LBR
		Lung	GPR4	MONO	LCP1
		Lung	NHLH1	MONO	LDLR
		Lung	IRX5	MONO	LGALS1
		Lung	SIX1	MONO	LGALS3
		Lung	SOX1	MONO	LILRA1
		Lung	TBX1	MONO	LILRA2
		Lung	TSC22D1	MONO	LILRA4
		Lung	H1FX	MONO	LILRA5
		Lung	CACNG2	MONO	LILRB1
		Lung	CCL19	MONO	LILRB2
		Lung	PPP1R17	MONO	LILRB3
		Lung	INMT	MONO	LIMD2
		Lung	ADAMTS8	MONO	LIMS1
		Lung	BVES	MONO	LIN7A
		Lung	TRH	MONO	LINC00694
		Lung	LAMP3	MONO	LIPN
		Lung	BRI3	MONO	LITAF
		Lung	ASB4	MONO	LRG1
		Lung	ATP8A2	MONO	LRP1
		Lung	BPIFA1	MONO	LRPAP1
		Lung	AKR1B10	MONO	LRRC25
		Lung	GPR84	MONO	LRRFIP1
		Lung	DNASE2B	MONO	LRRK2
		Lung	CHST6	MONO	LSM6
		Lung	FOXA2	MONO	LSP1
		Lung	IRX6	MONO	LST1
		Lung	PLEKHS1	MONO	LTA4H
		Lung	PBX4	MONO	LTB4R
		Lung	MS4A8	MONO	LY86
		Lung	OTP	MONO	LYN
		Lung	KIRREL2	MONO	LYPD3
		Lung	CFC1	MONO	LYST
		Lung	HSPB9	MONO	MAFB
		Lung	CAMK2N2	MONO	MAN2B1
		Lung	SCGB3A1	MONO	MAP1LC3B
		Lung	SCGB3A2	MONO	MAP2K3
		Lung	DUOXA1	MONO	MAP7D1
		Lung	CAPSL	MONO	MAPKAPK3
		Lung	ZNF564	MONO	MARCKS
		Lung	RASGEF1B	MONO	MCEMP1
		Lung	ZNF709	MONO	MCL1
		Lung	CDHR3	MONO	MCTP1
		Lung	ZFPM1	MONO	MEFV
		Lung	TDRD5	MONO	MEGF9
		Lung	RIMKLA	MONO	METTL22
		Lung	MCEMP1	MONO	METTL9
		Lung	SEC14L3	MONO	MFSD1
		Lung	AGR3	MONO	MGAM
		Lung	GPIHBP1	MONO	MID1IP1
		Lung	SLC46A3	MONO	MIDN
		Lung	CCDC129	MONO	MN1
		Lung	GOLGA6L9	MONO	MPEG1
		Lung	RBM43	MONO	MRPL33
		Lung	ADAMTS18	MONO	MS4A6A
		Lung	SPAG17	MONO	MS4A7
		Lung	ZNF467	MONO	MSL3
		Lymph node	BLM	MONO	MSN
		Lymph node	BRCA2	MONO	MSRB1
		Lymph node	BTK	MONO	MTF1
		Lymph node	JAK3	MONO	MTHFS
		Lymph node	CIITA	MONO	MTMR11
		Lymph node	NCF1	MONO	MTPN
		Lymph node	WAS	MONO	MTRNR2L1
		Lymph node	CYBB	MONO	MTRNR2L6
		Lymph node	CD53	MONO	MTRNR2L8
		Lymph node	CR1	MONO	MX2
		Lymph node	CD79B	MONO	MXD1
		Lymph node	SELL	MONO	MYADM
		Lymph node	ADORA2A	MONO	MYD88
		Lymph node	ALOX5	MONO	MYO1F
		Lymph node	HTR3A	MONO	MYO1G
		Lymph node	ITGAX	MONO	NAAA
		Lymph node	PTGER4	MONO	NABP1
		Lymph node	DDI1	MONO	NACC2
		Lymph node	CENPM	MONO	NADK
		Lymph node	CLEC2D	MONO	NAIP
		Lymph node	SP140	MONO	NAMPT
		Lymph node	CR2	MONO	NAPRT
		Lymph node	APOBEC3F	MONO	NBN
		Lymph node	DEPDC5	MONO	NBPF19
		Lymph node	GEMIN2	MONO	NCF1
		Lymph node	PM20D2	MONO	NCF2
		Lymph node	HACD4	MONO	NCF4
		Lymph node	BCAS4	MONO	NCKAP1L
		Lymph node	ZAP70	MONO	NCOR2
		Lymph node	ALDH5A1	MONO	NDEL1
		Lymph node	ADPRH	MONO	NDUFA1
		Lymph node	BIRC3	MONO	NDUFA13
		Lymph node	TNFRSF17	MONO	NDUFA2
		Lymph node	BIK	MONO	NDUFB1
		Lymph node	CD27	MONO	NDUFS6
		Lymph node	TNFSF8	MONO	NDUFS7
		Lymph node	CD40	MONO	NDUFV3
		Lymph node	DNMT1	MONO	NFAM1
		Lymph node	IL10RA	MONO	NFKBIA
		Lymph node	BLK	MONO	NFKBID
		Lymph node	CXCR5	MONO	NFKBIZ
		Lymph node	CD19	MONO	NINJ1
		Lymph node	CD22	MONO	NLRC4
		Lymph node	CD37	MONO	NLRP12
		Lymph node	CD38	MONO	NLRP3
		Lymph node	CD48	MONO	NOD2
		Lymph node	CD72	MONO	NOP10
		Lymph node	CD79A	MONO	NR1H2
		Lymph node	CDK1	MONO	NUDT16
		Lymph node	CENPE	MONO	NUMB
		Lymph node	CNR2	MONO	NUP214
		Lymph node	E2F5	MONO	NUP98
		Lymph node	FCER2	MONO	OAZ1
		Lymph node	HLA-DOA	MONO	ODF3B
		Lymph node	HLA-DOB	MONO	OGFRL1
		Lymph node	HLA-DPB1	MONO	OLIG1
		Lymph node	HLA-DQB1	MONO	OLIG2
		Lymph node	HLA-DRB1	MONO	OLR1
		Lymph node	IRF8	MONO	ORM1
		Lymph node	ISG20	MONO	OSCAR
		Lymph node	ITGAL	MONO	OSM
		Lymph node	ITPKB	MONO	OTUD1
		Lymph node	KCNN3	MONO	OXSR1
		Lymph node	LCP1	MONO	P2RX1
		Lymph node	LSP1	MONO	P2RY13
		Lymph node	LTB	MONO	PABPC3
		Lymph node	LY9	MONO	PADI2
		Lymph node	LY75	MONO	PADI4
		Lymph node	MFNG	MONO	PAFAH1B2
		Lymph node	PLCG2	MONO	PAK1
		Lymph node	PLEK	MONO	PALM2
		Lymph node	POU2F1	MONO	PARVG
		Lymph node	POU2F2	MONO	PCBP1
		Lymph node	PRKCB	MONO	PCDHGA5
		Lymph node	PTPN7	MONO	PDXK
		Lymph node	PTPRC	MONO	PELI1
		Lymph node	RAC2	MONO	PFDN5
		Lymph node	REL	MONO	PGAM1
		Lymph node	RGS13	MONO	PGD
		Lymph node	SBF1	MONO	PGK1
		Lymph node	ST6GAL1	MONO	PGLS
		Lymph node	SLAMF1	MONO	PGPEP1
		Lymph node	SLC2A5	MONO	PHACTR1
		Lymph node	SPI1	MONO	PHLDA2
		Lymph node	SPIB	MONO	PICALM
		Lymph node	SYK	MONO	PILRA
		Lymph node	TCF3	MONO	PIM3
		Lymph node	TEC	MONO	PKM
		Lymph node	WIPF1	MONO	PKN1
		Lymph node	STX11	MONO	PLAC8
		Lymph node	S1PR4	MONO	PLAUR
		Lymph node	BCL2A1	MONO	PLBD1
		Lymph node	PTK2B	MONO	PLD4
		Lymph node	STK17B	MONO	PLEK
		Lymph node	CD83	MONO	PLK3
		Lymph node	LY86	MONO	PLP2
		Lymph node	CYTIP	MONO	PLSCR1
		Lymph node	RHOH	MONO	PLXDC2
		Lymph node	RUNX3	MONO	PNP
		Lymph node	CD74	MONO	PNPLA8
		Lymph node	DTX1	MONO	PNRC1
		Lymph node	IL16	MONO	POLE4
		Lymph node	KDM5D	MONO	POLR2J
		Lymph node	RASAL1	MONO	POR
		Lymph node	VNN2	MONO	POSTN
		Lymph node	ANGPTL1	MONO	POU2F2
		Lymph node	AIM2	MONO	PPIF
		Lymph node	EIF2AK3	MONO	PPP1R15A
		Lymph node	ENTPD4	MONO	PPT1
		Lymph node	TCL1B	MONO	PRAM1
		Lymph node	PIK3CD	MONO	PRDX5
		Lymph node	RBBP5	MONO	PRELID1
		Lymph node	ZRSR2	MONO	PRKCB
		Lymph node	ATP2A3	MONO	PROK2
		Lymph node	HCLS1	MONO	PRR13
		Lymph node	NCKAP1L	MONO	PRRX1
		Lymph node	LCK	MONO	PSAP
		Lymph node	FCMR	MONO	PSEN1
		Lymph node	SH2D3C	MONO	PSMA4
		Lymph node	INPP5B	MONO	PSMB10
		Lymph node	INPP5D	MONO	PSMB7
		Lymph node	ITK	MONO	PSMB8
		Lymph node	CD180	MONO	PSME1
		Lymph node	LYL1	MONO	PSTPIP1
		Lymph node	PTPRCAP	MONO	PTAFR
		Lymph node	RASGRP1	MONO	PTGES
		Lymph node	BORCS8-MEF2B	MONO	PTGS2
		Lymph node	KMT2A	MONO	PTP4A1
		Lymph node	IKZF1	MONO	PTP4A2
		Lymph node	TLR6	MONO	PTPN6
		Lymph node	LRMP	MONO	PTPRE
		Lymph node	NFATC1	MONO	PTX3
		Lymph node	PIK3CA	MONO	PYCARD
		Lymph node	PNOC	MONO	PYGL
		Lymph node	POU2AF1	MONO	QKI
		Lymph node	POLH	MONO	QPCT
		Lymph node	GLRA3	MONO	QSOX1
		Lymph node	GRAP	MONO	RAB11FIP1
		Lymph node	CYSLTR1	MONO	RAB20
		Lymph node	LILRB1	MONO	RAB27A
		Lymph node	MALT1	MONO	RAB31
		Lymph node	IL24	MONO	RAB3D
		Lymph node	WASF2	MONO	RAC1
		Lymph node	CNTRL	MONO	RAC2
		Lymph node	CORO1A	MONO	RAE1
		Lymph node	LSM6	MONO	RALGDS
		Lymph node	TFEB	MONO	RAP1B
		Lymph node	MAP4K1	MONO	RASA2
		Lymph node	WHSC1	MONO	RASGRP4
		Lymph node	STAP1	MONO	RBM47
		Lymph node	ARHGAP45	MONO	RBMS1
		Lymph node	NFATC2	MONO	RBP7
		Lymph node	STAG3	MONO	RELT
		Lymph node	PSD4	MONO	RETN
		Lymph node	ATP6V0A2	MONO	RGL4
		Lymph node	SLC30A4	MONO	RGS10
		Lymph node	BLNK	MONO	RGS19
		Lymph node	ANAPC2	MONO	RGS2
		Lymph node	VPREB3	MONO	RILPL2
		Lymph node	IKBKE	MONO	RIN3
		Lymph node	LAT2	MONO	RIPK2
		Lymph node	ADAM28	MONO	RNASE2
		Lymph node	ZNF318	MONO	RNASE6
		Lymph node	CYFIP2	MONO	RNASET2
		Lymph node	DAPP1	MONO	RNF13
		Lymph node	SIT1	MONO	RNF130
		Lymph node	RAB30	MONO	RNF141
		Lymph node	FAM53B	MONO	RNF144B
		Lymph node	HDAC9	MONO	RNF149
		Lymph node	RASSF2	MONO	RNF167
		Lymph node	NLRP1	MONO	RNH1
		Lymph node	DENND3	MONO	RSL24D1
		Lymph node	CARD8	MONO	RTN3
		Lymph node	FNBP1	MONO	RTN4
		Lymph node	GGA2	MONO	RXRA
		Lymph node	RRP1B	MONO	S100A10
		Lymph node	FCHO1	MONO	S100A11
		Lymph node	SEPT6	MONO	S100A12
		Lymph node	PASK	MONO	S100A4
		Lymph node	RFTN1	MONO	S100A6
		Lymph node	TBC1D1	MONO	S100A9
		Lymph node	SEL1L3	MONO	S100P
		Lymph node	KIAA0922	MONO	S100Z
		Lymph node	GLTSCR1L	MONO	SAMHD1
		Lymph node	PPP1R16B	MONO	SAMSN1
		Lymph node	CCDC69	MONO	SAT1
		Lymph node	FAM65B	MONO	SAT2
		Lymph node	UBE2J1	MONO	SCIMP
		Lymph node	ABI3	MONO	SCN4B
		Lymph node	MZB1	MONO	SCO2
		Lymph node	PAX5	MONO	SCPEP1
		Lymph node	FZD3	MONO	SDCBP
		Lymph node	TLR9	MONO	SDHB
		Lymph node	MCUB	MONO	SEC62
		Lymph node	MARCH1	MONO	SEMA4A
		Lymph node	BANK1	MONO	SERP1
		Lymph node	BCL11A	MONO	SERPINA1
		Lymph node	ASPM	MONO	SERPINB1
		Lymph node	RAVER2	MONO	SERPINB2
		Lymph node	FGD6	MONO	SERPINB6
		Lymph node	MIS18BP1	MONO	SERPINB8
		Lymph node	PAG1	MONO	SERPINB9
		Lymph node	SASH3	MONO	SFT2D1
		Lymph node	TNRC6C	MONO	SH2B2
		Lymph node	APBB1IP	MONO	SH3BGRL3
		Lymph node	HLA-DRA	MONO	SH3KBP1
		Lymph node	HLA-DQA2	MONO	SHKBP1
		Lymph node	LPAR5	MONO	SHTN1
		Lymph node	CHRNA10	MONO	SIDT2
		Lymph node	TTC7A	MONO	SIGLEC14
		Lymph node	AICDA	MONO	SIGLEC5
		Lymph node	CPNE5	MONO	SIGLEC7
		Lymph node	SH2B2	MONO	SIGLEC9
		Lymph node	IL21R	MONO	SIRPB1
		Lymph node	BACH2	MONO	SKIL
		Lymph node	APOBEC3G	MONO	SKP1
		Lymph node	MS4A1	MONO	SLA
		Lymph node	TCL1A	MONO	SLC11A1
		Lymph node	HLA-DRB4	MONO	SLC15A3
		Lymph node	SLC17A9	MONO	SLC16A3
		Lymph node	PRDM15	MONO	SLC16A5
		Lymph node	HLA-DRB3	MONO	SLC16A6
		Lymph node	EBF1	MONO	SLC24A4
		Lymph node	ZBED2	MONO	SLC25A37
		Lymph node	NEIL1	MONO	SLC2A3
		Lymph node	MSANTD2	MONO	SLC2A6
		Lymph node	LRRK1	MONO	SLC31A2
		Lymph node	PALB2	MONO	SLC36A4
		Lymph node	TREML2	MONO	SLC3A2
		Lymph node	DOK3	MONO	SLC43A2
		Lymph node	COQ8B	MONO	SLC4A1AP
		Lymph node	TMEM156	MONO	SLC7A7
		Lymph node	RUBCNL	MONO	SLCO3A1
		Lymph node	PDGFD	MONO	SLU7
		Lymph node	TRAF3IP3	MONO	SMARCD3
		Lymph node	FCRL2	MONO	SMCO4
		Lymph node	AKNA	MONO	SMPDL3A
		Lymph node	TLR10	MONO	SNX10
		Lymph node	FCRL5	MONO	SNX2
		Lymph node	FCRL4	MONO	SNX27
		Lymph node	FERMT3	MONO	SNX3
		Lymph node	SETDB2	MONO	SOCS3
		Lymph node	GSG2	MONO	SOD2
		Lymph node	MND1	MONO	SORL1
		Lymph node	RHBDD1	MONO	SPAG9
		Lymph node	HVCN1	MONO	SPARC
		Lymph node	CARD11	MONO	SPATA13
		Lymph node	KBTBD8	MONO	SPG21
		Lymph node	SLC9A7	MONO	SPI1
		Lymph node	MYO18B	MONO	SPOPL
		Lymph node	IRF5	MONO	SRA1
		Lymph node	CRACR2A	MONO	SRGN
		Lymph node	FCRLA	MONO	SRSF3
		Lymph node	HSH2D	MONO	SRSF5
		Lymph node	MYO1G	MONO	SSR1
		Lymph node	HLA-DPA1	MONO	SSSCA1
		Lymph node	SEPT1	MONO	STAT6
		Lymph node	RCSD1	MONO	STEAP4
		Lymph node	TIFA	MONO	STK17B
		Lymph node	SLAMF6	MONO	STK40
		Lymph node	FCRL1	MONO	STX11
		Lymph node	FCRL3	MONO	STX3
		Lymph node	TAGAP	MONO	STXBP2
		Lymph node	GAB3	MONO	SULF2
		Lymph node	KLHL6	MONO	SULT1A1
		Lymph node	MOB3A	MONO	SYAP1
		Lymph node	GSX2	MONO	SYN1
		Lymph node	GNPDA2	MONO	SYTL1
		Lymph node	SAMD1	MONO	TACC3
		Lymph node	PCED1B	MONO	TAF13
		Lymph node	WDR92	MONO	TAGLN2
		Lymph node	BCL2L12	MONO	TALDO1
		Lymph node	PLD4	MONO	TANK
		Lymph node	SUSD3	MONO	TAX1BP1
		Lymph node	NLRP11	MONO	TBC1D8
		Lymph node	SMC1B	MONO	TCIRG1
		Lymph node	PNPLA7	MONO	TESC
		Lymph node	PIK3AP1	MONO	TGFBI
		Lymph node	TMC8	MONO	THBS1
		Lymph node	CKAP2L	MONO	THEMIS2
		Lymph node	SGO2	MONO	TICAM1
		Lymph node	BTNL9	MONO	TIMP1
		Lymph node	DCP2	MONO	TKT
		Lymph node	GCSAM	MONO	TLCD2
		Lymph node	SNX20	MONO	TLR2
		Lymph node	ANKRD44	MONO	TLR4
		Lymph node	ADGRF3	MONO	TLR8
		Lymph node	ADGRG5	MONO	TM2D3
		Lymph node	RASGRP3	MONO	TM9SF2
		Lymph node	ELF1	MONO	TMBIM4
		Lymph node	TRIM59	MONO	TMBIM6
		Lymph node	C18orf54	MONO	TMEM154
		Lymph node	FAM129C	MONO	TMEM167A
		Lymph node	SERPINA9	MONO	TMEM170B
		Lymph node	RASSF6	MONO	TMEM176B
		Lymph node	P2RY8	MONO	TMEM258
		Lymph node	GATS	MONO	TMEM59
		Lymph node	NLRC3	MONO	TMEM91
		Lymph node	ARHGAP30	MONO	TNFAIP2
		Lymph node	SPRED2	MONO	TNFAIP3
		Lymph node	GEN1	MONO	TNFAIP6
		Lymph node	CLDN23	MONO	TNFRSF10B
		Lymph node	TERT	MONO	TNFRSF12A
		Lymph node	EMB	MONO	TNFRSF1A
		Lymph node	C3orf67	MONO	TNFRSF8
		Lymph node	TBC1D10C	MONO	TNFSF13B
		Lymph node	FAM111B	MONO	TNIP1
		Lymph node	MDFIC	MONO	TNNI2
		Lymph node	DOCK8	MONO	TOM1
		Lymph node	SCIMP	MONO	TOMM7
		Lymph node	XKRX	MONO	TP53BP2
		Lymph node	TMED8	MONO	TPI1
		Prostate	AR	MONO	TPM3
		Prostate	LCAT	MONO	TRA2A
		Prostate	SRD5A2	MONO	TREM1
		Prostate	PSEN2	MONO	TRIB1
		Prostate	AQP2	MONO	TRIM25
		Prostate	HOXA13	MONO	TRMT6
		Prostate	IGF1	MONO	TRPM4
		Prostate	CYP24A1	MONO	TRPS1
		Prostate	KCNJ5	MONO	TSC22D3
		Prostate	NPY	MONO	TSPO
		Prostate	PTGFR	MONO	TXN
		Prostate	PTGS2	MONO	TYMP
		Prostate	RPL39	MONO	TYROBP
		Prostate	PDE9A	MONO	UBA52
		Prostate	ANO7	MONO	UBE2D1
		Prostate	KLK2	MONO	UBE2D3
		Prostate	TMEM220	MONO	UBE2V2
		Prostate	POTEG	MONO	UBL7
		Prostate	NWD1	MONO	UPK3A
		Prostate	ZNF761	MONO	UQCR11
		Prostate	TDRD6	MONO	UQCRB
		Prostate	ACPP	MONO	USP10
		Prostate	ALOX15B	MONO	USP15
		Prostate	AZGP1	MONO	USP3
		Prostate	BMPR1B	MONO	UTF1
		Prostate	DNAH5	MONO	VAMP8
		Prostate	ING2	MONO	VASP
		Prostate	ACTG2	MONO	VCAN
		Prostate	KLK3	MONO	VCL
		Prostate	CTSG	MONO	VDR
		Prostate	EPHX2	MONO	VENTX
		Prostate	FCER1A	MONO	VIM
		Prostate	MSMB	MONO	VIPR1
		Prostate	MST1R	MONO	VMP1
		Prostate	MYH11	MONO	VNN1
		Prostate	PAEP	MONO	VNN2
		Prostate	PIP	MONO	VNN3
		Prostate	SATB1	MONO	VPS29
		Prostate	SEMG1	MONO	VSTM1
		Prostate	SEMG2	MONO	WARS
		Prostate	XCL2	MONO	WAS
		Prostate	TGM4	MONO	WBP4
		Prostate	SCGB1A1	MONO	WIPF1
		Prostate	ZNF35	MONO	WSB1
		Prostate	HIST1H4H	MONO	YPEL5
		Prostate	ITGA8	MONO	ZEB2
		Prostate	TNFRSF10D	MONO	ZFAND5
		Prostate	FOLH1	MONO	ZFP36
		Prostate	FOXA1	MONO	ZNF106
		Prostate	SULT2B1	MONO	ZNF267
		Prostate	KLK4	MONO	ZNF385A
		Prostate	NME4	MONO	ZYX
		Prostate	CSTA	MEP	IL3RA
		Prostate	TMPRSS2	MEP	CD34
		Prostate	PSCA	MEP	CD38
		Prostate	MPHOSPH10	MEP	PTPRC
		Prostate	ABCC4	MEP	MME
		Prostate	ARHGAP6	MEP	FLT3
		Prostate	NKX3-1	MEP	CD7
		Prostate	PCP4	CLP	MME
		Prostate	HOXB13	CLP	CD34
		Prostate	RLN1	CLP	CD38
		Prostate	UPK3A	CLP	PTPRC
		Prostate	PAGE4	CMP	MME
		Prostate	CYP4F8	CMP	FLT3
		Prostate	LPAR3	CMP	CD34
		Prostate	STEAP1	CMP	CD38
		Prostate	SLC30A4	CMP	PTPRC
		Prostate	HOXD9	CMP	CD7
		Prostate	AMACR	CMP	THY1
		Prostate	SLC39A2	MPP	ISL1
		Prostate	TSC22D2	MPP	CD34
		Prostate	DOCK9	MPP	CD38
		Prostate	GLTSCR1	MPP	PTPRC
		Prostate	SLC14A1	MPP	THY1
		Prostate	RDH11	MPP	ANKRD37
		Prostate	TMEFF2	MPP	C2CD2
		Prostate	OPLAH	MPP	C7orf26
		Prostate	ARHGEF38	MPP	TCIM
		Prostate	ATP5SL	MPP	CASP3
		Prostate	PCDHB13	MPP	CDC45
		Prostate	PCDHB8	MPP	CENPQ
		Prostate	CD177	MPP	DDX31
		Prostate	SCUBE2	MPP	DNAL4
		Prostate	NEFH	MPP	DTX3L
		Prostate	LMAN1L	MPP	ECE1
		Prostate	DLK2	MPP	FAM229A
		Prostate	C1orf116	MPP	GJC2
		Prostate	TRPM8	MPP	GPT2
		Prostate	ZNF552	MPP	H2AFX
		Prostate	ZNF613	MPP	KIAA1586
		Prostate	GRHL2	MPP	KLHL11
		Prostate	EDC3	MPP	LGSN
		Prostate	EPC1	MPP	LRRC57
		Prostate	S1PR5	MPP	MAML2
		Prostate	OR51E2	MPP	MTA1
		Prostate	WNT5B	MPP	MTOR
		Prostate	EMILIN2	MPP	NUDT8
		Prostate	PRAC1	MPP	PITPNM2
		Prostate	FAM83A	MPP	PLD1
		Prostate	SLC45A3	MPP	PLK4
		Prostate	SLC26A7	MPP	POMT2
		Prostate	SCGB3A1	MPP	PPIH
		Prostate	CPNE4	MPP	PROM1
		Prostate	PATE1	MPP	PTP4A3
		Prostate	KCNC2	MPP	PWWP2B
		Prostate	TTC8	MPP	RPE
		Prostate	SLC2A12	MPP	SCARF2
		Prostate	ZG16B	MPP	SGK1
		Prostate	DNAJC19	MPP	SLC25A38
		Prostate	LRR1	MPP	SLX4IP
		Prostate	POC5	MPP	SNX7
		Prostate	OR51E1	MPP	SUPT7L
		Prostate	SPRR4	MPP	TBC1D15
		Prostate	TRAPPC6B	MPP	TRAF4
		Prostate	FUOM	MPP	UBE2D1
		Prostate	TEPP	MPP	UBE2S
		Prostate	PLA2G4F	MPP	ZFAND1
		Spleen	ALAS2	MPP	ZFP41
		Spleen	ALDOB	MPP	ZNF143
		Spleen	ANK1	MPP	ZNF354C
		Spleen	APOA1	MPP	ZNF571
		Spleen	APOC3	LMPP	ADAM19
		Spleen	GAA	LMPP	ALOX15B
		Spleen	HBG2	LMPP	ANKRD44
		Spleen	ITGB2	LMPP	ARFGAP1
		Spleen	SPTB	LMPP	ASPRV1
		Spleen	APOB	LMPP	B3GAT2
		Spleen	PAFAH2	LMPP	NA
		Spleen	ALB	LMPP	C20orf197
		Spleen	C1QB	LMPP	CACNB4
		Spleen	ELN	LMPP	CAPSL
		Spleen	HBA2	LMPP	CCDC168
		Spleen	HBB	LMPP	CD34
		Spleen	VWF	LMPP	CD47
		Spleen	HBA1	LMPP	CDK9
		Spleen	HBG1	LMPP	CLIP3
		Spleen	CD53	LMPP	COBL
		Spleen	CXCL12	LMPP	COL6A3
		Spleen	CD3E	LMPP	CRAT
		Spleen	IL2RB	LMPP	CYTIP
		Spleen	PARVB	LMPP	DPYSL3
		Spleen	RPS6KA1	LMPP	EBF1
		Spleen	TNFRSF1B	LMPP	EDC4
		Spleen	VCAM1	LMPP	ETS1
		Spleen	AFP	LMPP	FAM210B
		Spleen	CD27	LMPP	FCRL3
		Spleen	CTSW	LMPP	FGD6
		Spleen	APOA2	LMPP	GAS7
		Spleen	BGN	LMPP	GRAMD1B
		Spleen	CCND3	LMPP	GRB2
		Spleen	CD19	LMPP	HERC4
		Spleen	FCER2	LMPP	KCTD9
		Spleen	HLA-C	LMPP	KIAA1147
		Spleen	HLA-DPB1	LMPP	KLHL6
		Spleen	HLA-DQB1	LMPP	KLKB1
		Spleen	HLA-DRB5	LMPP	LAT2
		Spleen	HMOX1	LMPP	LCAT
		Spleen	IRF1	LMPP	LDB2
		Spleen	ITIH2	LMPP	LY6G5C
		Spleen	LSP1	LMPP	MMP28
		Spleen	LTB	LMPP	MTUS1
		Spleen	LYN	LMPP	MYO1G
		Spleen	CDK17	LMPP	NKAIN2
		Spleen	PDE2A	LMPP	NPL
		Spleen	CFP	LMPP	OAS2
		Spleen	PSMB9	LMPP	OXR1
		Spleen	PTPN7	LMPP	PADI4
		Spleen	CXCL6	LMPP	PDE1A
		Spleen	SELPLG	LMPP	PLAGL2
		Spleen	STAT3	LMPP	PLCXD2
		Spleen	UCP2	LMPP	PPP2R3B
		Spleen	VASP	LMPP	PRAME
		Spleen	CST7	LMPP	PROB1
		Spleen	RNASET2	LMPP	PROM1
		Spleen	MYO9B	LMPP	PROX2
		Spleen	GFI1B	LMPP	PSPN
		Spleen	CALD1	LMPP	PTGDR2
		Spleen	CD74	LMPP	QPRT
		Spleen	NKX2-5	LMPP	RNF103
		Spleen	FOLH1	LMPP	RNF213
		Spleen	THEMIS2	LMPP	RNPEPL1
		Spleen	AQP3	LMPP	RPGRIP1L
		Spleen	NR5A1	LMPP	S100A8
		Spleen	MMP9	LMPP	SLC22A17
		Spleen	FGR	LMPP	SNX10
		Spleen	GRK5	LMPP	SSC4D
		Spleen	HBE1	LMPP	ST3GAL5
		Spleen	HCLS1	LMPP	STK32B
		Spleen	PRKCE	LMPP	STXBP5L
		Spleen	P2RX6	LMPP	TARBP1
		Spleen	FCMR	LMPP	TREML1
		Spleen	HLA-E	LMPP	TRPM2
		Spleen	CD5L	LMPP	USP2
		Spleen	ZBTB16	LMPP	VPS54
		Spleen	TRIM22	LMPP	ZFP36L2
		Spleen	CD7	LMPP	ZKSCAN8
		Spleen	TLN1	LMPP	ZNF367
		Spleen	SPTLC1	LMPP	ZSWIM1
		Spleen	CXCL13	GMP	MME
		Spleen	LILRB1	GMP	IL3RA
		Spleen	LAPTM5	GMP	FLT3
		Spleen	LILRB5	GMP	CD34
		Spleen	PIM2	GMP	CD38
		Spleen	CORO1A	GMP	PTPRC
		Spleen	TMC6	GMP	ADK
		Spleen	MYO1F	GMP	ALDH4A1
		Spleen	CYTH4	GMP	ANXA1
		Spleen	MYBBP1A	GMP	AP3S1
		Spleen	PPP1R16B	GMP	APLP2
		Spleen	C1QA	GMP	APPL1
		Spleen	PRKD2	GMP	AREG
		Spleen	AHSP	GMP	ASPM
		Spleen	A4GALT	GMP	B3GALNT1
		Spleen	GDPD2	GMP	BTF3L4
		Spleen	SSH3	GMP	CALCOCO2
		Spleen	HEMGN	GMP	CALR
		Spleen	HLA-F	GMP	CASQ1
		Spleen	ROBO4	GMP	CCDC181
		Spleen	LPAR5	GMP	CCNE2
		Spleen	PREX1	GMP	CD96
		Spleen	RNF213	GMP	CDKN3
		Spleen	SCPEP1	GMP	CLEC12A
		Spleen	HLA-DRB4	GMP	CLSPN
		Spleen	GPSM3	GMP	COMMD5
		Spleen	HLA-DRB3	GMP	CP
		Spleen	RIN3	GMP	CPA3
		Spleen	DENND1C	GMP	CRNDE
		Spleen	KIAA1683	GMP	CSF3R
		Spleen	PLVAP	GMP	CST7
		Spleen	AIF1L	GMP	CSTA
		Spleen	RBP5	GMP	CTSG
		Spleen	HVCN1	GMP	DEPDC7
		Spleen	MAML2	GMP	ELANE
		Spleen	FAM120B	GMP	EPX
		Spleen	GNG7	GMP	ERAP2
		Spleen	PIK3IP1	GMP	F13A1
		Spleen	EMID1	GMP	FAM129A
		Spleen	CCDC124	GMP	FAM45A
		Spleen	CCNY	GMP	FAM96A
		Spleen	IL34	GMP	FCGR2A
		Spleen	C1QC	GMP	FNDC3B
		Spleen	OXR1	GMP	NA
		Spleen	RASSF5	GMP	GCNT1
		Spleen	ARHGAP27	GMP	HAL
		Testis	BRCA2	GMP	HGF
		Testis	HSD17B3	GMP	HTATSF1
		Testis	ANOS1	GMP	IFNAR2
		Testis	NPHP1	GMP	IGFBP7
		Testis	EGR2	GMP	IGLL1
		Testis	KEL	GMP	IL1RAP
		Testis	RAG1	GMP	KBTBD11
		Testis	UGT1A1	GMP	KCNE3
		Testis	RAG2	GMP	LDHA
		Testis	SERPINA5	GMP	LGALS1
		Testis	IL13RA2	GMP	LRPPRC
		Testis	ADORA3	GMP	M1AP
		Testis	GSTA2	GMP	MAMDC2
		Testis	HTR2C	GMP	MAP3K8
		Testis	C16orf87	GMP	MCM10
		Testis	LEMD1	GMP	MCM4
		Testis	DDI1	GMP	MCM6
		Testis	CC2D2B	GMP	METTL7B
		Testis	TPD52L3	GMP	MGST1
		Testis	WNK3	GMP	MPO
		Testis	ERICH3	GMP	MS4A2
		Testis	TSPYL6	GMP	MS4A3
		Testis	DYRK3	GMP	MUC1
		Testis	GRK4	GMP	MYBL2
		Testis	C7orf61	GMP	NOG
		Testis	STPG3	GMP	NQO1
		Testis	OR4N4	GMP	NUCB2
		Testis	C8orf48	GMP	NUF2
		Testis	KLHDC9	GMP	PDE3B
		Testis	NKAPL	GMP	PEG3
		Testis	C1QTNF9B	GMP	PIFO
		Testis	REG3G	GMP	PLD1
		Testis	TTLL9	GMP	PLEK
		Testis	AKAP14	GMP	PRTN3
		Testis	TMCO2	GMP	PTPN14
		Testis	SPDYA	GMP	PTPRE
		Testis	GTSF1L	GMP	PYGL
		Testis	ACSL6	GMP	RAB3D
		Testis	MFAP3L	GMP	RAB44
		Testis	CADPS2	GMP	RAD51AP1
		Testis	ARHGAP28	GMP	RETSAT
		Testis	SHE	GMP	RMI2
		Testis	TDRD6	GMP	RNASE2
		Testis	C9orf135	GMP	RNASE3
		Testis	SAMD13	GMP	SDC4
		Testis	ROPN1B	GMP	SELL
		Testis	TRIM61	GMP	SERPINB1
		Testis	FAM71F2	GMP	SHCBP1
		Testis	DUSP15	GMP	SKA3
		Testis	FAM209A	GMP	SMIM24
		Testis	UGT1A6	GMP	SPON2
		Testis	ART3	GMP	SUCNR1
		Testis	DAZL	GMP	TCF19
		Testis	DNAH5	GMP	TLR4
		Testis	DNAH9	GMP	TM7SF3
		Testis	ADAM2	GMP	TNFSF13B
		Testis	GAGE2A	GMP	TPPP3
		Testis	GAGE12F	GMP	TPSAB1
		Testis	GAGE12G	GMP	TPSB2
		Testis	GTF2H3	GMP	TPSD1
		Testis	IGSF1	GMP	TTK
		Testis	ACRV1	GMP	TYMSOS
		Testis	BNC1	GMP	UBE2J1
		Testis	BRDT	GMP	UBTD2
		Testis	GNA15	GMP	UHRF1
		Testis	KPNA5	GMP	USP13
		Testis	LDHC	GMP	VDAC1
		Testis	MSH4	GMP	VIM
		Testis	NEK2	GMP	VMP1
		Testis	PIK3CG	GMP	VPREB1
		Testis	PRM1	GMP	ZFP37
		Testis	PRM2	GMP	ZNF714
		Testis	SH3GL3	HSC	PROM1
		Testis	SLC2A5	HSC	CD34
		Testis	SLC5A2	HSC	CD38
		Testis	SYCP1	HSC	THY1
		Testis	TNP1	HSC	KIT
[truncated: 502 more rows]

## Sheet: Table S3
Signature matrix of 13 cell types revealed by LinDeconSeq in AML and Healthy samples.
	HSC	MPP	LMPP	CMP	GMP	MEP	MONO	CD4T	CD8T	NK	B	CLP	Ery
HLF	368.631	164.802	30.003	11.3813	4.10013	1.94559	1.03456	6.07909	1.47926	1	1	1.1191	1
CRHBP	1545.13	891.874	124.731	150.083	9.10227	13.2376	2.01329	1	1	1	1	1.35753	1
MIRLET7C	30.5985	11.4641	1	1	1	2.51689	1	1	1	1	1	1	1
PREX2	161.889	89.0529	21.2916	7.18837	8.74034	1.76375	1.34414	1	1	1	1	1	1
CNTN1	17.1235	5.44219	1.09982	1.05875	1.03272	1	1	1	1	1	1	1	1
LIMCH1	41.7849	24.4605	2.27949	2.62041	1.2886	1.37691	1.67413	1	1	1	1.05573	3.70316	1
EMCN	53.8243	31.0692	11.2327	1.47858	1.29748	1	1	1	1	1	1	4.94289	1
CLEC9A	126.704	93.5094	6.45016	20.8857	3.90856	2.32287	1.57709	1	1	1	1	1	1
ABCA13	20.4219	8.31649	3.45777	1.7572	1.26054	1.12986	1.33589	1.00625	1.01288	1	1	1	1
CDH7	18.3018	9.92547	1	1.04859	1	1.02884	1	1	1	1	1	1.34313	1
SGCZ	22.478	11.164	3.8468	2.40826	1.26496	1.16628	1	1	1	1	1	1	1
MECOM	104.492	67.0665	11.3113	19.5012	3.8275	17.5117	1	1.14037	1	1	1	1	1
CFH	133.297	73.3644	8.82138	20.7938	1.75755	19.2509	1.57576	14.635	14.2654	5.14511	1	1.21367	1
ROBO4	53.0738	41.1686	6.11816	6.39768	3.33471	1.52242	1.03881	1.12474	1	1	1	2.44061	1
RASSF9	26.3911	22.849	1	1	1	1	1	1	1	1	1	1	1
PRKG2	567.479	404.263	13.8103	167.824	2.20953	107.096	1.43826	8.40766	7.23169	2.52569	8.95069	5.09163	1
EGLN3	27.9424	14.5856	5.71997	3.8527	2.1586	1.08876	1.053	2.69892	1.33638	1.11861	1.20001	1	1
DLK1	19.1508	12.8183	1	2.14417	1.2345	1.05422	1	1	1	1	1	1	1
SHISA2	22.4281	5.52773	2.8254	1.13098	1.27308	1	1	3.66711	4.24236	1	1	5.98681	1
FGD5	77.3538	62.0454	15.4737	12.1331	3.65315	1.85127	1.07397	1.16008	1	1.15823	1.13185	1.12745	1
MYCT1	518.506	381.553	24.8563	147.719	4.7329	134.463	1	1	1	1	1	1	1
PGM5	32.7729	25.8811	3.31979	4.54687	1.45323	1.15615	2.02964	1	1	1	1	1	1
MPDZ	45.6787	29.5934	7.3813	11.153	3.19037	4.56376	1.0239	1	1	1	1	1	1
HAS2	15.6537	10.0284	1	1.44551	1	1.14504	1	1	1	1	1	1	1
THRB	70.5499	40.658	9.37292	11.2144	1.74838	16.9918	1.28583	1.11762	1.32131	1.47583	12.3392	1.15977	2.66518
LINC01122	43.9731	23.9604	19.7007	7.4257	3.80748	2.24091	1	1	1	1.0605	1	1.44714	1
NFIB	29.6036	20.8127	1.0958	11.6458	1.07309	3.25571	1.03317	1	1	1	1	1.05234	1
MPZL2	42.876	16.1522	10.4953	2.57306	5.41237	1.29283	21.45	1.86685	2.44018	1.13779	1	1.14722	1
GPC5	18.611	11.3943	3.65945	2.92786	1.30868	2.98299	1	1	1	1	1	1	1
ABI3BP	23.8582	10.8426	3.40372	2.35894	2.13147	1.86521	1.72411	2.2675	2.05525	2.36299	3.9702	2.71011	1.87762
EPGN	146.603	101.789	17.5131	36.5309	11.2952	59.5472	1.70445	3.06516	1.1504	1	1	1.13505	1.92367
HOXB5	16.7797	5.99001	8.21038	3.48755	1.3283	1.29726	1	1	1	1	1	1	1
CHRM3	35.1403	26.4848	10.0015	7.4091	2.51287	3.70316	1	1.24345	1.09669	1	1	1	1
GPR87	23.804	9.8245	4.8233	8.55948	2.32448	6.65638	1	1	1	1	1	1	1
CCDC175	45.7167	36.834	11.0131	11.8749	3.32652	4.82343	1.76333	1	1	1	1	1	1
EGFEM1P	26.7092	19.8673	7.89246	4.01145	1.98597	1.45244	1	1	1	1	1	2.97904	1
PDZRN4	13.4933	8.85365	2.18085	2.40435	1.06438	1.0957	1	1	1	1	1	1	1
NPR3	784.639	640.999	234.104	224.169	57.7581	151.474	1.3405	1.23772	1.13255	1.07151	1.17099	2.36681	1.73652
MIR5584	33.3298	18.358	19.2362	1	9.95689	1	1	1	1	1	1	1	1
DNM3	39.7685	27.3521	2.79373	14.2861	2.19281	3.90928	1.46593	3.33913	2.99038	2.51974	2.26215	2.03126	2.40238
HOXA6	52.8764	34.3369	7.57552	18.7012	11.229	10.7336	1	1	1	1	1	1.59879	1
GCSAML	485.497	382.329	166.154	189.973	15.8263	71.1911	1.20254	1.12004	1	1.13466	1.1268	2.86376	1
MPL	351.659	246.205	97.3507	160.234	62.6376	32.3301	1.6628	1.60325	1.67916	1.271	1.37802	1.18799	1.43825
CALN1	78.4198	62.6318	26.65	21.5705	12.4565	6.06976	1.064	1.02721	1	1	1	1	1
RBPMS	140.455	83.6926	56.5728	14.5824	13.4297	4.24662	5.20725	12.0965	13.8574	10.1734	22.9082	7.7158	1.65979
SLC8A3	84.0622	73.5852	23.6355	25.6996	3.12411	17.5605	1.10301	1	1	1	1.13265	1	1
SULT1C4	52.0064	33.5377	24.2676	11.9743	9.64797	2.63858	1	1	1	1	1	5.55513	1
SCN9A	19.9509	10.5893	4.59755	2.40213	5.3814	3.14642	1.70055	1.02744	1	1.2573	1.11233	3.08477	1
LOC90246	19.5175	10.7914	4.71086	3.53145	2.26933	7.35322	1.07992	1	1	1	1	1	1
TPTEP1	26.6757	13.3836	10.884	5.98951	3.57028	2.35721	4.31493	1.34225	1.67246	2.25879	1	1.16083	1
FKBP9	37.718	17.5079	3.21244	8.83979	2.89684	15.7137	9.17671	2.03122	2.08486	2.13335	3.26186	1.32368	1.17755
UCHL1	70.0135	42.0094	36.2825	18.4686	15.6261	9.06161	1.25179	1	1	1	2.49528	2.09955	1
NKAIN2	46.4615	26.2762	22.6066	16.3873	6.66785	8.95029	1	1	1	1	1	1	1
MMRN1	388.962	269.413	186.066	130.332	26.8291	32.7015	1.10423	2.80228	1.15174	5.14379	10.2413	69.2299	1.83478
MMP2	118.81	100.954	46.6557	34.7513	35.5401	1.86072	1.13414	1	1	1	1	1	1
PCDH9	298.801	253.002	22.9756	77.6311	9.55756	16.7249	1.1569	1.40565	1.51955	2.72269	139.137	46.4523	1.22674
CHMP4C	20.1585	10.6944	3.62312	5.35034	2.32965	9.57566	1.23842	1	1	1	1	1	1
ACOX2	18.1621	10.9572	3.66457	3.47079	3.43104	1.05518	5.31859	1	1.08755	1	1.41848	1.62395	1
ETV5	35.6225	19.6999	4.45793	11.5262	9.62182	10.0543	2.67556	1	1	2.46893	1.58801	4.52859	1
GPR21	55.8093	43.5145	11.976	14.3789	4.49087	5.53733	3.76013	3.86976	4.86794	4.84148	5.58399	4.80175	1.49546
MAFF	47.4288	26.9138	7.18756	12.1235	3.30394	9.77586	3.93993	4.29401	5.05416	12.9127	3.87291	1.32198	2.05968
PRR16	15.7588	9.44045	7.97429	2.41382	1.50503	1	1.7476	1	1	1	1.38089	1.3901	1
NYNRIN	66.0488	52.1505	16.5224	25.6942	18.0398	8.86848	1.54934	1.07843	1.05485	1.05299	1.1996	1.18336	1
RASSF8	21.7551	15.4218	6.83037	3.50207	5.96679	1.21976	1.91657	1	1.05955	1.11966	1.10228	2.67601	1
MDK	51.0697	49.061	3.56443	23.6931	9.1818	2.62633	1.09966	1.21853	1.53801	1.30607	1.07681	5.34392	1
MEIS1	95.7047	80.1091	36.083	30.7692	8.76987	19.8203	1.0404	1	1.05721	4.09516	1.06928	4.22028	1.43608
ZNF462	68.8136	46.6041	32.7361	18.1115	13.9601	11.7331	1.01541	3.74983	1.04365	1.19454	1	4.23865	1
MIR744	20.7937	2.5286	9.96865	7.65693	1	2.30019	1	1	1	1	12.3275	1	1
LRRC70	224.403	164.679	71.707	54.9264	38.7288	20.2779	2.95616	8.05375	4.82173	12.3195	9.03689	64.0611	2.75691
KIF5A	15.169	13.7598	1	1.80014	1.23754	2.88845	1	2.25274	2.07942	1.23068	1.09495	1	1.60836
ZNF503	28.6862	8.73826	3.43428	3.35487	18.3338	1.64157	17.1818	1	1	1.13089	1	1	1
SYT1	16.8542	11.0422	6.22923	2.47293	3.31241	1.44167	3.07561	1	1	1	1.44349	2.03777	1
ARHGEF17	21.4891	14.1009	7.68991	4.03165	6.22073	2.81031	1.62169	1	1.037	1	1	3.23133	1
PTGS2	188.937	132.232	38.5511	54.8173	32.782	10.9613	119.504	1.27357	1	2.20641	1.08588	2.15718	1.17311
PTGS1	231.551	179.895	9.6006	97.5495	7.42044	95.4204	38.842	1.06343	1.43692	3.35978	30.8396	2.72575	21.3059
MIR4279	1	13.3533	1	1	1	1	1	1	1	1	1	1	1
MIR4317	7.26973	21.6321	1	1	1	1	1	1	1	1	13.0635	1	1
CXCL2	100.534	111.794	17.8966	15.6264	3.819	2.74585	10.2559	1	1	1	1	2.26014	1
MIR181A2	1	21.3628	1	1	5.46036	3.31671	1	1	1	16.2612	1	1	1
MYCN	19.8604	36.6246	11.9494	17.2251	1.46753	4.6644	1	1	1	1	1	1.13581	1
FIGN	12.5229	13.5254	1.40212	1.97639	1.29002	1.07986	1	1	1	1	1	1	1
NR4A1	23.9796	35.7425	2.09026	7.06795	5.43458	3.31067	19.0984	1.13883	1.29773	1.54746	2.77173	1.16948	1
CXCL8	53.4589	84.4761	4.40621	22.2397	3.50424	5.35934	69.5904	1	1	3.34399	1.21703	1	1.4635
SLC1A6	11.9551	12.0067	1	1.96541	1.06726	1.06671	1	1	1	1	1	1	1
EGFL7	12.3603	20.3402	4.22273	5.3504	4.20075	6.4452	1.13544	1	1	1	1	2.28061	1
SNORA47	39.98	70.2152	26.4762	24.0433	15.7675	18.7599	9.20091	3.03264	1	1	1	1	1
DYTN	16.2348	21.6684	3.35966	10.7161	1.87702	5.00519	1	1	1	1	1	1	1
LOC284454	53.3163	63.1646	15.7581	18.7017	9.15461	8.93576	12.7458	2.01956	1.29528	3.00649	2.08692	2.0606	1
ADRA2A	8.57727	24.8224	2.3184	22.7732	1.27785	9.35464	1	1	1	1	1	1	1
TMEM246	43.5347	64.5629	10.428	32.6652	4.33722	36.6632	1	1	1	1	1	1	2.13489
TUBB4A	27.3773	33.6286	3.11616	11.0578	3.40277	8.15497	1.09617	2.67809	3.58999	5.39477	3.7451	1	1
C4orf45	9.35883	17.181	1	3.00418	1.529	2.25823	1.6174	2.21156	1	1.43372	1	1	11.2642
CRYGD	17.4751	32.6382	9.39358	14.4295	16.1545	7.53897	1	1	1	1	1	1	1
EHD2	47.0585	50.5124	4.78098	14.2787	1.74847	36.5176	1	1	1	1	1.10325	1	1
ANGPT1	230.417	237.52	135.281	111.309	12.13	24.2393	5.40474	1.1339	1.07773	1.23115	1.18055	2.23048	1
FREM1	26.6525	35.1331	1.08906	24.1752	1.03573	21.5718	1	1.05162	1.05825	1	1	1	1
MIR2276	1	16.3587	1	3.41201	10.3499	8.61937	1	1	8.11321	1	1	1	1
EGR3	31.0887	35.5412	8.41546	13.1603	4.92326	2.18475	13.1685	1.34819	1.52452	1.11542	4.93642	1.50487	1
BMP6	14.7374	16.7696	2.76196	5.33682	2.02635	2.63054	1.098	1.18857	1.09311	1.3959	6.99556	1.61865	1.25451
MED12L	121.875	138.046	31.9058	110.2	14.2552	50.1797	1.51084	1.31226	1.50764	1.78476	1.81687	6.14591	4.5105
TMEM98	42.5764	44.8435	8.7212	24.5494	7.22972	10.8955	1	1	1	1	1	1	14.1748
LRRN1	44.9252	47.3813	9.86152	9.11152	4.03726	1.8132	2.34054	4.17129	8.75924	14.7809	12.3404	7.93934	1
HIST3H2A	44.3206	61.5625	6.3161	31.7687	9.85486	39.7917	3.01416	7.00062	2.94706	7.91592	3.20982	1	3.64884
MIR3151	21.9764	40.4106	24.1297	16.6069	13.9904	1	1	1	1	5.48065	1	33.3603	1
ZNF521	200.649	210.284	90.0871	176.377	46.58	122.635	1.98103	1.09264	1	1.89112	1.30496	2.9178	1.15381
FAM19A2	28.2535	29.2611	8.13131	19.5314	3.74639	21.8959	1.66968	1.71907	1.14338	1.23076	1.19241	1.3825	1.15736
C16orf45	37.4716	38.3243	17.5317	11.2549	4.44202	10.3973	1.83881	5.17319	11.437	9.82857	3.94181	1.61515	4.39518
ZNRF1	77.8243	91.3387	32.8256	52.3855	32.0455	59.5799	8.06627	4.51631	1.64563	1.66069	1.22628	6.98554	8.45815
QPRT	19.6488	25.3612	11.7462	13.1117	12.7277	7.83693	3.67954	1.1805	1.18605	3.25	1	2.58262	2.01707
CLIP2	23.453	23.9878	5.09227	10.349	9.37631	6.90848	8.55007	1.29023	1.20915	1.90728	4.19481	2.97916	1
C9orf43	53.428	57.879	45.5233	27.3467	37.8816	6.21709	1.09195	2.67752	2.38425	1.40524	2.90992	1.68545	1.99113
PDE6G	24.3011	29.0248	4.43667	12.8231	6.66301	14.6505	7.18328	1.38125	5.40473	12.8494	2.50586	1	1
MIR548G	37.4751	46.707	1	18.9899	4.56224	16.3295	1	20.8598	1	13.5241	35.9722	1	1
NOG	19.0584	21.3893	15.8362	6.27272	6.19029	1.30169	1	9.28367	8.3271	1	1	1.76146	1
MEX3B	12.7985	22.2972	11.7065	13.1557	6.72568	19.9561	1.89043	1	1	1.09647	1.37232	4.00613	1.22387
IL18	219.9	230.726	141.528	130.211	103.258	74.0255	64.7581	1.59542	1.20053	27.0946	8.47439	14.1845	4.28898
SPINT1	22.2149	26.5651	7.89239	14.1689	5.63128	6.92576	25.7959	1.93685	1	1	1.8138	2.408	1
HIST1H1E	2403.09	3795.15	470.135	1784.14	899.385	1990.95	675.702	1077	870.167	580.661	1035.64	465.44	936.225
VAMP5	99.0253	119.909	25.7441	56.046	86.4367	13.2429	41.2092	19.8961	22.3615	21.3059	14.1071	21.5166	1
ANKRD33B	30.4583	38.7625	11.2674	27.1201	18.9515	18.3079	1.15221	2.03765	1.48399	2.58641	11.7878	10.3397	1
BST2	167.843	172.213	46.8652	53.6196	65.392	27.1043	103.999	29.1192	31.3341	43.5928	31.3487	18.461	1
FHL3	33.3959	49.3686	8.43105	21.2969	18.1684	24.8931	43.1956	5.47907	8.15616	12.4807	1.18415	1.22557	1
OXLD1	17.452	44.6287	7.24472	23.7642	21.8204	33.9589	14.6001	12.2147	10.5044	5.96796	5.46187	4.09826	4.82384
TNRC18	21.0382	28.6506	6.39555	16.6474	13.2405	16.1598	15.0253	3.32598	2.72659	4.2413	2.1275	2.41358	1
TEC	88.0457	88.1877	47.86	51.2022	29.4224	31.5338	10.5771	9.89102	10.8751	13.2419	23.7573	6.70439	6.02099
MIR568	389.311	528.05	100.819	248.029	63.4305	135.497	57.0708	219.033	226.652	157.953	285.893	80.7867	17.637
MPG	19.3662	26.1956	2.43256	19.5508	15.0113	14.9555	11.4049	3.46058	4.47422	2.93038	3.21417	1.47383	1
CHST12	11.0926	30.5674	5.92715	21.4119	19.8229	22.9095	4.63255	2.1601	4.03991	16.3511	2.87633	3.28798	1.34078
DNAJC4	16.534	33.1738	4.87193	18.9018	15.3723	13.8997	22.4578	8.31389	7.45241	4.14882	12.2625	1.90666	2.24333
ELMO1	389.237	415.419	202.211	208.771	184.454	145.435	100.049	102.115	67.5187	68.9566	90.9598	88.7945	1.11528
ETS2	231.195	323.559	166.866	195.139	122.838	132.452	211.745	14.7385	14.1507	10.9399	4.22158	195.138	2.12226
MXD4	25.4102	31.6641	3.20504	18	10.0447	21.7371	13.8272	8.36455	7.8033	5.22339	10.3551	1.72288	2.18955
SPRY2	25.84	35.9659	22.3767	23.5571	22.687	22.6229	2.50484	1	1.1761	4.60591	3.83862	15.226	1
SLC37A1	40.5999	43.9601	12.2741	35.6569	22.085	11.3243	11.0836	7.16352	7.41408	5.31873	20.8945	6.29756	1
PTPRCAP	42.8754	80.044	12.6286	37.0065	24.4825	17.1001	2.98293	35.4971	40.3357	44.694	66.5375	8.23083	1
YIPF2	23.5595	31.6796	2.83784	21.0091	20.807	25.0923	14.4811	5.82569	7.36631	2.35954	3.5967	3.07543	3.4946
GSTM2	41.9439	50.5155	31.6567	19.7368	25.6769	21.2244	3.80763	20.6029	16.7758	24.0848	5.3655	12.1468	1.32561
SNORA71C	14.1708	26.994	8.014	22.1815	13.1682	18.7009	3.69629	16.8811	14.61	6.72469	1	1	1
H1FX	62.1712	65.4217	15.5808	52.367	30.4967	33.9488	18.0378	14.997	12.1946	7.02181	18.3693	23.3036	18.305
RPS15	1765.79	2819.84	520.743	1996.77	1535.28	2131.76	1029.96	1278.94	1232.66	254.233	1219.37	296.481	124.525
ARRDC4	77.734	92.1131	42.2344	54.7393	45.186	30.9832	76.3864	7.436	13.3383	15.4175	32.2527	40.8636	11.3815
MRPL53	36.0863	65.2229	10.3931	34.2012	40.5199	40.0201	58.3009	19.1422	25.1935	21.5654	16.8572	13.7293	3.69772
RPL29	868.657	1206.28	315.896	797.804	652.512	782.643	479.316	703.525	595.342	138.538	587.081	153.163	49.8938
RPS19	1776.24	2400.44	741.204	1572.22	1507.31	1430.19	566.404	1298.63	1160.85	366.734	1319.99	541.134	100.597
ORAI3	35.0642	46.8159	29.3124	40.4413	29.3988	17.619	24.5179	6.38377	6.94196	14.3401	18.7242	18.2352	1.30023
RNF220	145.744	149.191	66.8504	91.2457	84.4216	97.0671	57.1073	52.0081	47.8628	44.0099	50.4124	23.9221	20.9852
LSM7	69.9905	93.3048	39.8756	73.256	43.7213	81.3587	24.9854	25.9609	29.1066	19.4434	44.4099	35.9834	2.69904
SNHG8	326.934	361.264	223.551	224.414	143.546	160.469	35.8852	218.699	215.785	47.4303	156.615	134.713	30.0261
RABAC1	61.1421	88.8161	23.8717	54.1716	37.802	18.8672	73.9005	46.3023	48.1916	23.5314	58.921	24.3647	1.97926
MIR3162	213.311	260.563	119.04	38.2634	41.4941	67.7646	128.379	98.0771	175.34	152.1	153.188	148.897	78.0985
KIAA0087	5.34506	5.33356	33.7125	1.06755	1.26249	1.09581	1	1	1	1	1	1.17546	1
LINC00226	1	1.28443	15.641	1	1.90322	1	1	1	1	1	1	2.27391	1
PRSS1	5.26585	3.25743	19.6225	1.554	1.21529	1	1	1.04502	1	2.10561	1.12586	1	1
SNORD91A	1	1	20.822	1	2.62108	2.38499	1	1	4.14258	1	5.02208	1	1
SPON1	4.20469	2.5787	55.259	1.29747	4.9849	1.07444	1	9.13067	9.2456	16.8335	18.5559	1.93521	1
PRSS3	5.56683	4.38255	16.7207	2.66244	1.82472	1	1	1	1.23505	1.73086	1.30084	1	1
MIR491	1	1	12.523	8.06027	1	1	1	1	1	1	1	1	1
SNORD1A	12.0144	7.86094	131.802	5.8726	6.83103	7.88752	7.63081	40.1691	32.4887	9.11427	8.7597	62.4573	1
MAP1A	35.0044	44.2716	127.225	33.9692	48.5721	4.47613	1.308	2.926	1.61613	1.20713	1.55193	20.4012	2.47046
EMP1	127.48	110.358	222.905	17.4097	53.2395	7.3983	23.5312	1.90325	1.17627	1.42262	1.12922	2.42455	1
GLYATL2	6.28334	2.89777	21.9308	3.31101	3.9182	6.63726	1	1	1	1	1	5.32609	1
FLT3	399.467	313.398	898.054	118.085	446.191	16.1694	45.5814	1.06285	1.24302	2.702	3.1495	77.6145	1
SPINK2	458.952	449.389	799.653	182.336	157.893	21.2058	1.20523	5.88689	11.6545	2.77425	5.08198	29.0112	1
S100Z	6.94242	6.63344	34.1601	3.84995	10.5568	1.37453	28.25	1.51429	1	1	1	3.26925	1
PLCH1	18.2079	11.3826	28.7338	3.86073	4.49821	2.06148	1	1.21003	1	1.22507	1.6471	9.30263	1
AADAT	26.0168	22.7648	47.2418	13.101	9.33152	5.24017	1	1	1	1	1	11.3608	1
GNAI1	297.533	182.743	381.411	74.682	47.9734	36.7648	3.35825	8.02729	6.49034	3.1523	1.21566	111.416	2.30406
NEGR1	42.6295	32.1192	92.0654	10.3342	74.454	2.04265	10.0061	1	1.04832	1.43962	1	10.55	1
DOCK1	57.8806	50.0982	91.438	21.8835	37.8738	6.28646	3.52248	1	1	1.32971	1	8.16505	1
TNFSF4	138.724	101.949	227.911	40.4188	38.1774	6.03929	2.74482	6.00098	7.39794	11.3807	9.37024	122.841	1.21124
TRIM71	8.6773	6.65811	17.965	3.82603	11.232	1.33465	1.82547	1	1	1	1	1	1
AOX1	9.21414	8.09837	22.1405	5.65176	16.029	2.48569	1.07924	1.18178	1	1	1	1.37459	1
CDH2	42.5011	30.1382	66.6297	16.1134	22.7144	3.30656	1.09084	1.10642	1.42333	1.7694	1	27.9416	1
MIR548N	1	1	21.6448	1	4.62945	1	1	16.76	11.9101	1	7.98172	1	1
SMIM24	560.822	601.676	1033.84	439.631	640.578	64.0324	1.20527	3.33564	2.25687	3.87581	4.02251	48.071	19.8103
SPARC	78.2756	119.804	331.719	155.084	327.668	41.7291	29.2417	1.19501	1	1.64732	1.58337	12.7598	1
LOC339862	4.13182	9.08512	18.9937	5.5967	12.4106	1.4758	1	1	1	1	1	5.87757	1
MN1	29.3999	29.5662	42.6463	6.82234	21.8529	1.41807	3.33425	1.09189	1.03758	1.20538	1	3.3097	1
SDK2	15.7973	18.3517	58.2869	6.4327	56.7966	1.60609	1.09072	6.40256	4.99742	1.07206	13.5482	12.2787	1
NOV	12.1589	7.09573	18.6683	2.40054	12.3076	1.80962	3.13884	1	1	1	1	1	1
TCTEX1D1	19.6315	18.6895	25.6632	7.75245	5.61677	3.60723	1	1	1	1	1	1	1
TM4SF1	14.8119	16.5897	18.9247	4.25704	2.24181	1.39751	1	1	1	1	1	1	1
SLC2A5	29.2034	25.5519	68.5228	11.7464	60.1558	6.66393	2.47833	1	1	1	9.17396	33.9187	1
MIR1304	18.1966	9.23094	54.183	7.51717	6.90564	12.1449	1	18.4049	13.6482	9.6814	46.9931	6.27725	1
ZBTB8A	15.0253	13.3036	22.0015	9.99048	6.08707	6.12864	1.21511	1.19985	1.20644	1.59459	1.02789	3.62867	1.16893
OCLN	11.8356	9.84625	22.3156	15.149	15.0662	4.40474	1.11049	1.1748	1.05734	1.05905	1	1.20432	1
AIF1L	25.2016	28.3618	37.4503	15.8475	27.9835	7.48335	1	1.09574	1	1	1.0673	1.3716	1.20383
EGR1	88.2175	95.3434	248.957	82.3822	216.946	23.3751	186.409	4.51219	7.56131	7.26751	32.4233	5.4409	6.03992
NREP	159.95	191.254	497.779	223.567	416.272	203.705	19.3881	4.68997	8.70193	11.0955	10.3019	266.08	3.89867
JAM2	31.5522	24.2398	31.6309	10.1382	14.6091	2.45494	1.14733	1.40819	1.59157	1.32391	5.92472	4.44569	1
CD34	669.542	596.152	734.682	304.653	280.035	170.783	1.31279	1.07461	1.19412	1.37829	1.43292	359.797	1
KCNK17	15.1821	16.3014	17.3807	6.02687	11.7491	2.03593	1	1	1	1	1	1	1
MREG	10.1338	8.42651	36.2468	6.59235	10.8282	9.15788	1.18426	8.08075	12.6481	8.64437	10.7127	33.1349	2.22978
SCARNA27	22.6051	7.81915	77.7318	24.6386	16.549	19.6535	12.9546	20.8876	26.2214	19.0215	39.7864	25.0627	29.0477
HOXA10	23.851	18.8369	34.1046	20.2041	15.8408	19.6385	1.61804	1.2107	1	3.16259	1	10.7512	2.48778
FSTL1	34.1853	29.0397	39.3753	27.1817	19.5286	8.21072	1.09036	1	1.56253	1	1	15.0135	1
KIT	477.644	366.298	551.994	383.223	408.44	292.002	1.26239	2.40176	2.12099	12.7265	1.55492	16.5403	1
PTGES3L	11.3276	9.19	19.8182	17.0367	12.757	12.582	1.10964	1.06992	1	1.37732	1.18446	1	1
DNMT3B	28.3899	38.0024	55.913	40.1972	30.5115	36.0639	1.71255	1.84372	1.97109	1.56548	1.15856	17.6936	1.15004
SNORD102	58.3544	61.9596	242.983	15.7926	34.3893	35.9427	37.7016	102.996	139.877	66.5979	181.298	101.048	37.4951
MIR4263	79.427	95.0128	191.611	31.5106	81.2063	41.2852	56.4293	31.0232	54.9833	63.9213	79.6573	64.9255	20.0424
PLA2G4A	36.0269	30.7154	50.9172	35.2782	26.1295	26.8634	17.5656	1	1	2.06611	1.33001	6.69516	1.53979
KDELC1	38.148	21.6842	44.0192	35.9395	24.0457	23.3735	1	1.63147	3.12556	4.91849	1	5.04253	1.87588
NUCB2	265.503	309.318	808.441	488.349	529.517	289.136	20.3594	123.781	202.997	131.19	37.0406	438.136	182.93
RHOBTB1	23.3379	15.4044	24.2657	13.2783	20.0814	9.02506	2.0172	1	1	1.05271	1.33124	3.23017	1
C2CD2	62.3191	51.6688	76.0379	25.1591	39.5798	28.5572	10.4268	11.5591	11.5378	10.5109	11.2941	22.5873	2.61471
CRISPLD1	39.5156	38.2896	57.6988	48.8224	40.4462	34.4066	1.07564	1	1	1	1.08573	12.4367	1
SNORD126	19.7968	34.3468	69.4396	27.6451	14.7509	34.7356	1	18.6726	21.1336	17.8231	59.8428	16.3126	1
PAWR	40.1908	33.7495	55.5106	27.9068	22.9461	10.3754	1.17731	2.44935	2.7115	2.96878	46.88	32.7528	1
FRMD4B	49.4358	38.0126	59.451	20.1505	23.0429	8.22616	28.8729	15.0834	6.36501	2.78369	1.05108	52.3705	1.17118
ZNF595	23.5295	19.4462	35.4422	13.0056	9.74386	9.35393	2.39328	3.62518	4.93256	35.1652	7.57661	13.376	5.58288
COPRS	44.1088	31.6402	60.1898	32.6454	43.3064	34.684	16.0956	5.70095	4.08199	6.39055	15.6622	14.2905	4.64511
GSTA4	28.9013	21.2867	35.4826	16.0986	7.92322	7.60585	1.62259	2.57252	5.68787	13.0544	5.59951	29.8978	9.28284
DTWD1	37.6396	34.9241	65.5096	31.2668	22.7821	28.6729	10.097	18.6518	17.9961	13.3261	18.2894	31.5834	11.7021
B4GALT6	96.0813	84.9388	99.6163	66.5972	66.9149	35.869	4.05686	1.20265	1.50026	28.8713	1	33.5922	1.1603
CCDC138	32.3848	29.3393	65.7126	27.3589	25.9691	34.7715	4.25748	14.3345	20.9273	13.1041	33.8571	31.6585	14.5456
SPATS2L	19.7978	17.3718	23.0103	14.0224	19.924	2.17333	8.95699	4.83392	5.05305	3.96764	1.75559	2.1631	1
DUSP10	127.045	149.413	186.711	147.912	158.606	64.6195	44.3633	20.4931	19.9443	55.2907	31.5172	18.7183	4.11882
COPG2	69.3198	71.621	112.147	72.7485	82.6354	63.8596	20.3821	19.4174	25.0423	19.2077	22.3318	45.6124	4.41154
SHQ1	37.9027	35.8237	95.0748	43.4951	64.4442	46.2623	18.3997	31.451	33.4989	43.8144	23.873	45.7105	13.6086
TIPIN	33.0333	32.5222	99.7105	54.1719	60.3053	55.6699	9.62049	18.8409	18.626	22.4389	20.2953	94.426	39.8923
MIR4720	21.5906	7.68039	51.9438	18.1679	10.8439	43.0041	17.6896	24.8785	21.8869	16.7388	28.0308	30.92	1
OSBPL3	36.6671	37.633	74.0192	34.2771	22.6599	22.4438	12.5592	33.0231	29.2635	59.4099	30.2061	17.6452	10.56
PAICS	298.772	350.914	744.649	455.709	528.986	640.192	38.7944	111.488	104.732	59.6792	122.542	573.179	199.586
SNORD36C	39.3605	36.9463	79.7099	26.7571	8.96808	19.9277	13.3763	48.2579	47.1349	17.8737	51.2779	51.1733	12.7949
CLC	1.29095	107.185	1	17749.4	3.7379	215.379	7.9705	1.61614	1	8.65127	1	1	1
MS4A2	1.0584	5.36543	1	466.025	1.49535	5.67601	1.0711	1	1	1	1	1	1
EPX	2.49588	8.02313	3.14781	733.741	2.04435	27.9661	1.28922	2.99198	1.69123	2.834	1.30738	1.55795	1
PRG2	2.07576	42.3478	1.88781	3421.28	5.48103	220.663	3.8624	1.14167	1.29204	1.17198	1.13178	1.48508	4.99121
HDC	1	1.43882	1	62.7801	1.07374	2.37479	1	1.10787	1	1.17059	1	1	1
IL5RA	1	1.6067	1	56.2587	1	3.2672	1	2.74067	2.16647	1.1215	1.69987	1.12608	1
ITGB3	1.53723	15.905	1.31063	93.1479	1.18868	21.4229	2.04408	1.38348	1.17066	1.88292	3.05408	1.08486	1.46837
TPSAB1	1	2.16814	1	57.3518	1.66751	20.8786	1.15348	1	1	1	1	1	1
ENPP3	2.79948	2.30999	1	33.2368	1.08766	1.18861	1	2.13497	2.1747	2.10792	1.67447	1.1727	1
LUM	1	1.2461	1	20.4766	1	1	1	1	1	1	1	1	1
MS4A3	1.11128	32.9579	89.6894	1499.77	661.949	103.787	5.31392	1	1.17469	1.15706	1	1	2.4325
CDK15	1.1285	1.38175	1	19.8978	1.07054	1.23957	1	1	1	1	1	1	1
SLC45A3	5.41095	9.92269	9.83224	74.0727	6.37243	4.02649	1.19318	1	1	1	7.78134	1.13043	1
PRG3	1	1	1	17.2014	1	1	1	1	1	1	1	1	1
FCER1A	84.9969	776.084	2.66454	2135.84	137.04	496.999	56.6833	2.48246	1	5.02294	1	1	1
LOC100130264	3.72742	1.60788	4.26193	38.0351	2.1017	11.8851	1	1	1	1	1	1	1
RNASE2	5.31093	136.146	293.609	5864.55	2487.5	1054.3	1235.13	2.56916	1	8.80785	1.65313	1	1
LOC100130899	1.23546	1.12264	1	16.1938	1	1.98224	1	1.15792	1.1157	1	1	1	1.92828
ANGPT2	6.20447	7.08665	4.87666	81.5367	3.71159	6.14394	2.95597	7.79829	8.62345	10.1688	12.8056	4.75235	2.95609
CPA3	36.8257	448.817	825.647	3130.48	1330.44	372.147	1.83787	1.34769	1.17168	2.73898	1	1	1
SLC24A3	5.18314	7.98465	2.58202	38.4602	3.19514	11.7659	1.31344	1	1	1	1	1	1
HPGDS	36.1532	181.234	138.986	542.573	65.3365	106.73	1.49682	3.41843	1.53706	1.21085	2.64478	1.29736	1.97865
LINC01140	2.23594	2.63774	1	17.4333	1.7919	1.38461	1.38262	1.08677	1.15367	1.24772	1.6452	1.12403	1
PF4	1.47609	9.13813	1	24.9527	1	6.74882	1	1	1	1	1	1	1
RNASE3	1	50.1637	70.9705	1798.53	1046.13	696.649	36.5396	1	1	1	1	1	1
TNFRSF19	1.10797	2.85595	1.29032	17.2288	1.2914	5.32832	1	1.20549	1	1.05107	1.32131	1	1.11852
LTBP1	2.85159	30.6801	1.25517	224.406	1.5773	43.5189	1.73508	1.08499	1.10698	1.5209	1.05691	1.48797	183.624
IL1RL1	2.60707	6.81025	1	15.143	1	1.29388	1	1.48006	1.15803	1.47327	1	1	1
GP1BA	20.3186	34.2996	4.09614	70.1202	2.94563	20.4041	3.3967	3.23292	3.01753	3.92051	2.82764	2.53612	1.35326
SLC10A5	13.6639	27.353	2.10774	38.8085	1.77121	4.71504	1	4.48845	2.0605	2.22439	1.29769	1.36464	1
HPGD	6.42045	12.7584	6.28443	49.4959	3.10349	4.01861	2.41125	11.6329	23.4403	7.79044	2.2947	2.83918	1
BACE2	23.1247	21.814	5.52758	143.992	8.8772	46.0537	1	1.69296	2.00454	1.43947	93.1487	1	45.094
HYAL3	9.62536	31.155	4.58659	89.3436	39.1107	62.4986	3.94121	2.57088	2.12353	1.47318	1.36257	1.44486	2.46412
PPBP	1.31181	6.36207	1	24.6514	1	7.09044	6.98774	2.47553	2.482	2.8238	5.46162	2.7398	5.73184
GATA2	58.2282	92.8556	9.45123	135.002	5.89748	76.0009	1.74708	1	1.10506	1	1.21703	1	1.2296
TTLL7	12.8592	6.41249	4.01782	20.215	2.6884	1.75103	1.52434	1.2537	1.19881	1.08855	1	1.5973	4.3648
VWF	9.04152	15.8017	1.20446	19.7619	1.16473	4.33764	2.1521	1	1	1.02745	1	1	1
TIMP3	75.7938	119.716	15.9971	136.52	1.72686	45.2326	1.11852	1	1	1.39759	7.77363	1	3.3048
SELP	42.222	59.1176	2.7561	64.6528	1.52715	14.9288	3.1748	6.4884	3.33026	1.74054	2.03572	1	1
SLC2A10	12.1747	8.39286	3.32528	22.8891	4.43119	12.9329	1	1	1.116	2.17394	1	1	1
SLC27A2	25.0847	28.6422	31.12	95.6134	30.5232	89.6121	1	1.76386	3.31684	1.28428	1.14293	7.82792	1.32209
SRGN	2067.63	1703.1	972.019	9308.85	6033.31	1584.14	5170.28	725.026	1104	3471.98	103.671	130.351	27.0683
NR4A3	37.5925	31.2644	8.04877	47.4563	9.2259	3.37517	11.8101	2.77304	6.31534	7.34553	4.12656	1.29626	1
LMO4	22.9084	22.8267	13.1509	79.7921	17.8302	22.046	21.0836	6.78303	10.6851	30.2602	17.0483	25.8201	2.56543
PPM1H	147.701	137.475	37.9431	168.094	26.4068	78.6771	14.7914	1.10015	1.09326	1.24339	1.12625	2.83381	1
CYP7B1	22.3435	17.4181	13.9443	43.4929	17.0108	39.7419	1.07782	1.15498	1.12072	1	1	1	1
DEPTOR	95.0727	139.709	58.9457	160.238	45.8323	83.7277	1.96117	2.37306	2.5813	2.07685	1.29752	1.86428	1.24968
PBX1	137.307	166.518	28.4419	188.011	6.82223	73.1919	1.14231	2.63544	2.6613	2.14555	1.12642	2.51868	94.4497
SLC18A2	73.0377	98.0708	29.4706	188.112	30.096	150.182	17.8126	15.0413	24.6426	26.9282	17.634	16.0823	29.3411
EREG	289.014	330.163	122.314	458.941	315.615	169.685	60.9062	1	1.16767	1.15459	1.25634	1.77166	1.11728
AEBP1	14.7078	10.5343	3.91721	28.2851	13.0711	7.94232	1.14952	5.20051	3.10689	2.12083	4.57904	16.5341	1
CPXM1	73.0564	76.7195	14.2915	95.3531	53.0675	59.2681	1.20116	1.15752	1	1.10498	1	1.38791	1
NT5DC2	4.45393	10.2941	7.14635	26.7643	23.2371	21.9359	3.75706	1.04458	1.82187	1	1.93026	2.30292	1
TTC27	89.7069	81.5492	107.677	280.849	86.1023	138.803	23.0808	73.3648	71.2551	52.7055	82.4501	42.9726	13.7713
VAT1	48.8142	51.973	31.8441	151.381	133.994	78.4082	40.8793	24.5972	15.4307	17.5769	16.5008	12.7033	1
TK1	27.5739	32.6628	17.5316	88.8831	83.2727	67.4791	6.50708	2.47672	1.87566	2.62856	5.16133	13.8494	29.7367
SCD	68.8334	89.4436	101.141	149.035	63.4099	110.7	7.16231	6.90065	16.2174	24.6538	9.90781	5.01998	1.32315
ASRGL1	8.87216	7.02625	18.7038	34.3582	29.9942	20.9219	18.2622	1.3473	1.57507	2.38653	1.30998	4.42095	1.58236
PLD1	4.64461	2.62755	11.3609	33.184	25.9016	18.7395	25.848	1.42661	2.52826	16.4107	1	1	3.34408
MFGE8	23.9735	35.7157	9.47576	48.8439	33.6096	23.3156	3.09106	16.9894	13.4444	2.16586	1.46034	5.24784	1
PDIA5	30.3692	40.9306	37.708	79.8305	69.7297	53.1235	24.0064	7.02726	4.0134	2.28627	3.92076	5.53877	1
LPCAT2	276.889	236.579	122.497	309.744	195.021	58.1868	183.24	1.15276	1	1.41362	2.04722	64.1239	1
DTWD2	20.2	15.7301	30.6863	48.2838	16.8764	18.1052	7.11324	11.7395	14.9461	19.1599	28.6301	8.82039	1.92448
ATP2A3	40.4631	61.1099	11.4231	81.4148	44.6468	30.1021	12.1315	27.9818	17.8994	14.8061	55.5369	17.2801	1
FADS1	139.184	149.937	132.211	230.029	153.067	205.77	63.5514	4.60556	7.15964	27.1244	10.1341	71.594	15.224
RNASEH2C	27.0746	33.5929	9.95097	56.3139	40.6599	40.2051	20.0842	13.2182	12.2296	10.057	12.9743	9.34876	11.6441
ARSB	26.6391	30.6479	35.2771	82.9112	63.5163	34.0392	75.3207	9.10426	11.1723	13.4001	16.7768	21.4729	24.8893
ATP6V0A2	167.637	233.107	113.524	243.709	91.7192	170.387	26.6099	39.3946	48.3244	52.0603	58.2773	39.4141	33.728
SNORD81	22.7208	39.9291	23.51	74.6747	36.6499	36.5387	16.7299	31.3104	67.5252	14.9641	24.2788	18.6273	1
ABHD4	34.6742	44.3719	19.785	67.8557	9.71129	35.0574	31.3273	12.5204	18.894	38.2163	11.7677	3.22329	54.0319
NLK	124.919	190.774	122.197	297.449	78.0645	174.464	55.4467	64.6982	79.3621	114.255	111.996	130.763	152.829
FANCG	14.6544	17.2823	30.7362	39.2356	31.5028	34.9878	3.13448	6.40507	5.52665	10.5527	7.37436	15.0903	11.9114
STXBP5	42.9718	54.8582	18.88	68.8804	17.5212	57.6589	14.5074	32.2669	37.8988	34.2422	23.0896	7.15396	2.31838
DTD1	268.767	264.672	142.614	358.812	208.802	275.744	104.792	157.76	138.538	159.078	107.142	9.43125	7.35908
SEC24D	27.0376	30.0378	37.7041	74.5168	70.9043	23.0774	61.2088	18.6516	24.0611	45.3963	20.5941	28.5559	1.34615
PRTN3	1	21.6612	16.7073	48.8951	787.318	135.463	1.85988	1	1	1	1	1	1
CTSG	4.05203	46.8963	72.3415	248.861	1335.48	151.032	3.15616	1	1	1	1	1	1.71094
MPO	7.59513	602.737	784.517	2368.87	11491.6	1820.49	20.9354	1.50437	1.35971	1.76058	1.1151	2.0456	1.27481
ELANE	1	16.7514	29.5366	134.658	997.326	307.904	4.30881	1	1	1	1	1	1
LPO	1	2.09606	1.81493	2.35348	23.8897	2.49064	1.1905	1	1	1	1	1	1
AZU1	1	3.67676	2.92747	37.2129	115.267	37.3755	1.75861	1	1	1	1	1	1
SPNS3	7.04593	11.2485	3.04529	10.0725	60.3341	3.23548	3.2967	2.86571	3.10369	1.27462	1	1	1
SERPINB10	1	6.14036	24.3691	100.395	262.398	43.3194	40.817	1	1	1	1	1	1
ECRP	1	37.0469	125.791	421.368	969.778	286.436	170.941	1	1	1	1	1	1
IRF8	2.00314	3.4551	48.0756	8.16641	539.847	1.17973	140.726	3.92509	3.7911	46.3862	340.827	14.5847	1.16301
TIFAB	1	1	2.38088	1	15.711	1	1.61728	1	1	1	1	5.16796	1
F13A1	1.06071	3.76709	9.46382	5.89816	219.856	3.86904	181.675	1.20289	1.07023	3.412	1.41842	44.2654	1.2146
P2RY2	1.19104	1.44642	1.84373	6.23246	21.8	2.38004	7.6234	1	1	1	1	1	1
PLD4	12.452	15.0348	3.34707	8.00054	51.4102	1.33861	5.73528	1.06802	1	1	12.6172	1.73518	1
SERPINB8	20.5691	26.2199	66.6845	23.8489	517.687	16.6609	333.538	31.8032	25.1812	31.8318	46.772	28.7261	1
ILDR2	1.69944	1.12815	6.00223	1.22659	14.3704	1.04456	1.14642	1.09744	1	1.67825	1	1.05909	1
SUCNR1	1.15148	4.16782	71.9816	36.5139	108.362	14.9952	1.86095	1	1	1	1	8.35005	1
SLC1A3	4.28274	2.21387	9.79579	5.1488	28.1722	2.37585	5.38165	1.24154	1.31945	1.35682	1.55646	1.84282	1
TRH	2.53575	5.31993	8.16986	4.11096	21.8512	2.09063	1	1	1	1	1	1	1
CCL23	2.29736	2.81228	10.5019	4.93688	25.8257	5.59646	1.67307	1	1.27317	1.56266	1	1	1
ACY3	3.7482	6.86088	6.21194	1.81098	20.7434	1	1.14337	1	1	1	1	2.10822	1
GXYLT2	1	1	4.77953	3.6989	15.1348	2.81998	1	1.18167	1	1	1	1	1
IGLL1	66.1324	410.31	133.284	503.712	1634.95	398.996	1.55342	1	1	1.66717	5.35177	739.726	1.7299
NRG4	7.3618	9.34442	24.5434	5.26406	58.9133	4.0851	4.12792	5.07482	5.59059	4.08564	7.46194	3.33702	2.57533
FAM180B	4.07891	2.70328	13.4182	2.64677	24.8079	1.22521	1.4821	2.58987	1	1.61714	1	3.70126	1
SIGLEC12	1	1.50879	7.54745	1.9427	15.1319	1.16743	3.69017	1	1	1	1	1	1
METTL7B	5.9586	4.00252	6.78829	5.81965	19.2333	1.25399	1.6861	1	1	1	1.7376	1.31909	1
CLEC11A	5.32906	12.3605	3.49873	12.5942	31.0084	11.6816	2.15436	1.53767	5.0646	1.31946	1	1.58265	1
HGF	2.73503	5.02921	18.4794	43.0435	49.476	5.38021	13.0603	1	1	1	1	3.36234	1
CEBPA	6.21932	11.2545	19.6573	33.3671	63.4554	3.9131	39.6192	1.21652	1.55581	3.47438	1	1	1
FZD2	1	1	1	1.4656	13.2225	1.09483	13.0152	1	1	1.73545	1.48446	1	1
PKP2	24.5536	23.2705	17.6088	27.2079	67.7516	26.0302	7.52404	3.61766	1.0936	1.50811	1	1.31292	1.17165
KBTBD11	9.67983	20.7254	59.073	46.4755	130.522	17.0878	46.8079	23.3674	16.9081	3.68277	6.29054	16.4596	1
HAL	1.22149	1.61298	4.54943	8.72114	19.1302	2.31015	16.7448	1.5276	1.80131	1.79758	3.66511	1.12121	1.19946
TUBB6	3.8929	3.78722	8.12052	14.0182	34.6988	10.3738	9.7247	1.2128	1.92961	1.06168	8.88963	2.07922	20.486
ALOX15B	10.1616	5.62025	4.62208	1.9128	19.1109	1.11003	16.3578	1	1	1	1	1	2.70184
SLC17A9	14.0904	14.7779	3.99464	9.18916	24.1112	6.24123	2.81469	1.05973	1.51384	1.45743	2.16293	1.64563	1
MGST1	40.4669	54.206	81.6609	69.5504	142.043	37.4141	67.1959	1	1	1.52381	1	1	1
RAB44	1.39468	10.294	4.42995	16.1521	20.8498	4.03031	10.1198	1	1	1	1.17483	1	1
SDF2L1	7.39684	9.4475	7.03383	20.0956	37.9243	15.3889	15.1602	5.58557	4.45472	8.08624	1.42338	1.93798	2.80837
ITM2C	157.084	134.937	177.026	100.855	270.7	26.7749	3.6765	15.8293	14.7026	2.09898	39.6394	52.8082	1
NRROS	62.37	97.8075	18.8354	93.752	187.305	116.215	79.9899	5.30959	3.63881	13.9078	12.9673	6.65605	1
STAR	4.34851	7.92896	11.1101	26.6648	36.3616	8.04053	2.46977	5.9337	4.37217	5.32231	8.40509	5.09844	9.85142
CDK2AP2	21.3722	25.7189	6.84491	23.4521	61.97	19.564	31.4005	7.60648	9.61331	11.513	8.7871	4.78042	1.27303
PPP1R14B	17.5954	21.6224	4.92272	27.6992	48.4935	31.3794	6.81156	2.38985	3.7689	1.9821	3.69669	11.7514	1
CLDN10	10.7413	16.8152	16.0402	11.2913	23.281	2.51991	1.05595	1	1	1	1	1.22755	1
BRI3BP	5.76716	9.24908	5.14589	18.2242	37.7384	22.1424	14.1485	2.91787	2.69178	2.67312	17.232	3.38357	2.86382
CDCA7	169.166	324.007	375.555	330.328	592.512	269.689	6.29684	7.6207	5.41342	5.41949	9.68495	189.145	3.70427
KIAA0930	31.533	26.3173	28.0971	20.9159	91.0121	13.3133	73.6578	4.82122	10.1075	12.5739	17.487	13.9255	10.7702
PHGDH	34.2985	27.3666	17.8411	30.796	48.4953	6.22547	1.68519	3.08757	6.23027	1.19314	1.84447	8.92706	1
IGFBP7	129.163	220.342	345.519	230.452	614.115	210.089	58.0268	1.90259	3.15026	360.546	1.75905	241.41	4.05922
RAB32	78.4821	118.336	135.368	197.154	269.694	49.9139	207.211	1.51227	1.24033	2.45396	1	1	1
RUNX2	118.486	98.5728	168.346	90.5428	253.383	32.6092	32.6975	62.4974	97.008	32.493	5.8658	8.60161	1
WDR49	11.2361	9.12216	15.169	3.59457	33.249	1.4466	17.4957	2.12139	1.85163	1.98781	5.37871	29.7053	1
ZBED3	76.2585	74.8005	40.5631	56.8413	114.555	64.7089	13.1961	4.63808	5.96797	3.73416	1.52154	7.94409	1
CALR	507.253	671.554	848.652	1813.19	2403.72	827.898	363.919	310.213	351.561	803.333	337.261	387.518	296.675
ADA	58.2312	96.2885	138.691	82.5765	212.213	55.8249	8.72964	20.4155	13.4921	29.2372	8.41805	153.386	1.42879
ACOT7	27.8283	31.1876	11.615	53.0946	74.4669	70.7753	5.6831	8.31526	6.90269	8.75053	2.63226	3.34068	5.81474
FUT4	47.2878	53.9973	63.0961	73.1391	148.08	45.9792	69.3191	17.2609	16.7265	21.1738	7.78888	71.9864	1.21723
GALNT14	8.27303	9.89768	13.9736	15.2447	26.107	7.21144	1	1.08824	1	1	3.18938	25.777	1
IMPA2	34.9903	40.2725	36.5773	57.3071	86.9807	37.5443	62.4564	2.96179	2.9047	2.52346	4.84477	10.0583	4.79864
MIR3939	10.1499	4.00981	14.7632	13.6453	36.7042	4.6062	19.1908	25.4512	8.87942	7.6925	7.98172	8.73391	1
GATM	27.983	31.8728	32.1813	24.3534	46.1619	10.8082	3.22537	1.13054	5.39793	3.35121	15.5019	3.47451	1.16124
ERLIN1	270.584	253.724	393.535	318.337	523.615	225.881	113.666	35.505	31.8437	41.8238	24.1279	85.1042	32.7774
FOSL1	20.442	31.4053	8.54383	21.0319	43.4636	27.5243	35.2242	1.42381	1	2.05804	1	1	1
TOP1MT	21.5505	18.8531	5.625	20.5786	33.2567	15.1062	7.73944	8.01375	8.67565	1.60328	4.48554	1.19439	2.75933
KCNAB2	38.5601	38.8867	26.6706	37.2029	72.562	13.7956	41.8468	13.63	12.9713	17.2375	7.82969	5.62245	1
P4HB	86.5012	105.531	40.8799	341.279	368.745	203.77	221.17	69.4489	69.8511	77.1353	37.8959	27.3342	20.315
C16orf58	12.9667	17.8013	7.33298	17.9748	35.0517	28.8828	7.65711	9.75821	5.82787	4.02075	7.97266	4.16442	6.00182
ALDH7A1	24.3649	18.5911	35.3061	20.5508	42.0991	22.2077	2.13668	3.27621	2.468	1.14182	3.01532	23.8656	1
NDRG1	20.8667	30.9513	22.1243	48.895	91.5572	21.1128	69.9987	36.0523	23.7749	34.5909	15.5957	15.5738	5.64279
MEF2D	34.5813	39.6654	36.5877	33.1988	100.974	14.1239	49.1918	21.4029	21.9561	35.2411	37.3804	58.859	2.31406
IDH2	84.1444	128.269	62.705	254.739	294.253	217.813	70.4771	35.6408	36.0317	38.2328	18.8486	43.5487	136.339
MYBL2	13.4035	15.9718	12.4168	59.0296	73.0547	58.8558	2.64224	1.39738	1.63536	1.42716	21.8124	20.3391	73.239
GPX7	89.017	105.555	134.841	137.434	219.272	101.817	7.73656	61.9529	49.1745	50.3852	56.7775	52.5788	1
APOC1	1.43746	6.37312	1	17.1137	1.42601	240.922	1.1807	1	1	1	1	1	1
UCA1	1	3.79625	1	8.27813	1.10334	97.8005	1	1.58467	1	1.53981	1.48925	1	2.70756
FAM178B	1	3.53806	1	4.99052	1	61.6089	1	1.26885	1.60903	1	1	1	1.20988
RBPMS2	1	3.44855	1.18291	15.6312	1.11993	111.522	1	1	1	10.304	2.96284	1.38013	1
CSF1	2.52459	14.0234	1.17309	46.3599	1.48052	201.261	1.64648	3.54142	2.30542	1.15484	1.13998	1	1.14132
EPCAM	11.2713	13.2302	5.03363	9.73975	5.04854	138.322	1	1	1	1	1.53197	1.88239	7.89982
ITGA2B	3.48495	13.3218	1	58.7812	1.25673	168.458	1.18805	1.20337	1.05639	1.13191	1.20357	1	1
APOE	1	1.65123	1	1.44432	1	25.6602	1	1	1	1	1	1	1
PVT1	7.86551	11.3357	7.36518	27.2113	9.50827	366.164	11.3936	53.7606	35.6946	7.00882	12.3643	4.68763	7.06831
KCNH2	1	5.42388	1	37.7059	1.05479	132.259	1.04334	2.2657	1.32904	1	1.03716	1	17.4309
PKLR	1	3.63463	1	1.74735	1	63.1886	1	1	1	1	1	1	21.0218
TFR2	3.85899	8.30699	2.39576	30.6816	1.94327	123.8	1.18812	1.57664	1.8092	1.88017	1.21921	1	17.6729
CNRIP1	2.47096	37.5541	1.34462	202.228	1.58128	440.605	1.85518	1.76255	1	1	1.24003	1.7162	10.9313
PPP1R14A	1	1.86299	1	2.31583	1	25.2577	1	1	1	1	2.74646	1	1
ITGB4	1.38958	1.69201	1.13991	2.02496	1.18496	20.2817	1	1	1.05844	1.06497	1.03772	1	1
NMU	1	1	1	2.0523	1	19.8029	1	1.17188	1	1	1	1	2.08272
PMP22	2.84742	3.36343	2.73679	38.3267	19.5101	125.523	17.8205	1	1	1.62635	1	1	2.88157
GAL	1	1	1	2.30199	2.04912	18.6627	1	1	1	1	1	1	1
NECAB1	7.63212	9.41639	4.64838	9.02716	3.72541	75.2332	1.09258	1.30566	1.60784	1	1.40424	7.00659	11.502
PCAT18	1.28862	1.11532	1	1.66747	1	16.3076	1	1	1	1	1	1	1
TST	3.04657	10.3766	5.74282	27.9259	29.7994	151.448	27.6833	1.17181	1.46998	2.12995	1.34101	5.01696	5.8403
FN3K	5.18753	10.5063	1.3205	7.6576	2.15729	67.8412	1.66404	2.84473	2.57769	1.76085	1	1	18.8237
UBXN10	1.24225	1	1.32568	1.62975	1.17088	40.5949	3.09027	2.71523	3.87831	6.16552	1.91409	1	8.97705
ATP7B	4.54979	3.73834	3.57119	8.87166	1.60005	42.5503	1.14222	1.75753	1.42531	1.30742	1	2.03679	5.49011
RNASE1	1	1.4517	1	4.68313	4.53055	45.9887	12.7631	1	1	1	2.39524	1	8.03078
SLC10A4	1	1.38732	1	1.63286	1.05645	16.2051	1	1	1.70848	1.16078	1	1	1.37312
CDH1	1.81813	4.79728	1.1515	6.45582	1.31467	222.166	1.04568	1.34777	1.40114	1.09335	1	1	187.364
AKR1C1	2.79959	3.55007	2.19015	4.06006	1.42037	31.6669	1.26601	1.80569	1	1	1	1	9.0057
ST6GALNAC1	1	1	1	1.66323	1	21.6255	1	6.88017	1	1	1	1	3.3581
CXADR	1.32501	2.10624	1.17223	3.74099	1.22489	22.3106	1.0784	2.66594	1.63675	1.40951	1.67132	2.07379	1.99513
FAM89A	15.7845	14.1152	39.7689	12.0779	19.1227	189.927	13.3128	20.0768	25.9348	14.8721	10.5912	1	2.05509
PNMT	2.67864	3.78255	1	2.52318	1	17.0978	1.14518	1	1	1	1	1	1.75406
ADAMTS3	1.45603	1.3044	1.47183	4.79974	1.3235	21.525	1	1	1	1	1	1.15531	7.58611
LINC00977	1	1	1	1.93818	5.14361	15.9712	1.19075	1	1	1	1	1.83301	1
DLC1	2.00917	6.72775	5.4327	27.3775	3.9494	74.9813	1.56574	1	1.11081	1.2033	1	1	40.1079
ZFPM1	1.99587	3.78867	1.29865	3.68851	1.1556	16.1457	1	1.29374	1.08921	1.73685	1.08051	1	1.60806
CSF2RB	9.3378	29.8115	2.92517	224.817	13.3282	314.952	107.119	1.3447	1	1	13.3191	1.60372	1
CRYM	2.14972	6.3207	1	8.65447	1.66332	21.139	1	1	1	1	2.23585	1	1
FHL2	8.9899	10.1271	1.30727	9.37761	1.26257	41.8714	1.30304	1.53898	1.86944	1.3823	1.50991	1	22.03
CEACAM6	1	1	2.52489	23.0124	8.95473	30.5507	1.05783	1	1	1	1	2.27769	1.3358
FSCN1	25.8454	35.1115	2.84317	31.6123	15.7498	82.3958	4.57252	1.11119	1.06056	1	1.07817	1	1
MYC	57.0971	132.868	99.5595	241.016	276.127	853.131	21.1896	149.99	90.4929	5.47083	148.766	41.6471	4.97669
RYR3	10.5374	11.0958	4.14115	12.957	2.14073	39.2206	1.25458	3.1916	2.37989	3.27761	2.9893	3.58195	1.25396
EPHB4	3.66446	5.21697	3.57172	3.27528	2.92255	18.422	1.85688	1.40016	1.36245	1.05655	1.1568	1.15949	1.43634
TRIB2	1.05499	4.30042	7.17906	34.8827	2.76007	227.557	2.00462	91.8115	41.2022	94.1769	62.0129	7.12835	2.01175
KCNK5	1.52828	6.88691	1.51173	12.4726	4.97431	22.1162	1.04927	1.09811	1.07643	1	1	1	1
ELOVL6	34.5348	31.2365	56.07	59.0259	36.6281	230.669	1.29527	2.88641	3.79688	59.0958	1	13.3982	61.9072
HDAC7	18.4646	18.3557	7.07299	22.454	9.43252	87.7849	10.0111	16.4803	8.92606	7.56051	11.8392	10.0462	1.49639
DHRS11	12.2369	17.6827	19.2591	31.1686	14.4691	80.6109	3.8716	5.37945	4.9704	4.48122	5.33351	5.80831	11.8797
CD320	2.28175	5.4961	1.45125	7.57057	11.4634	31.3885	1.15782	5.79554	8.29694	4.21384	2.81753	1.70674	1
SEMA3C	9.3612	6.05435	10.4895	55.3656	2.36751	66.3456	24.1933	1	1	1.49274	1	1.08883	1
GSTT1	18.0013	14.5632	1.43077	9.48833	2.56331	43.8477	6.16527	7.0261	4.12567	4.25108	5.35561	1	2.40678
HIST1H3J	62.9767	111.101	17.1997	184.808	184.872	405.046	7.51322	11.6171	8.21228	7.30528	8.69172	42.2287	74.9333
FAM124B	71.365	59.915	13.6543	35.8453	17.2805	117.688	7.2891	2.98247	1	3.48412	1.15114	1.2922	1.6093
CCND1	1.50423	1.71351	1	7.15211	1.14917	19.554	1.19729	3.41585	2.92603	5.24284	8.86304	1.55984	1
GBGT1	6.40102	7.76682	1.79523	6.80105	2.92498	24.434	9.41092	1.27856	1	1	2.82245	1.21725	3.68127
CASP3	50.0009	98.6523	78.7825	160.786	75.5352	489.228	37.3744	26.3715	34.7083	112.472	40.7813	180.697	43.6477
CDC42BPA	82.8207	76.8149	38.8812	79.6714	29.5511	226.572	5.10453	2.60652	2.90227	1.12942	1.35978	17.8651	102.785
FAM83D	1.57269	3.03078	2.88652	10.4458	4.00781	39.5254	1.43649	1.91378	1.73952	1.37951	2.15248	8.77584	37.9657
ICAM4	12.9526	13.2971	1.67171	17.9276	2.10587	31.1317	2.43582	1	1	1	1	1	6.13352
KIAA1211	17.0132	29.8522	7.65589	40.9388	7.72595	57.5574	1.09689	1.0414	1	1	1.12343	1.59215	5.67725
HIST1H4I	22.7269	22.8285	8.84809	17.4241	30.9421	75.7489	12.3906	6.36272	4.7748	3.34014	4.55211	10.0854	9.54335
HIST1H2AH	16.515	19.2962	2.82729	33.5191	32.7656	63.2586	4.76328	3.24135	1	2.8001	1.7693	5.72749	7.57181
HIST1H1B	243.675	205.698	29.1803	431.921	375.262	738.154	19.5967	13.0812	3.91388	5.46786	5.99094	61.1875	143.047
ACSM1	1.22037	2.42075	1	20.689	7.01004	40.4283	2.77154	1.14526	1.10768	1.71529	39.2401	4.95219	1
FAM171A1	1.16645	1.30651	1	2.57209	1.03776	19.697	1	11.8905	10.5732	3.97245	1.09368	4.52574	1
ABO	10.2551	10.5906	3.86296	11.9848	4.88914	23.533	1.85381	1	1	1	1	1	1
HIST1H3G	3.14082	3.1758	2.88207	12.9478	12.2375	28.3715	2.80728	1	1.92277	1	1	9.77725	7.76882
NEDD4L	14.8988	12.026	10.3515	13.7138	8.5206	62.0777	6.2692	4.53985	4.69239	3.08627	8.16346	4.54828	41.8934
FADS2	44.2549	58.4385	45.7129	94.1107	42.8776	154.017	7.68587	1.51375	1.45325	13.9197	1.90568	11.8191	5.97741
IL7	3.79829	5.75735	2.12108	7.71994	3.09542	20.7439	1.57128	2.08961	1.32229	1.13277	13.9992	1	1
CLUH	7.87093	12.3973	2.18315	15.0719	19.1656	35.4414	4.98151	3.52271	2.75277	1.67782	3.51335	2.01916	1.0966
PDZD8	467.218	606.549	194.056	1245.71	239.37	1793.04	156.077	118.374	164.073	182.973	104.731	139.55	295.985
TUBB2A	1.25768	1.94212	1.39992	2.0307	1.59605	19.2119	3.48186	3.99726	4.63364	1.86624	3.86374	1.41556	14.5625
TTLL12	15.0212	24.05	5.06979	27.102	31.6704	64.0823	11.5791	4.75267	5.1188	2.21352	3.62638	2.91496	8.19928
S100A9	2.41259	1	3.52842	2.81732	11.3166	1	2975.16	2.3111	2.92902	5.95528	1	1	7.84801
FPR1	1.89176	1	2.59617	3.08167	7.75565	1	1621.36	1	1	2.7063	1.28597	1	1
CD14	1	1	1.7915	1	1.63503	1.42498	1101.11	1.98148	1.37645	3.80818	1	1	1
C5AR1	1.34802	1	1	2.2904	1.05105	1.05441	946.968	1.05989	1	2.49369	1	1.20505	1
S100A8	9.98684	1	7.97371	11.2774	59.025	7.47583	11205.6	5.25815	3.98423	56.2674	1	1	35.7533
SERPINA1	1.38757	1.06726	1.16503	1.07105	1.87362	1.068	632.184	1.02633	1	1.0488	1	1	1.14838
TMEM176A	1	1.69026	1	1	5.00838	1	787.919	1.72186	1.27853	1	1	1	1
RBP7	1	1	1	1	1	1.56273	472.699	1.42663	2.22945	1.59753	1	1	1
CD300E	1.26667	1	1	1.0609	1.07623	1.41096	383.587	1.03979	1	1.07374	1	1	1
LGALS2	1	1	1	1	3.14094	1	442.417	1	1	1.85128	1	1	1
CLEC4E	1.2178	1	1	1	1.11793	1.31523	314.146	1.06499	1	1	1	1	1
TMEM176B	1	1	1	1.07313	1.91205	1	292.464	1.0703	1	1	1	1	1
CYP1B1	1.0485	1	1	1.44059	1	1.09501	275.415	1.15137	1.11221	1.21939	1.39867	1	1
CD163	1.15078	1	1	1	1.56437	1.09845	325.535	1.14215	1	2.30669	1.07884	2.64849	1
AQP9	1.52466	1	1	1.12179	1	1.11656	233.754	1	1	1	1	1	1
TGFBI	1	1	1.38231	1.09665	9.20978	1.17827	394.113	1.44921	1.92846	1.39025	1	1	1.20709
IFI30	27.7704	17.9524	17.1818	9.87958	78.6892	5.34748	7022.37	7.40801	15.2742	29.8012	200.29	1	1.63654
MAFB	1	1	1	1	1	1.21557	206.978	1	1	1.12392	1	1	1
LILRA3	1	1	1	1	1	1	185.156	1	1	1	1	1	1
CDA	8.4624	2.10897	1	2.40688	12.1212	3.07771	480.113	1	1.18717	1	1	1	1
FCAR	1	1	1.44178	3.21828	5.85184	2.27323	281.603	1	1	1.06532	1	1	1
PILRA	1.76776	1.82005	3.3069	7.4938	8.08022	2.5575	488.871	2.88642	2.10026	2.27391	2.45173	1.21007	1
CLEC7A	2.8645	2.72889	1.9386	1.39163	1.51768	1.80737	240.014	1.06055	1	1.12603	1	1	1
G0S2	1.42319	1	1.75748	1.15151	1.30974	3.79223	233.857	1	1.55536	1	1	1	2.64125
CD68	18.7429	13.8574	5.2164	11.9997	16.3083	10.6629	1159.26	4.63098	3.20318	3.50497	11.5162	3.50264	1.68928
PID1	1	1	1	1	1	1	133.085	1	1	1	1	1.482	1
LILRA5	1	1	1	1	1.11671	1	127.798	1	1	1	1	1	1
MCEMP1	1.88483	1	1	3.96249	8.23636	1.24321	263.186	1.44764	1.32946	1.26034	1.29974	1	1.60417
THBS1	7.58531	10.9717	2.04589	34.8753	1.58847	11.4749	1006.79	2.09607	2.05413	21.6862	1	1.22952	1.50359
CRISPLD2	1.05198	1	1	1.45778	1.26711	1.11268	130.324	1.33818	1	1.09946	1	1.18376	1
LILRA1	6.23597	4.78314	18.5105	2.55676	36.7038	1.88971	745.075	1.03881	1	1	2.19338	1	1
MEFV	1.10994	1	1	1	1.96906	1	123.379	1	1.07799	1.07012	1	1	1
SIRPB1	1.86936	1.26891	4.17577	1.80722	43.8482	1.35894	707.579	8.16517	7.45469	1.90541	2.23643	1	1.52931
PLBD1	15.4966	7.73252	10.018	6.7274	9.61732	6.43947	1454.36	16.0474	19.2262	27.2226	21.4145	19.3939	4.2723
LRP1	4.52206	2.77346	1.05533	1.40086	1.85196	1.12037	194.985	2.37982	2.03916	1.0811	1.5012	1.04333	1.40654
CLEC4D	1	1	1	1.59416	1.43027	1	116.641	1	1	1	1	1	1.67933
HMOX1	1.25631	1	1	1.18353	1.0752	1	218.547	1	1.27103	7.93353	3.95389	4.8137	1
LILRB3	2.00479	1.6778	1.84525	1.21397	1.48671	1.50124	137.922	1.34473	1.28465	1.25099	1.18236	1.14638	1.25373
MS4A6A	1.19261	1.19506	8.59844	2.76993	65.6377	1.36104	723.352	2.7547	1.98194	1.93073	1.18692	2.8759	1
LRRC25	2.81249	2.34071	3.62366	1.80117	6.60417	1	201.026	1	1	1.5577	2.17034	1	1
LILRB2	8.33749	5.5825	10.985	2.61528	4.90809	1.10035	418.51	1	1	1.28809	1.10253	16.0363	1
LOC643802	1.323	1	1	1.67164	1.08896	1.44985	114.558	1.37167	1.21512	1.5032	1	1	1.48877
PLA2G7	1	1	1	1	1	1	91.8036	1	1	1.11435	1	1	1
APOBEC3A	1	1	1	1	1	1.08301	125.608	1	1	1	1	1	6.14827
FPR2	1.19697	1	1.35256	1.07052	1.60903	1.06158	103.558	1	1	2.1521	1	1	1
FGL2	21.7393	17.1799	20.0502	10.1283	71.4308	6.96478	2580.28	12.7765	13.3529	171.405	22.4891	4.15053	1.37032
QPCT	11.8595	8.66727	2.71333	6.46521	2.50838	17.7709	413.405	1.21795	1.33954	1.15263	3.43513	2.33524	1
CREB5	1.56736	2.00946	1.29755	1.56298	1.61859	1.34854	114.833	1	1	1.13317	1.15167	2.16504	1
RPH3A	1	1	1	1	1.02907	1.11952	81.7438	1.04239	1	1.05145	1	1	1
TREM1	1.57883	2.4309	3.70606	5.3448	26.2053	2.29735	314.36	1.08636	1	1.40013	1.78034	1	1
CES1	1	1	1	1	3.33089	1	91.1467	1	1	1	1	1	1
GLT1D1	1	1	1	1.07031	1	1.04174	86.6815	1	1.14115	2.74761	1	1	1
STEAP4	1	1.28777	1	1	1.03262	1.23764	87.2694	1	1.29719	1.8191	1	1	1.57973
WLS	1.06334	1	1	1	1.11339	1.09178	72.3357	1	1	1	1	1	1
FCGR2A	1.82242	4.92461	7.66437	50.81	38.7462	61.7504	1169.99	1	1.37907	4.41397	1.99357	4.09467	21.3548
LIPN	1	1.43504	5.04316	3.49363	3.60592	1.42579	129.23	1.443	1	1	1	1	1
IL1RN	1	1.13668	1.23069	1	11.8801	1.52409	141.435	1.15368	1	1.66375	1	1	1
MNDA	5.88941	3.34686	36.8531	28.3031	346.686	34.7393	2896.76	2.0488	5.63059	5.9896	36.873	1	3.37031
CXCL16	3.48898	1.20572	1	1.11824	1.79624	1.23128	232.885	4.86717	5.37632	1.89084	17.16	1.66434	1
PTAFR	15.1859	15.4472	1.95225	14.9306	15.5963	5.04427	447.467	1.56449	1.6703	2.03675	6.54489	1.10406	1.17124
NFAM1	4.22048	3.42364	2.56839	4.61624	6.2303	1.77725	155.119	1	1.03607	1.04638	1.1685	1	1
SECTM1	7.86575	2.53522	1.31965	1.25569	1.84064	1.76388	124.393	1.8695	1	1	1	1	1
CCR1	1.1868	2.13171	1.6569	1.74362	7.02427	1.23057	286.716	1	5.62397	30.7462	1.36109	1.5665	1
SLC11A1	1.38109	1.5122	1.15665	1.26969	1.37988	2.53012	88.4331	2.47307	1.36552	1.11481	1.04223	1.07772	1.14298
CYP27A1	1	1	1	1	1	1	58.7265	1	1	1	1	1	1
IGSF6	10.4967	7.07592	6.42594	6.44367	53.9631	6.42339	730.36	11.3935	11.5904	13.5742	10.7138	7.02799	5.04131
FOLR3	1	1	1	1	1.10316	1	57.429	1.12101	1	1	1	1	1
SIGLEC9	1	1	1	1.42509	4.45166	1	190.894	2.07836	2.59483	23.6959	1	1	1
CD93	16.0439	22.0609	37.8337	9.86972	110.108	4.37729	1053.8	1.93677	1.78736	21.2225	1.05851	4.51161	1
ACPP	1.16486	1.39184	1.72813	2.06571	25.0597	2.27974	174.319	1.06263	1.0725	1.13035	1.14399	1.12042	1
SULF2	3.50169	2.26717	3.64445	2.41796	6.85045	1.70635	306.76	6.99994	5.72853	6.45917	26.3875	4.66518	1
CD300C	1	1.18879	2.66149	1.9625	5.13623	1.16058	91.7334	1	1	3.44472	1	1	1
SLC24A4	1.07105	1.10617	1.16876	1.3156	1.35406	2.15301	60.3282	1	1	1.0363	1.05006	1	1
HCK	1.2759	1.15033	1.36883	1.89389	18.3066	1.57094	281.548	1	1	1.17473	36.0133	1	1
CLEC6A	1	1	1	1	1	1	49.8707	1	1	1	1	1	1
ANKRD55	1	1.0528	1	1.10286	1.36112	1.10098	2.13524	80.7606	3.57688	1	1	1	1
CCR4	1.79357	1.99016	1.53043	1.48747	1.16216	2.24529	1	256	62.3791	1.31373	1.58315	1	1
CTLA4	1	1	1	1	1.11734	1	1	75.7989	18.446	1.2043	1.18157	1	1
ADTRP	1.06338	1	1	1	1	1	1	67.7084	13.1373	1	1.39716	4.91246	1
TSHZ2	1	1	1.05798	1	1	1	1	34.0044	1.82493	1.13501	3.21549	1	1
TRAT1	1	1	1.43035	3.76051	1.52449	1	1	1074.09	436.646	8.67993	1.87323	26.7823	1
ICOS	1.49271	1.31415	1	1	1.09825	1	1	155.88	69.8021	1.99395	1	1	1
NEFL	1	1	1	1	1	1	1	24.0794	2.41725	1	1	1	1
TSPAN18	1.19975	1.56044	1.20568	3.28097	1.27695	7.23875	1.24814	63.4484	11.9111	1.43728	1.7592	1	2.25631
CD28	1.08165	1.03001	1.1761	1	1.0983	1	1.03048	310.921	168.778	1.93379	1.11505	1	1
MAL	1.77181	1.45799	1	1.45994	1	9.21392	1	377.77	179.428	1.22861	1	1	24.1104
CD5	2.39218	1.60832	1.83522	1.32351	1.75721	1.25055	2.58039	407.233	229.513	2.08657	8.52885	1	1.25032
MIR548AN	1	1	1	1	1	1	4.99888	64.3235	18.5589	1	8.12842	1	1
GPR15	1	1	1	1	1	1	1	49.9671	18.162	4.38501	1.5911	1	3.09876
TCEA3	4.65798	1.26609	1	1.3685	1.1745	1.56674	1.09524	92.2879	49.5225	1.86796	1	1	1
FBLN7	1	1	1	1.06346	1	1	1.06618	17.8661	1.98717	1	1	1.41777	1
TCF7	5.69514	4.16446	2.35181	2.33687	2.61051	2.51918	2.50813	428.821	278.878	22.6689	13.8796	1.64275	2.01448
CD6	1.42658	2.51086	1.84119	1.66698	1.22496	1.35165	1	156.399	89.9522	21.3648	7.20646	1	1
PLCL1	6.24671	4.307	1.65936	1.6458	1.66144	1.16705	9.31955	63.0092	18.8605	7.35526	1.49967	1.4549	1
DPP4	1.68907	1.9289	1.99697	38.723	14.5855	2.2605	1.15345	283.93	179.817	6.28746	2.66474	1.10895	1.17928
HPCAL4	1.22071	1.30892	1.25691	1.0504	1.15426	1.17829	1.04376	33.4997	17.4103	1.45094	1	1	1
EDAR	1.33821	1.60503	1.18996	1.1892	1.17984	1.39874	1	29.2623	13.1808	1.34356	1.14113	1.32763	1
SIRPG	1	1	1	1.1251	1.9634	1	1	208.685	179.576	3.57646	1	1	1
GCNT4	9.99356	5.76593	1.10615	5.10115	1	1.30276	1.04428	108.352	67.8937	4.79917	1.16712	1	1
CAMK4	1.07736	1.09273	1	1.09031	1	1	1	325.993	287.336	1.3499	9.14633	1.74316	1
IL7R	1.09023	1.43296	7.2115	1.12816	16.7047	1.44702	1.24639	3073.77	2831.5	59.7958	10.7526	68.6774	1.13654
SUSD4	1	1	1	1	1	1	1.22973	17.8068	6.19215	1	1	1	1
TRABD2A	1.03909	1.58019	1	1	1.0824	1	1.45757	85.9586	70.5373	1.1997	3.89099	1	1
CD27	1	1	1	1	1	1	1	78.8033	59.332	2.07486	12.7756	1.72762	1
WNT7A	1	1	1	1	1	1	1	13.8915	4.29479	1	1	1	1
ANK3	10.2878	4.3254	4.97066	1.26792	2.01831	1.06268	1.00752	45.2453	13.6735	4.05616	4.85332	1.37462	1.12987
RCAN3AS	1	1	1	1	1.24898	1.79302	1.83151	23.1975	10.8626	1	3.535	1	1
UBASH3A	1	1.48175	1	1.92017	1	19.7168	1	69.7995	47.9853	1.22229	1	1	1
BCL11B	1	1	1.10744	1	1	1.06371	1	238.127	201.788	60.128	1.28415	1	1
CD3E	1.95216	2.15228	6.86951	1.57268	3.84258	1	1.27995	1490.14	1363.37	334.841	2.02676	2.46588	1
CCR7	1.32965	1.47687	26.3537	1.35289	8.57693	1.31148	1.209	1075.84	848.216	7.67039	371.231	2.04117	2.44736
GPA33	6.84993	13.6823	12.9582	5.3148	18.3693	5.25717	2.59866	81.5637	18.4389	7.63552	5.14376	1	1
RCAN3	40.137	35.2181	48.9259	35.3301	64.6264	23.4233	45.4063	880.695	623.699	4.17767	174.654	14.1628	1
KRT73	1	1	1	1	1	1	1	14.9751	5.0009	4.11972	1	1	1
PRKCA	7.53514	7.0741	2.7484	7.19717	7.54192	2.52921	29.7709	155.631	101.795	30.6776	1.8656	3.36139	1.0793
SNORA36C	1	1	1	1	1.94148	1	3.39605	24.4903	8.73637	10.2384	1	1	1
AXIN2	1	1	1	1	1	1	1	28.2125	10.8352	1.77056	15.536	1.14927	1
SLAMF1	1	1	1.08983	1	1.31884	1.06277	1.33292	55.007	24.2222	1.08387	38.088	1.11828	1
TIMD4	1	1	1	1	1	1	1	22.6404	15.5876	3.76828	1	2.07303	1
SIT1	1	1	1	1	1.44208	1	1	27.5964	18.4615	1	7.78304	1.49965	1
KIAA1324	1.03265	1.012	1	1.03704	1.17609	1	1.09199	22.0859	14.101	4.7824	1.37467	1.06072	1.18992
RNF157	1	1	1	1.90608	1	6.13817	1.03111	46.9389	39.2989	7.5397	1.23147	2.08481	1
IL32	1	1	1	1	1	1	1	156.56	143.634	62.3141	1	1	1
PIK3IP1	45.3197	28.4438	13.785	9.04352	5.5167	10.0906	24.2604	558.669	376.109	90.8187	167.556	12.3993	2.45054
OCM	2.07733	1	1	1.8521	1.61997	1	1.705	16.6568	5.62868	4.26251	1.53165	1	1
MIR5695	1	1	7.28836	1	4.31657	1	1	14.9958	1	1	1	1	1
ZNF815P	3.5275	3.19322	4.11837	3.46054	4.03348	5.64896	7.17887	48.9218	23.4963	8.15984	4.37323	2.55535	1.22466
MDS2	1	1	1	1	1	1	1	15.8566	7.62638	1	4.75469	1.89763	1
MAN1C1	4.59007	4.11847	3.90686	5.15842	3.51376	1.61166	15.9095	53.3231	29.3384	5.36342	1.22251	2.82315	1
ITK	1	1.07307	1.08354	1.70481	1	1	1.04269	527.46	519.437	246.917	1.79548	1.17361	1
CD200R1	1	1.28663	1	4.13503	1.57411	4.7305	10.2824	44.6693	26.7702	3.69712	9.91463	1.26484	1
SPOCK2	12.8118	8.26488	3.71509	5.52942	4.49311	1.30099	1.06169	234.364	186.213	82.1284	48.3014	1.33677	1
LAT	1.31355	4.55959	1	10.8213	1.19249	16.4692	1.91463	113.117	90.9085	40.3664	1.29749	1	1.2636
CARD17	1	1	1	1	3.51854	1	14.0869	19.2799	2.76808	1	1	1	1
LEF1	1	1.77739	1.20643	4.48829	2.40714	40.0784	1	683.66	568.873	12.557	4.8107	408.105	1.42029
LINC00861	1.07145	1	1.15409	2.43394	1.06807	1.20659	1	258.964	210.398	173.942	1.10067	1.75773	1
PLEKHB1	8.8996	5.87527	1.81208	3.05235	3.2396	2.16659	1.45658	57.369	48.8328	4.70298	6.57568	1.80194	1.2459
IPCEF1	1.17929	1.16437	1.30809	1.113	3.40272	1.27183	37.578	248.753	228.524	112.74	1.45962	1.76429	1.08385
MB21D2	4.13343	3.01171	1.32497	1.12751	1.03551	1.88549	10.6081	23.1374	9.59934	1.63918	1.1099	1	1
TBC1D4	11.537	9.48955	14.3971	11.2395	12.1523	16.792	16.2417	102.686	52.2728	4.25265	2.09288	14.8841	1
SNORD1C	1	1	5.67596	2.87056	1	1	1	19.5077	4.70663	1	10.488	1	1
FAM102A	11.9095	11.8905	3.34451	10.5289	7.82955	5.80634	3.85304	100.694	72.8855	4.01128	26.3382	3.66213	1.856
IL2RA	2.65664	3.44951	18.8053	3.01753	11.0025	1.14771	1.04731	50.0006	6.05972	2.58787	29.9519	1.14933	1
MIR4784	1	1	1	1	7.61039	1	1	14.4677	6.59654	1	1	1	1
LCK	1.61803	1.22903	3.31145	1.19185	2.08873	1	1.06127	204.738	188.956	131.116	7.07383	6.52533	1
INPP4B	130.974	102.992	42.9751	49.0051	12.5946	9.76614	1.42674	299.705	127.661	7.9069	1.29382	20.9857	1
CAMSAP2	1.95469	1.88211	1.2458	1.32633	1.60685	1.29831	18.0315	26.4581	13.1598	1.62422	1.23467	1.06473	1
DOCK9	1.32958	1.08103	1.37984	1.02021	1.09006	1.66368	1.00853	70.0221	65.5877	29.5895	12.4818	5.54977	1.84174
RGMB	1.07223	1	1	1.03299	1.06631	1.02444	1.11437	30.6336	19.1034	1.61063	25.5219	1	1
TIAM1	3.55738	2.90308	5.53599	4.20575	3.89916	2.66956	66.5854	67.73	13.898	6.02582	1.62175	14.0089	1
CD8B	1.11133	1	1.16246	1.23294	1.08568	1	1	2.10999	372.605	2.75647	1	1	1.29261
CD8A	1	1	1.1738	1	1.08137	1.06072	1.08882	1.63391	1103.79	126.957	1	1.3612	1.18829
NELL2	1.09338	1.03162	1	1	1	1.0238	1.02842	320.488	822.933	5.18715	1.42908	1	3.47572
GZMK	1	1	1	1	1	1	1.35671	202.842	1294.73	341.56	1	2.45067	1.62862
REG4	1	1	1	1	1	1	1	4.16319	32.4911	1	1	1	1
NRCAM	1	1	1	1.5752	1.04405	1	1	6.88985	45.9359	1	4.55866	1	1
CRTAM	1.09669	1.20145	3.38008	1.22572	2.32845	1	11.4273	8.84842	180.099	52.9744	1	1.18578	1
THEMIS	1	1	1	1	1	1	1.03387	226.904	478.677	4.01036	1.12783	1	1
SLC4A10	1	1	1	1.10116	1	1	1	7.47986	58.3733	16.735	1	1	1
LRRN3	3.53427	2.82404	1.77912	1.37585	1.47008	2.07346	1	113.378	216.522	1.88078	3.2254	2.22024	1.21204
DSC1	1	1	1	1	1	1	1	31.9763	66.7272	1.2935	1	1	1
CD248	2.39045	2.2171	1.37839	2.98652	1.39428	1.33297	1.13234	5.19688	32.0096	1	1	5.14841	1
CCR5	1	1	1	1	5.32981	1	9.85229	11.7129	57.8988	13.7943	1	1	1
CA6	1	1	1	1.06493	1.37747	1	1	11.1023	26.2885	1	1	1	1
ABCD2	1.21669	1.16829	1.90613	1.32468	1.95196	1	1	37.4527	60.9145	3.44993	5.41919	1.28383	1
DSEL	4.33306	2.82413	2.21824	1.80641	1.33049	1.88432	1.13206	4.2513	29.3169	1.1585	1.76805	5.0632	1.3539
CD3D	1	1	2.18614	1	1	1	1	1157.59	1184.28	32.6162	1	1	1
CD3G	1	1	1.35462	1	1	1	1.28814	1979.54	2021.82	153.112	2.95407	1	1
CAMK2N1	1	1	1	1	1	1	1	15.5156	35.3419	13.2678	3.7694	1	1
S100B	4.2098	10.0873	12.8136	3.77487	31.3813	1.61786	1.90046	8.85342	308.807	301.456	1.46722	1	1
RASGRF2	1.32286	1.47704	1.28519	1.24196	1.3458	1.24276	1.19158	46.0923	49.868	9.73454	1.22021	1.23582	1
NPAS2	1	1	1	1	1	1	1.15789	9.16365	14.6486	1	1	1	1
PDE3B	1.19518	3.00718	7.76532	5.72793	24.6296	17.0413	18.8412	107.925	165.779	23.5784	4.15658	2.45858	16.6415
MIR4712	1	1	5.44786	1	1	2.55389	1	5.7563	34.395	1	10.5625	19.4872	1
DUSP2	9.24428	7.72218	6.73781	4.20098	9.04597	7.89356	16.6785	22.6286	93.1302	53.3515	6.48253	1.44984	1
ZNF683	1	1.28332	1.4782	1	1	1	1	1.18267	14.0395	10.7317	1	1	1
GRAP2	1	1.22892	1	16.1129	1.82078	1.20787	1	198.426	325.626	178.545	60.9728	1.38434	75.4689
PCED1B	1.30926	1	2.25335	1	2.17464	1	1.24307	69.5229	70.9832	20.6093	15.3774	1.20628	3.03675
OXNAD1	51.6463	36.0264	33.0946	36.3104	38.2555	44.8366	16.8346	430.719	522.67	105.777	49.3464	28.0109	26.7278
GPR171	48.1068	37.6854	24.1636	18.4801	16.9848	14.6935	1.34889	195.72	245.777	51.5161	5.84486	6.91177	1.4922
LINC00649	5.81872	6.7416	7.03307	3.72265	2.12891	4.00972	3.1358	63.9401	70.5143	12.807	6.85333	4.83859	1
FBXO32	11.6843	9.69323	7.8676	5.31454	5.02571	2.07284	4.66357	75.0959	123.767	62.4131	18.5469	15.5371	1.11227
LINC00944	1	1	1	1	1	1	1	22.0426	26.7639	12.0398	5.08137	1	1
NR3C2	15.39	7.86735	4.27745	2.74471	3.02911	1.87406	2.86963	82.5492	102.803	15.0114	46.2379	3.95582	1
CD2	1.57352	2.25672	6.27483	1.5651	16.1694	1.36897	7.69275	702.253	775.629	677.764	1.22352	2.30853	1.51141
MIR4698	1	1	1	1	1	1	1	18.1595	26.442	15.6659	5.90079	1	1
AMIGO1	2.25562	3.81181	1.2952	2.15499	1.63066	1.55061	1	28.4652	32.3844	15.1832	2.02138	1.38869	1
TOB1	55.8423	27.7227	34.2278	16.8549	47.5651	15.5321	188.572	336.014	474.62	75.4197	32.8704	59.829	18.6522
LDLRAP1	17.0386	22.6216	9.87294	14.7992	13.5564	13.854	13.8128	137.134	145.907	18.6497	15.783	4.54685	4.19113
CD7	1.06919	1.06357	1	1.25796	1.44089	1.6306	1.21257	13.9465	16.9369	8.2563	1	1	1
C2orf40	4.45171	1.66591	1	1.37315	3.14733	1.16294	1	13.8598	16.0282	1	1	1.6141	1
AMIGO2	2.26399	1.51994	2.70768	1.33171	2.14057	1.24603	1.33309	13.5829	20.7107	8.7199	6.73063	1.18679	1
CD96	2.47648	3.56952	19.053	10.5478	27.8469	7.03158	1.23695	442.238	618.63	458.991	143.054	200.632	1.29776
IFNG	1	1	1.72639	1	1	1	1	8.96619	26.8694	24.1462	15.0467	1	1
MBOAT4	2.76762	2.993	4.7284	3.50578	2.03423	1.6775	1.84845	21.9782	22.308	2.15487	2.6238	1	1
SCML4	14.373	9.33867	7.27906	3.5722	1.65617	1.75	1	50.3893	60.1387	25.0764	12.5196	2.6931	1
MIR580	1	1	1	1	2.23265	3.6272	7.70333	12.2604	16.4696	1	4.81475	1	1
TC2N	42.319	34.3837	10.254	22.5525	2.84478	14.0812	1.08087	213.884	229.49	132.31	39.0771	14.5178	1
MGAT4A	13.7611	12.4887	22.0129	9.08819	10.9583	3.82244	16.823	117.874	152.841	123.918	7.55237	15.4226	1.79543
RGS1	9.8013	11.5082	28.1452	12.8871	17.9265	1.66685	2.54479	69.8916	91.9976	24.5929	29.4103	5.60343	1
ZBED2	1	1	1	1	1.40355	1.05784	1	28.0428	36.1504	32.2386	8.70033	8.62962	1
GVINP1	29.2292	17.7752	29.2908	5.48662	10.7318	3.85648	20.1429	334.368	372.079	252.582	172.651	27.0472	1.1505
APBA2	1	1.35752	1	3.13444	1.03182	6.18656	1	16.7572	19.0014	12.309	1	1	1
SNORA26	8.94995	18.6186	9.96865	5.78372	14.2256	7.78518	8.34692	62.6862	81.0106	19.7608	31.959	7.2129	8.24182
FLJ42351	3.43133	3.55974	2.41916	1	3.94774	2.31931	3.33847	17.8679	26.6031	23.6308	1	3.94931	4.07494
GPR155	4.52515	4.33308	3.49581	2.39667	2.73268	16.0843	18.6715	38.2511	52.2351	12.609	15.0802	5.36056	15.5593
ZNF483	8.32107	4.19802	2.27933	2.59935	1.81065	1.41523	1	18.0163	19.7661	4.08754	6.80072	1.15313	1
ARRDC5	2.29888	3.60421	1.22266	1.76545	1.19043	1.0971	5.569	17.7174	24.1264	9.86497	8.49404	15.3659	1
SNORD87	3.42332	5.45359	1	12.4085	8.02449	10.795	1	18.1493	27.557	5.48065	10.7377	7.31882	1
ZNF204P	17.8372	8.91188	7.03072	2.67753	1.74408	2.53818	1.07613	28.7911	29.8775	8.15856	7.60753	5.65436	1
ATM	51.8292	41.6441	62.274	29.6651	35.0902	42.4901	65.8708	306.804	446.229	426.183	215.795	103.955	20.0352
AKTIP	8.96911	7.14684	4.69816	3.24942	5.47046	1.72599	10.8054	42.4851	45.4942	25.5425	22.1461	10.7856	3.00788
RBL2	109.624	82.387	66.2268	79.4688	84.6915	83.9348	177.37	527.455	612.417	428.699	206.906	92.1556	68.4441
IGIP	10.6086	10.3423	7.42894	4.0019	4.90043	5.97041	6.71351	26.5213	37.2418	18.2613	15.0669	7.86427	5.40409
MIR4796	14.6424	7.42889	12.9498	3.65023	2.47614	1	1	9.7274	24.9117	1	17.1232	10.3577	1
MIR5690	27.6218	8.13343	1	14.9908	9.18955	15.8011	22.9828	61.6324	69.9926	26.65	20.3663	14.157	11.8255
TTC39B	24.9658	19.089	7.6944	12.7627	4.66376	6.35694	8.18502	59.1669	64.5235	58.3207	15.1602	1.48844	1
HOMER1	1.87893	2.39785	1.93042	2.65647	1.87958	4.12294	1.54162	14.2537	17.7823	14.9134	13.7599	1.35156	1
SNORD4A	14.4707	16.5549	14.4435	19.1217	5.14276	15.4484	6.64334	38.1919	61.0042	27.6742	11.2786	43.1097	1
CLEC2D	66.6186	58.4233	94.0371	47.6663	38.9346	56.118	13.9197	292.482	375.73	156.619	318.603	184.702	11.2392
SNORD18C	28.6844	27.9149	33.6619	30.759	17.2102	26.6546	15.6371	62.1458	85.934	9.96203	46.827	8.16761	1
SNORD22	35.8232	27.6147	62.456	40.7628	31.8211	43.7667	1	128.166	152.958	37.0429	81.1216	43.1097	22.0358
KIAA1551	139.435	143.491	121.867	123.81	110.769	148.56	252.444	998.675	1253.67	1036.36	905.253	180.155	452.469
LOC100289230	6.86383	11.8815	3.52741	4.61966	3.13381	4.9963	12.4108	43.8751	53.1043	21.4753	47.5953	27.3666	10.6887
TGFBR2	136.109	104.718	98.9514	71.3035	87.288	50.7758	286.143	493.513	623.818	402.395	509.631	185.733	1.64861
SH2D1B	1.0986	1	1.14388	1	1	1	1.66966	1.39734	5.44147	1279.95	1	1.37888	1
KLRF1	4.19935	3.13863	3.56061	2.63372	2.89848	2.71809	3.30663	6.98282	157.442	3301.53	6.97638	5.41645	1
GNLY	1	1.28027	2.36473	1	2.30222	2.9951	4.29528	8.23574	348.287	6070.21	1	1.44923	1.73925
GZMB	1	1	1.33553	1	2.45875	1	1.17146	2.73745	135.804	2173.9	1.34041	1	1
KLRD1	1	1	1.30201	1.04255	1	1	1	1.55603	114.797	1633.63	1.31698	1.2651	1
S1PR5	1	1	1.14531	1	1	1	1	2.04345	51.2439	784.523	1.3124	1	1
FCGR3A	1	1	1.385	1	1	1.2171	115.209	1.87632	86.3745	2425.46	1	2.33352	2.39032
FGFBP2	1.40138	1	1.62293	1	1.10211	1	1	3.70552	119.806	1509.88	1	1	1
NCAM1	1.08869	1.01464	1.28382	1.01426	1.18963	1.07473	1.88271	1.26004	1.75026	165.042	1.18889	1.04694	1
IL18RAP	1	1	1.41026	1	1.61987	1	2.45259	4.18074	16.3367	363.926	1	1.18006	1.66254
MYOM2	3.81445	1.62117	5.24955	4.2156	5.04145	4.13172	1.40141	3.36961	2.21733	421.649	3.03335	6.94178	1.26219
PRF1	1	1.16924	2.89652	1.14225	1.93248	2.83787	1.28591	10.141	84.2935	1095.78	1.18662	1.49267	1
CCL4	1.74945	2.86503	3.63547	1	1.58212	1.76413	10.6452	4.86134	159.717	1854.09	7.61408	1	1.98488
KLRC1	1	1	1	1	1	1	1	1.14632	8.65728	173.985	1	1	1
XCL2	1	1	2.71315	1	1	1	1	1.65694	28.3318	372.177	2.01631	1	1
CX3CR1	1.77114	1.52515	2.99467	8.13766	3.76928	1.80874	278.608	10.3021	134.542	3803.49	1.47865	2.2436	1.35926
NCR1	1	1	1	1	1	1.79284	1.4365	1	4.91163	124.974	1	1	1
KIR2DL1	1	1	1	1	1	1	1	1	2.56968	96.5687	1	1	1
KIR3DL2	1	1	1	1.1548	1.85598	1	1.11668	3.80328	19.9488	234.115	1	1	1.34849
DTHD1	1	1	1	1	1	1	1	4.55372	26.6384	273.336	1.13536	1	1
PRSS23	3.87268	2.96858	2.09169	1.83646	1.02655	3.24606	1	1.07318	6.76434	166.693	1	1.20921	1
KIR3DL1	1	1	1	1	1	1	1	1.2824	3.52751	86.7672	1	1	1
FASLG	1	1	1	1	1	1	1	1.25605	5.3236	96.9662	1	1	1
KIR2DL3	1	1	1	1	1	1	1	1	3.13013	81.7939	1	1	1
CD160	2.16748	1.95279	3.78885	2.04062	1.75932	1.57656	1.40537	2.9059	15.977	236.25	2.94587	2.0123	3.43351
XCL1	1	1	1	1	1	1	1.1113	2.49958	12.9988	139.52	1	1	1
TBX21	1	1	1	1	1	1	1	5.35579	27.482	234.576	1.14387	1.2947	1
FCRL6	1	1	1.18728	1	1	1	1.04785	1.35663	41.4281	286.1	1	1.21047	1
GZMA	1	1	2.22118	1.32568	1.38114	1.35504	1	112.95	1020.78	5847.96	1.64087	1.53597	1.73316
PTGDR	1.59656	1.48251	1.12397	1.36202	1.21205	1.3536	1.11758	3.5035	31.564	270.162	1	8.21389	1
IL2RB	1	1	1.63148	1	1.06646	1	1.0544	79.4758	211.768	1501.42	4.199	1.23756	1
CXCR2	1	1	2.73302	2.00394	7.31648	1.32177	20.8523	1.08208	4.12479	197.045	1	1	1
KLRC3	1	1	1	1	1.23763	1	1	1	28.3393	172.318	1.24216	1	1
CMKLR1	1	1	1.17241	1	1.16669	1	16.885	1.06947	9.86249	166.492	1	1	3.518
BNC2	1	1	1	1.00861	1	1	1.02597	1.01982	1.78082	52.9006	1.0154	1.09679	1
NMUR1	1.14356	1	2.18257	1.24671	1.22815	1	1	1.35768	2.98725	63.2918	1	1	1
SPTSSB	1	1	1	1	1	1	1	1	3.70634	56.3641	1	1	1
PTGDS	1	1	1	1	1	1	1	1.2083	1.26476	45.267	1	1	1
SLAMF7	1	1	1.24569	1	7.26698	1	9.95775	6.43431	167.485	780.412	16.509	1.51059	1
LINC00299	1.25123	1.38394	1	1.08826	1	1.09046	1.28793	1.64739	2.16539	53.469	1	1	1
CCNJL	1.45765	1.52808	1	1.47722	1.10896	1.86564	1	1	1	59.6463	1	2.75312	1.69114
LINGO2	2.02832	1.76698	1	1.11986	1	1	1	1	1.05643	43.7489	1	1	1
KIR3DX1	1	1	1.72191	1	1.26981	1.05233	1	1	4.30495	51.9631	1.30393	1.19722	1
RNF165	1.05678	1.04715	1.67423	1	1.21108	1	1.32634	1.06959	1.08056	41.0176	1	1.13381	1
TGFBR3	1.10717	1.19167	1.13363	1.48069	1.25778	1.01943	1.43422	25.9854	59.657	291.356	1.18814	1.05865	1
NKG7	5.75886	21.402	21.2518	48.3294	157.606	13.4471	31.6157	15.9307	661.169	2810.98	1	1.55326	1
CXCR1	1	1	1	1.15221	1.05999	1	3.08637	1	1.29644	40.4844	1	1	1
FEZ1	1	1.21736	1	1.14665	1.34043	1	1.19431	1	3.58787	39.7993	1	1.11875	1
EOMES	1	1.02474	1.06023	1	1.02463	1	1	3.33461	29.6898	107.362	1	1	1
SPON2	1	1	1	1.06244	1.53588	1	1.10252	1.19583	2.00564	34.7085	1.10872	1	1
CD247	1.3164	1	1.42297	1.50735	1.49302	1.65516	1.10584	211.184	164.631	945.882	2.39502	2.09428	1
SLCO4C1	4.88359	4.38155	2.02605	2.17485	4.30568	1.86788	57.7987	1.58358	14.1555	235.35	3.61997	1.28431	1
MYBL1	3.16633	2.29764	3.01915	2.26457	3.33624	2.25615	2.99736	34.1837	141.783	495.886	7.28946	18.3443	1.14583
GZMH	1	1	2.05513	1	1.14382	1	1.21209	7.99399	242.552	567.205	1	1	1
CST7	12.6443	36.5752	54.8698	124.529	471.49	157.722	13.5556	63.5194	569.896	3187.86	5.6375	4.09826	1
SAMD3	4.25786	2.30997	3.38957	1.50539	1.55878	1.2735	1.22536	89.005	186.09	620.56	3.14941	1.71216	1.19532
GRIK4	1	1	1	1	1	1	1	1	1	25.2402	1.09873	1	1
CCL3	1	1	4.31254	1.65866	5.45262	1.39694	30.8115	1	8.43848	124.293	2.44276	1.6033	1
KLRC2	1	1	1	1	1	1	1	1	10.0344	43.3848	1	1	1
PYHIN1	1	1	1.71995	1.1728	1.75734	1.24948	1	157.843	230.539	864.688	20.0763	1.64729	1
LINC01146	1	1	1	1	1	1	2.36403	4.58347	4.28869	42.5429	2.78114	1	1
SYTL2	2.84263	2.8935	5.61142	3.00823	3.55641	1.30071	1.47697	16.6249	53.092	185.636	1.64925	6.51523	2.02397
LGR6	1.29627	1.46521	1.21579	2.55882	1.07323	7.8558	1	1.12264	7.1513	60.9484	1.12813	6.83699	1
PPP2R2B	9.18014	4.8217	2.24789	1	1.18698	1	1	6.41124	19.7814	89.5292	1.13588	1.19399	1
CCL5	1.78917	2.15505	6.34178	7.08085	6.39586	1.81306	5.47568	138.202	1984.05	3865.71	8.38733	2.85022	1
GNGT2	1.88586	1	2.05948	1.74248	2.63856	1	11.4304	5.35084	14.5166	91.883	6.31373	3.09251	1
LAIR2	1	1.27966	1.56944	1	1.18668	1	1	9.5366	5.53623	46.4961	1	1.37489	1
MGAM	1.07249	1	1.3375	1.22923	1.88435	1.24927	14.7251	1.09504	1.23142	47.8134	1	1	1
ZMAT4	1	1	1	1	1	1	1	1	1	20.6087	1	1	1
LDB2	1.1104	1	1	1	1.09228	1	1.0672	1.09292	1.08929	23.552	2.09577	1.42423	1
KLRB1	15.6258	12.9052	2.18774	7.02556	4.11359	8.21094	1	2059.72	1777.47	6578.84	7.73758	3.21566	8.10175
NCALD	7.7198	4.62821	15.4532	2.06186	7.67819	1.38297	1.03391	19.7285	46.8438	189.745	1.21535	4.20961	1
ADRB2	3.4401	4.91257	7.02595	14.4917	67.7002	1.73895	56.2583	12.443	89.7222	506.215	46.2007	1	1.77401
REREP3	1	1.55897	2.09319	2.25989	2.72323	1.39299	2.32604	11.4506	5.50976	57.9055	1	3.3892	1
CLIC3	1	1	1	1	1.23661	1	1	1	2.06011	21.2758	1	1	1
TCL1A	1	1	1.21853	1	1	1	1	1	1	1.24947	500.035	1.57547	1
IGLL5	1	1	1	1	2.06787	1	1.12894	1	1	11.1004	1016.21	11.92	1
FCRLA	1	1	1	1.09465	1.76389	1	1	1.06247	1	1.62426	367.749	1.48047	1
MS4A1	1	1	1.19488	1	2.54234	1	1.07506	1.79158	4.82795	2.27968	1444.02	56.0508	1.35045
MIR650	1	1	1	1	1	1	1	1	1	8.48416	260.285	1	1
LINC00926	1.26256	1.18991	1	1.44771	2.2343	1.50383	1.23713	1.81726	1	1.16392	209.827	1.35028	1
COL19A1	1	1	1	1	1	1	1	1	1	1.05909	155.76	1	1.07467
FCRL1	1	1	1	1.2324	1	1	1.12616	4.54092	1.69255	1.464	1148.56	74.6671	1
CNTNAP2	1.19605	2.01103	4.94289	1.19705	1.08009	1.73761	1.03023	1.02482	1.1149	1.23727	213.241	1.09543	1
FCER2	1	1	1	1	2.49359	1	2.63168	1	1	1	168.955	1	1.27474
CLEC17A	1	1	1	1	1	1	2.58107	1	1	1	128.999	1	1
CPNE5	1.11451	1	1	1	1.19722	1.10741	1.5274	1.56723	1.08124	1.07303	114.73	1	1
TLR10	1.1201	1.2753	1.66233	1	3.46956	1.04324	1.47036	1.26057	1.20536	1.99636	183.29	8.46874	1.10815
ZNF860	1	1	1	1	1	1	1	1	1.06305	1.08108	76.0199	1	1
FAM177B	1.73955	1.63546	1.37465	1.37039	1.52619	1.81407	1.42589	1.74872	1.71735	2.55012	149.133	5.19307	1.81177
KLHL14	1	1	1	1	1	1	1	1	1	1	71.2638	1.1127	1
MIR4491	1	1	1	1	1	1	1	1	1	1	65.5028	1	1
CD79A	4.7957	6.14085	2.34063	6.85003	10.4066	2.11929	1	3.28885	12.9985	1.85129	1021.66	138.002	1
FCRL2	1	1	1	1	1	1	1	1.26391	1	1.12726	79.5643	4.64434	1
CXCR5	1.04322	1.13966	1	1	1	1	1.03223	4.4453	1.80485	1.74289	76.8604	1	1
BTLA	1.07774	1	3.94956	1	5.9498	1.07927	1.24233	47.7503	46.9796	1.26932	501.826	1	1
BANK1	38.5283	31.5329	17.2262	27.4312	18.4803	23.8609	11.6036	1.34718	1.24138	6.07411	1376.58	134.181	1.39503
CD22	8.23692	4.91167	20.9697	1.4434	8.61078	1.17356	1.46707	1.06208	1	1.51749	677.594	120.264	1
UGT2B17	1	1	1	1	1	1	1	1	1	1	46.528	1	1
SPIB	1	1	1.23172	1	3.97567	1	1.04011	1	1	1.06853	59.3208	1.12661	1
SLC38A11	1	1	1	1	1.09637	1	1	1	1	1	45.7559	1	1
MIR4476	1	1	1	1	1	1	1	1	1	1	83.7546	11.8282	1
OSBPL10	2.08287	2.07508	2.16801	1.85213	1.71684	1.78558	1.06822	2.17557	1.95792	1.83454	78.3265	1.72935	1.62355
CR2	1.17666	1.03592	1	1.05148	1.02867	6.77457	1	9.31123	17.5113	1.43633	163.209	2.09061	2.7056
ABCB4	2.03937	1.77044	1.8905	1.36052	3.05453	1.33885	1	2.28204	1.96387	2.9642	85.3644	3.15954	1.66556
LIX1	1	1	1	1	1.08609	1	1	1.52567	1.69602	1.65581	47.707	1	1
NETO1	1	1	1	1	1	1	1	1	1	1	40.9118	1	1
MIR4451	1	1	1	1	1	1	14.5807	1	1	1	85.6789	1	1
LINC00494	1	1	1	1	1.04866	1	1	1.06318	1	1	45.4406	2.65908	1
PAX5	1	1	1.09726	1	2.44456	1	1	1.08953	1	1.11103	799.361	237.145	1.2356
UGT8	1	1	1	1.08213	1.08764	1	1	1	1.12182	1.17763	39.7936	1.21878	1
CD180	1.71447	1.96164	25.9559	3.93404	58.6299	1.22726	29.3429	2.41951	1.84989	2.5318	432.671	10.7713	1
SNORA70E	2.85141	3.50721	1	1	1	1	1	16.9717	15.3073	1	152.797	4.55726	1
FCGR2B	1	1	1	1.17167	1	1	5.59651	1	1.44504	3.37046	59.3564	1	1
PARM1	2.13963	1.45621	1.07217	1.20748	1.09708	1.02521	1.46498	1.09884	1.05721	1.6064	45.6127	1	1
TNFRSF13C	1	1	1	1	1.16469	1	1	1.60524	2.08403	1	40.9953	1	1
MIR4540	1	1	1	1	1	1	1	1	1	1	33.4322	1	1
PLEKHG1	1.63989	1.84843	1	2.12009	1.03117	30.8607	1.02867	1.99382	2.52065	1.17145	153.22	10.287	1.20601
CLLU1OS	1	1	1	1	1	1	1	1	1	1	31.804	1	1
CD1C	1	1	1	1	1.47133	1	33.0836	1.05411	1	1	120.168	1.7411	1
AIM2	1.12411	1	1.24577	1.19664	1.16114	1	14.5693	9.68336	9.29493	7.83591	134.085	2.02153	1
SERPINB9P1	18.2016	13.5074	9.4481	3.05753	4.3178	5.43784	10.7736	41.206	25.9447	13.67	434.24	24.0142	1
DSP	1	1	1	1	1.01332	1.05512	1	1	1.07748	1.04644	43.425	1	6.15356
RAB30	2.97391	2.74692	2.40639	3.25063	1.59304	4.38986	1.92376	86.4797	111.447	38.8101	629.608	3.10744	1.76182
ADAM19	2.07792	1.70016	1.97001	1.24367	2.00323	1	33.084	19.8115	3.12765	1.46788	166.324	1.79065	1
KMO	2.92147	2.73319	4.96084	2.09359	4.25948	1.55115	12.7747	1.54541	1.25035	1.50259	87.8087	1.97844	1
CNR2	1.2648	2.73088	2.02739	2.70813	1.58888	2.14612	1	1.31606	8.02815	24.9889	125.236	6.41104	1
SGCE	3.02748	2.94493	1	1.18348	1.06373	1	1	1.99773	5.12051	3.35938	52.836	1.35034	1
PEG10	1.23515	1.17518	1.02763	1.14766	1.13032	1.10276	1	1.66379	2.36519	1.55834	46.3668	6.65247	1.13388
P2RX5	2.24697	2.73713	1.59712	10.2327	2.66757	23.3104	2.18395	6.64746	4.87218	2.7615	138.645	3.33798	1
CHL1	1	1	1	1	1	1	1	1	1	1	25.9464	1	1
BLK	1	1	1	1	1.1378	1	1	1.31326	1.25865	1	35.4708	5.08795	1
RALGPS2	29.5477	30.59	50.6929	33.4935	28.304	33.2028	7.94141	17.5707	16.1653	21.9503	752.736	66.6029	24.2708
PNOC	1.09974	1	1	1	1.48558	1.05085	2.77014	1	1	1	29.8252	1	1
LOC283710	1	1	1	1	1	1	1.29486	1	1	1.25187	30.4175	1	3.54617
IL6	1	1	1	1	1	1	1.39054	1	1	1	24.3628	1	1
CD72	2.50133	2.16208	3.72742	2.43077	6.03278	1.75474	2.10753	1.73962	2.94014	5.0663	174.457	59.0366	1
CD19	1.21166	1	2.71414	1.28047	1.42077	1	1.2556	1	1	1	51.5862	13.1956	1
STEAP1B	1	1	1	1	1.06943	1	1	1	1	1	22.3737	1	1
TNFRSF17	1	1	1	1	1	1	1	1	1	3.40347	26.3388	1	1
MIR4480	1	1	1	1	1	1	8.9699	2.97538	1	5.79619	48.0504	1	1
CD40	4.13229	4.76598	1.49475	2.85078	1.05414	5.74934	4.87305	1.69905	2.42301	2.71519	62.568	2.49333	1
FAM129C	1.08315	1.2058	2.81998	1.02564	3.60287	1.14502	1.0872	1.1025	1.1562	1.31145	135.588	60.7604	1
SYNPO	1.04711	1.04908	1	1.11658	1.44455	1.01201	1.04941	1	1	1.0245	22.0909	1.04526	1
RASGRP3	1.7694	10.2054	7.25964	55.7148	8.14438	7.8275	2.24825	8.01632	4.92764	3.96514	203.8	1.73768	8.27924
GPM6A	1	1	1	1	1.63417	1.07109	1	1	1	1	21.453	1.50814	1
C12orf42	1	1	1	1	1	1	1	20.1636	20.2761	1.8853	86.2009	2.80095	1
FCRL5	1	1	1	1	1	1	1	1	1	1.08327	19.3932	1	1
TNFRSF13B	1	1	1	1	1	1	1	1.11086	1	1	19.3698	1	1
ARHGAP24	1.17368	1.02274	1	1.07958	1.37893	1	32.8978	1	1	1	71.1256	1	1
RAG2	1	1	1.87455	1.4272	4.8401	1.2825	1	1	1	1.63021	1	916.351	1.58607
RAG1	4.13454	3.93067	2.98548	2.36666	4.05048	2.246	1	1.62924	1.4578	4.33967	1.70795	1512.08	1.68708
AKAP12	1.44364	1.53554	1.31574	19.2016	1.41072	1.01721	1.26382	2.11752	1.68324	2.13865	1.43797	1199.47	1.28682
HMHB1	1	1	1	1	5.68432	1	1	1	1	1	1	409.595	1
LINC00114	1	1	1.33127	1	1	1	1	1.43234	1	1	1	262.27	1
ARPP21	1	1	1.11828	1.38	1.39296	1.70618	1	1	1	1.03498	1	282.539	1.11889
NPY	1	1	1	1	2.48596	1	1	1	1	1	1	267.699	1
MME	1.67584	3.18655	39.8013	1.80035	13.1868	1.26706	6.64485	1.21096	1.42248	1.95608	8.22824	1612.83	1.51143
SH2D4B	1	1	1	1	1	1	1	1.17571	1	1.34201	1	131.418	1
P4HA2	1.27016	1.29792	1.29133	1	1.19128	1.08447	1.22442	1	1.09583	1	1	134.145	1
VPREB1	2.36902	3.43716	38.0219	1.91047	31.5676	1.24814	1	1	1	1	1	751.733	1
LINC01013	1	1	1	1	1	1	1	1	1	1.18497	32.4099	348.49	1
OPALIN	1	1.13636	17.3404	1	4.14327	1	1	1.03672	1	1	1	247.704	1
MIR4432	1	1	1	1	1	1	1	1	1	1	1	88.8352	1
DNTT	3.43759	14.1813	1114.51	27.7309	425.348	1.29794	1	2.80074	1.40635	3.03679	1	9251.07	5.1655
CTGF	1	1	1.15567	1.22729	1.70559	1.10877	1	1	1	1	2.41641	83.1704	1
AOX2P	2.92735	4.02078	4.16448	1.5095	1.95878	1	1	1	1	1.05245	1	118.764	1.13255
CD9	12.0943	16.2667	7.71193	14.7246	2.55351	5.52132	14.5069	2.24602	6.79537	1.60697	20.6278	542.203	1.30174
CMTM8	17.0952	14.395	19.3921	6.62036	5.49108	3.52233	2.79226	27.2541	11.7902	1.93797	1.49078	560.735	1
LOC100506688	1.20277	1	7.60848	2.80008	8.96213	3.2426	1	1	1	2.55424	1	152.652	1
OR7A5	1	1	1	1	1	1	1	1	1	1.12157	1	45.6701	1
VPREB3	1	1	1	2.31745	3.9504	1.21781	1	1	1.49422	2.60039	311.391	1008.58	1
LINC00544	1	1	1	1	1	1	1	19.575	4.4042	1	1	90.6981	1
EBF1	1	1.11692	2.33738	1.53244	9.50669	1.02201	1.33118	1.30829	1.68174	1.51211	244.778	683.569	1
LINC01226	1	1	2.05939	1.05323	1.63005	1.34739	1	1	1	1	1	34.6389	1
GPR176	1	1	1	1	1.09872	1.26359	1	1.05644	1.16578	1	1	30.2819	1.15901
MIR5197	1	1	1	1	1	1	1	1	1	1	1	28.0705	1
LINC00426	18.1219	19.0106	37.5487	14.7924	23.7024	4.45239	1.45229	62.008	24.327	55.237	30.2426	581.525	1.55601
DUSP26	1	1	1	1	1	1	1	1	1	1	1	23.2704	1
GNG11	32.977	30.724	13.6163	8.77067	3.40717	1.40069	1.31897	1	1	1	2.01287	187.473	1
MYLK	4.95544	4.49517	34.9783	4.64804	12.4874	2.15884	1.67721	2.15381	2.81302	2.37766	2.68405	136.89	1.7339
HHIP	1.2124	1.28375	1.36962	2.0647	2.63079	2.15955	1	1	1	1.08628	1.19866	28.6535	1.33287
MIR3142	1	1	1	1	1	1	1	1	1	1	1	18.5694	1
PSD3	5.22114	4.29841	7.04747	4.23014	7.73685	2.44573	1.56265	1.80837	1.06822	1.04904	8.25055	69.7829	1
AKR1C6P	12.0638	11.4388	12.6753	6.41871	5.50837	3.73799	1	1.42885	1.34186	1	1	93.5704	3.74285
MIR5087	1	1	1	1	1	1	3.45239	1	1	1	1	20.9467	1
ELOVL2	1.36086	1.03678	1	1.05271	1.22727	1.18643	1	1	1	1	1.09626	18.8653	1.21692
TDRG1	1	1	1	1	1.1102	1	1	1.30945	1	1	1	17.3765	1
TP53INP1	50.6092	39.3848	43.6424	66.1581	19.4244	81.5777	41.8396	47.837	19.346	33.8249	299.573	1064.35	39.3547
UGT3A2	1.78828	3.35318	10.9501	5.72632	81.6375	5.48518	1	1	1	1.14278	1.48152	141.948	1
TLL2	1.10493	1.02467	1.14108	1	1.15382	1	1	1.07729	1	1	1.20605	15.1409	1
RNF152	1	1.09376	1.48694	1.24706	1.43778	1	4.71328	1	1.71927	1	1	135.378	97.4441
VAT1L	1	1	1.29054	1	1.18498	1	1	1	1	1	1	15.792	1.9384
RIMS3	1.25326	1.74227	4.00016	2.25071	3.39354	6.31109	1.17102	2.32384	2.91447	2.07303	2.3549	37.0632	2.7264
LCN6	1	1	1	1	1.07404	1	1	1	1	1	1	13.672	1
CLEC14A	3.65729	2.42839	1.7414	1	1.5964	1.05374	1	1	1	1	1	18.9024	1
POU4F1	1	1	1	1.17105	1.07821	1.13666	1	1.06549	1	1	1	13.4653	1
OR7C1	1	1	1	1	1	1	1	1	1	1	1	12.8064	1
COL5A1	24.4156	15.0519	8.9637	5.93852	2.21476	2.58991	1.0836	1.10828	1.20541	1	1	67.8303	1
PTPRD	8.084	6.22778	13.1651	13.1606	5.97354	7.15294	1.02057	1	1	1.07388	1	60.9109	1
PXDN	14.859	15.3328	19.1265	14.2876	22.8905	3.63503	1.26322	1.14901	1.18267	1.25182	1.06825	94.2803	1
FHIT	18.3942	14.9257	17.3107	18.4973	20.346	27.9649	4.23933	111.763	23.868	4.81605	7.76247	262.856	3.58385
LINC01225	1	1	2.25921	1	1.67196	1	1	1	1	1	1	13.0402	1
SMAD1	58.3285	61.9299	88.2611	57.3514	67.1306	69.8303	19.1121	3.44411	1.48558	2.00057	1.91401	429.06	48.4201
LOC285762	2.51781	3.12167	1.27902	2.10926	1.97198	1.74817	1.30702	1	1.27839	1.3573	2.06668	19.9056	2.52811
RAI14	8.74376	3.06385	6.16857	1.66772	2.69511	1	1.09591	2.60323	1.58709	8.59	1.93814	35.8325	1
MND1	29.1329	30.498	116.23	96.7777	94.6448	94.1572	1.58791	5.45361	2.82986	4.15097	6.42858	554.176	172.652
CHST15	1.02757	1	1.43463	1	2.36362	1.02381	116.786	1.17053	1.129	1.62299	37.7179	140.433	1.09833
CRNDE	2.79996	5.66076	3.82196	6.14077	3.84948	4.79265	1	1	1.14733	1.3789	2.23666	31.8019	4.83039
UBASH3B	34.7956	31.7684	66.1906	24.7969	49.4983	8.10164	40.5215	58.1689	56.4452	59.8579	15.6188	363.799	1.5724
BLNK	1.0905	3.52387	36.6731	1.67766	245.736	1.28049	6.8251	1	1.09933	1.25546	552.056	685.593	1.38833
LINC00865	3.65536	2.82471	10.6092	1.9798	7.54974	1.41471	1.83593	2.94451	2.55788	1.2702	5.80315	34.2544	1
TOP2B	769.904	798.984	963.65	1005.41	919.687	859.665	323.919	568.265	670.678	789.959	576.683	6599.77	137
MPPED2	15.5916	11.0313	8.37895	3.24563	3.33818	1.12078	1.14416	1.29554	1.59285	1.59441	2.53886	40.7205	1
ZNF608	29.0711	20.9163	21.0516	11.7477	15.8328	5.55115	1.07424	1	1	1.21394	66.5729	133.904	1
RNU11	19.9974	37.5711	7.51058	28.1858	21.7994	10.2896	45.2409	40.0344	27.8759	45.124	41.4541	253.658	10.732
SOCS2	145.814	95.7796	26.1754	34.128	9.35075	29.4612	1.08427	9.93271	6.94253	14.1166	1.04885	284.445	6.32012
VSIG10	12.7995	11.5326	16.4599	9.75161	9.48036	4.16885	3.82505	1.62325	1.40233	1.59267	1.07837	55.2379	1.47387
RARB	7.18062	4.94205	5.70745	4.25676	3.88675	4.043	2.10242	7.05465	5.84401	10.1959	4.15904	43.9836	1.88694
NID2	6.87735	7.39708	4.90193	7.09561	4.1983	5.24186	3.74472	6.77442	7.83076	3.7411	7.64884	46.8222	2.27729
APOLD1	6.03882	6.92113	7.37564	5.02448	5.97368	3.40617	1.04558	3.99248	4.08417	2.75873	4.12874	38.7191	7.59194
TNFRSF21	75.7472	60.1789	70.2516	50.0345	53.0594	55.4731	19.5832	1.03859	1	1.48678	7.0753	260.654	1.43493
TCL6	1	1	1	1	1	1	1	1.13807	1.0462	1	10.6192	14.3354	1
P2RY14	62.8843	36.6717	75.4328	31.4814	28.8426	19.9385	3.06611	3.02754	6.39643	5.09535	151.966	280.767	2.39425
PAG1	5.27394	8.51845	41.1629	18.9172	42.0025	6.96125	31.2286	134.731	138	47.0447	21.1661	316.875	1.24459
AHSP	1	12.3862	1	2.61285	1	213.537	1	1	1	1.67298	1	7.48059	12785.6
CTSE	1.64628	1.98747	1.39449	1.26195	1.56315	3.70028	1.15526	1	1.09073	1.37376	1	1.64663	947.68
HBM	1	1	1	1	1	1	1	1	1	1	1	1	475.156
HBB	1	166.581	1	73.3047	2.22914	2674.46	5.1659	4.65033	3.06518	32.9718	2.25045	185.65	114333
HBA1	1	1	1	1	1	1	1	1	1	1	1	1	407.106
ART4	1.11173	1	1	1	1.1069	1.05696	1.09832	1.11165	1	1.26842	1.35053	1.21468	432.68
EPB42	1.52603	2.34872	1.45935	1.81452	1	20.9503	2.29585	3.34829	2.75904	2.83985	4.24946	1.90724	1509.85
SLFN14	4.16464	2.91578	1.67171	3.63981	1.09324	4.17251	1.42529	3.44159	5.05242	5.05762	1.47132	1.28445	1148.55
CA1	5.62091	25.4635	5.76453	26.5144	2.1749	919.811	2.52725	1.2193	2.6109	9.86263	5.86294	12.3869	31970.6
RHCE	6.3565	5.4795	2.25144	5.41776	1.66633	16.2	1.26538	1.74431	2.70139	1.91151	1	1.71948	1338.85
HBD	7.80267	47.9401	1	247.348	1.88702	1116.75	1.44693	1	1	4.69405	1.33711	16.8875	36507.7
AQP1	1.38705	1.46075	1	1.4621	1.21202	1.35746	1.03485	1.26799	1	1	1.08475	1.10999	350.517
HEPACAM2	1	1	1	1	1	1.89742	1	1.14172	1	1	1	1	315.716
TMEM56	1.06542	1.58456	1	1.21375	1	18.3781	1	1.07808	1.14438	1.05795	4.74816	1.13368	776.416
RHAG	1	6.22446	1.18917	4.49029	1	130.332	1	1	1	1.13482	1.13534	1.78628	3154.04
SOX6	1.07057	1	1.09205	1.00764	1.00626	1.08515	1	1	1	1	1	1.04293	238.983
FHDC1	1	1	1	1.09006	1.0527	1.6174	1.12127	1.12527	1.0665	1.29638	1.67659	1.25302	269.949
CA2	33.5564	39.7971	7.3909	25.1393	8.08229	101.085	9.42641	1.82738	1.57968	1.99969	7.01868	14.649	4716.55
HBG2	1	1.54307	1	1.60359	1	8.19332	1	1	1	1	1	1	359.044
CR1L	1.19978	1	1	1.79802	1	1.729	1	1	1	1	1	1	226.477
SPTA1	2.12372	5.86009	3.29396	8.82307	2.00151	106.482	1.24332	1	1.05375	1.38906	1.08145	99.4735	3771.29
PAQR9	1	1	1	1	1	1	1	1	1	1	1	1	190.116
LINC00570	1	1	1	1	1	1	1	1	1	1	1	1	159.646
SLC14A1	1.09021	1.42509	1.287	4.93788	1.83245	18.2503	1.18258	5.41472	4.91041	14.5123	3.62244	1.26769	774.874
CA3	2.1873	1.76194	2.21982	1.37358	1	2.23646	1	1.15636	1	2.19736	1.53862	1.80306	229.017
ATP1B2	1	1	1	1.77639	1.05773	29.4096	2.02139	1.65562	2.73403	1.76092	1.11767	1.22748	453.526
TMCC2	1.70003	1.55605	1.34931	1.47839	1.17323	1.99158	1	1.17536	1.25599	1.10416	1.1581	1.9243	155.805
MYL4	1	3.30558	1	6.19405	1	31.976	1	1	1	1	1.23339	1	465.669
SLC25A37	6.76587	7.15559	6.68662	7.78546	8.09565	15.1858	15.8508	5.90527	4.67287	3.20365	7.76622	3.47938	827.136
KRT1	1	1	1	1.94777	1	1.09605	1	3.38105	1.16148	1	1	1	137.005
SNCA	64.7662	63.8512	55.0994	48.0033	41.7662	60.2943	25.8756	1.13894	1.31417	2.22986	2.35447	24.4743	3323.57
MIR4678	1	7.0731	1	1	1	6.59319	1	1	1	1	1	1	192.028
FAXDC2	51.5203	39.4344	26.8077	18.8821	15.5226	10.8016	9.51596	2.86337	3.96945	3.87081	2.23815	8.05042	1554.18
HEMGN	734.748	612.991	473.25	276.807	23.2019	42.9196	2.05364	22.5398	18.8622	4.82854	1.22196	18.635	17572.7
HBG1	1	1	1	1	1	2.85013	1	1	1	1	1	1	108.412
BPGM	16.637	20.2714	18.6731	19.4701	21.0616	23.6956	13.7238	23.584	27.3975	110.897	21.9428	23.6852	2449.49
RHD	1.79403	1.9768	1.31316	1.70072	1.84632	3.04448	3.54602	4.79268	4.53374	4.92956	4.27446	1.23463	224.734
SPTB	1	1.72733	1.03421	3.15755	1.01804	6.86031	1.28579	1.14192	1.15457	3.72778	1	1	152.574
SELENBP1	1.25851	1.73415	1	1.36071	1.04293	33.5012	1.29774	1	1	1	1	1	275.092
TRIM58	136.793	142.196	64.7631	102.442	40.5676	207.673	7.67794	1.77532	2.40497	2.63963	6.54618	12.0619	4276.92
PLEK2	3.23306	1.83415	1.66297	1.14703	1.67211	2.77768	1.25532	3.5773	2.1844	1.9849	1	1	133.612
TRIM10	1	1	1	1	1	1.01891	1	1	1	1.00586	1	1	63.9909
GYPE	47.6735	32.6045	24.4245	13.8451	11.0305	8.48249	1.4804	2.65612	4.9783	9.86049	23.3884	4.62089	950.156
PDZK1IP1	7.27553	9.08461	2.63188	1.66338	1	3.76482	1	1	1	1	1	1	152.157
C1orf105	1	1	1	1.60923	1	2.55144	1	1.62564	1	1	1.39803	1	71.8596
YPEL4	3.31138	2.53133	2.68629	2.84543	1.40456	4.64139	2.07156	1.69732	3.17309	1	1	1.44017	131.333
MIR190A	1	1	1	1	1	1	1	1	1	1	1	1	52.9707
CTSL	2.06713	1.40826	1	1.64953	1	16.9054	16.5114	6.86552	1.7356	1	1	1	227.85
RFESD	4.39289	4.04571	3.56758	4.30264	2.8472	13.0819	1.50884	5.7826	5.4191	2.98486	3.24119	7.08528	244.67
ACSL6	1	1	1	1	1	1	1	42.2742	36.3578	1.26528	1	1.14903	368.088
SEC14L3	1	1	1	1	1	2.41735	1	1	1	1	1	1.19844	55.861
TNS1	32.6758	24.7937	7.93396	9.49157	10.8716	9.08783	3.48975	1	1.03943	1.06384	1.10015	7.31505	447.279
FECH	24.0164	30.7256	35.0561	39.1163	29.5026	110.345	14.5322	14.0019	17.2143	32.2413	11.3532	9.75695	1447.03
SLC5A4	1	1	1	1	1.11838	1	1.38901	1.86613	1.69142	1	1	1	55.309
TMOD1	9.61032	8.19694	2.70333	8.14178	3.37843	91.9653	2.30264	6.74734	4.66212	9.54869	8.64636	2.19643	590.802
STRADB	24.0351	34.0545	38.4845	44.5651	32.8797	135.01	15.7641	22.806	25.0515	18.599	54.8455	32.8436	1778.2
DCAF12	146.285	142.643	212.651	152.128	157.209	136.311	113.67	67.3972	68.6351	106.574	2.95739	93.0953	5158.46
TRAK2	33.4427	38.9582	31.6424	42.5534	26.8127	98.0472	53.9359	105.386	89.2853	87.54	180.583	41.5345	2996.69
YOD1	15.4301	14.7886	21.5727	17.6062	15.6164	26.6983	14.4423	14.197	17.5361	17.2877	16.0725	35.3586	797.056
KEL	1	2.16292	1.2864	10.9196	1.15105	83.7559	1.08635	1.14573	1	1.1337	1.10244	1	375.187
ITLN1	1.42291	1.12674	1	1	1	7.03385	1.29266	1	1	1	1	1	65.8521
TUBB1	4.62367	6.34736	4.12979	13.1375	5.56901	6.60939	13.4968	9.45672	9.14539	10.1209	14.3221	7.28754	359.354
TSPO2	1	1.87796	2.75191	1	1.35138	1	1.82515	2.76478	3.98254	1	5.84768	1	86.5518
ACKR1	1	1	1	1	1	1.48808	1	1	1	1	1	1	42.3367
SMIM5	2.24037	4.32344	1	2.67492	1.93827	5.236	1.29486	1.5039	1.18677	1.55933	1	2.95859	89.8277
GALNT5	18.7999	13.1628	8.23236	5.65028	5.21638	12.6506	1.05803	1.27108	1.22944	1.10602	1.72551	1	229.651
MIR3153	5.492	4.65373	1	6.33793	7.55382	6.04751	1	1	1	11.1554	4.18203	1	161.222
MIR144	1	1	1	1	1	1	1	1	1	1	1	1	37.7563
BNIP3L	261.712	204.827	159.862	149.424	96.5966	122.065	359.412	142.488	119.781	112.946	136.888	95.3148	6089.12
ABCC13	1	1	1	1	1	1	1	1.02599	1	1	1	1	37.1672
ERMAP	15.9969	18.6829	19.4453	14.0276	16.0415	38.687	17.5541	8.04086	7.69875	7.33935	5.57036	10.9666	537.327
SHISA7	1	1	1	1	1.22048	1	1	1	1	1	1	1	36.2815
TSPAN5	10.4932	7.40759	17.284	12.4662	12.3092	9.13683	1.54982	15.4879	13.0321	31.1702	8.18812	10.0775	439.057
XPO7	163.016	148.926	138.83	122.294	112.236	112.728	102.72	85.5904	92.2534	122.834	98.7001	176.457	4217.59
DNAJA4	7.19443	6.80176	8.18524	10.6653	9.83856	28.9199	7.16233	18.1232	15.7589	14.7886	8.75534	2.20126	393.042

## Sheet: Table S4
The estimated cellular fractions by LinDeconSeq for 179 TCGA-AML samples.
	HSC	MPP	LMPP	CMP	GMP	MEP	MONO	CD4T	CD8T	NK	B	CLP	Ery
TCGA-AB-2803-03A-01T-0734-13.2	0.191337	0	0	0.0242695	0.772636	0	0.00176671	0	0.00282062	0.000632231	0	0	0.00653882
TCGA-AB-2805-03A-01T-0734-13.2	0.0577589	0	0.423073	0.000183837	0	0.00220635	0.439701	0.00471766	0.0109479	0.00868764	0.0258934	0.0137463	0.0130846
TCGA-AB-2806-03A-01T-0734-13.2	0.0479999	0	0.280647	0.00184031	0.573316	0.0458186	0.010906	0.00605065	0.00939228	0	0.01577	0	0.00825935
TCGA-AB-2807-03A-01T-0734-13.2	0	0.0678573	0.788536	0.00127129	0	0	0.0126639	0	0.0192118	0.000873028	0.0266433	0.0298658	0.053078
TCGA-AB-2808-03A-01T-0734-13.2	0.136148	0	0	0.00964351	0.610888	0.0554915	0.135903	0	0.013272	0.00140545	0.0116731	0	0.0255747
TCGA-AB-2810-03A-01T-0736-13.2	0.159811	0	0	0.06574	0.760227	0	0.00178366	0	0.00596933	0.00197256	0.000291484	0	0.00420512
TCGA-AB-2811-03B-01T-0760-13.2	0	0.249997	0	0.0203667	0.265429	0.0199855	0.389834	0.00927328	0.0158028	0.00576558	0.0201876	0	0.00335861
TCGA-AB-2812-03A-01T-0734-13.2	0.11038	0	0.286707	0.072718	0.473399	0.0223293	0.0171465	0	0.00586445	0.00236313	0.00909157	0	0
TCGA-AB-2813-03A-01T-0736-13.2	0.15124	0	0.0256308	0.0130412	0.26821	0.0149966	0.497565	0	0.01402	0.00158435	0.00911273	0	0.0045997
TCGA-AB-2814-03A-01T-0734-13.2	0.0138003	0	0.83556	0.000246538	0	0.00916789	0.0473786	0.00269203	0.0272185	0.00455861	0.048492	0	0.0108852
TCGA-AB-2815-03A-01T-0734-13.2	0.0737099	0	0	0.00959565	0.6755	0	0.223691	0	0.00463313	0.00107663	0.00927234	0	0.00252076
TCGA-AB-2816-03A-01T-0734-13.2	0.0713142	0	0.126453	0.00418638	0.0917919	0.0346775	0.629394	0	0.0143959	0.00532947	0.0224579	0	0
TCGA-AB-2817-03A-01T-0736-13.2	0.0558534	0	0.103691	0.0116041	0.438969	0	0.126013	0	0.0162433	0.00912421	0.0808747	0.142582	0.015046
TCGA-AB-2818-03A-01T-0734-13.2	0.123251	0	0.0819008	0.0297006	0.220355	0.064059	0.429874	0	0.0142293	0.00702148	0.0255517	0	0.00405646
TCGA-AB-2819-03A-01T-0734-13.2	0.0802777	0	0.00868385	0.000946375	0.817951	0.0267561	0.00893145	0	0.0290832	0.00154648	0.0212093	0	0.00461461
TCGA-AB-2820-03A-01T-0735-13.2	0.0892332	0	0.640415	0.00304572	0	0.0702465	0.0391941	0.0154704	0.00428199	0.0472021	0.0827983	0	0.00811297
TCGA-AB-2821-03A-01T-0735-13.2	0.0914373	0	0.185873	0	0.414077	0.102535	0.0888781	0.00928892	0.0223807	0.0109683	0.0561565	0	0.0184049
TCGA-AB-2822-03A-01T-0734-13.2	0	0.114953	0.822159	0.000495464	0	0	0.00152247	0.00488651	0.0119054	0.00244475	0.0208491	0	0.0207843
TCGA-AB-2823-03A-01T-0736-13.2	0.1618	0	0	0.00160534	0.812708	0	0	0	0.010465	0.00442061	0.00504563	0	0.0039558
TCGA-AB-2824-03A-01T-0736-13.2	0.0870074	0	0.0483778	0.0182981	0.218357	0.138235	0.142193	0	0.042858	0.00961439	0.0152496	0	0.279809
TCGA-AB-2825-03A-01T-0736-13.2	0.0997183	0	0.12418	0.00394716	0.0441505	0.0708195	0.629631	0	0.0107714	0.00215327	0.014629	0	0
TCGA-AB-2826-03A-01T-0734-13.2	0.191515	0	0	0.159969	0.335811	0	0.2966	0	0.00598996	0.00195321	0.00658942	0	0.00157231
TCGA-AB-2828-03A-01T-0734-13.2	0.0692784	0	0	0.00134792	0.578175	0	0.333563	0.000447617	0.00469804	0.00167923	0.0094183	0	0.00139249
TCGA-AB-2830-03A-01T-0736-13.2	0.1031	0	0.0710001	0.00112196	0.670054	0	0.00547029	0.020513	0.0260587	0.00779401	0.0524832	0.00457571	0.0378292
TCGA-AB-2832-03A-01T-0736-13.2	0	0.0810007	0.209457	0	0.426237	0.110354	0.0363737	0.00416201	0.0248581	0.0134652	0.0901617	0	0.00393132
TCGA-AB-2833-03A-01T-0734-13.2	0.0341032	0	0.19575	0.00401327	0	0.0237311	0.710209	0.00397635	0.0055075	0.00236065	0.0134596	0	0.00688902
TCGA-AB-2834-03A-01T-0734-13.2	0.188454	0	0	0.0239758	0.530277	0.00723107	0.22243	0	0.00773443	0.00138822	0.00643214	0	0.0120778
TCGA-AB-2835-03A-01T-0736-13.2	0.0830406	0	0.0874236	0.00462399	0.183841	0.0354689	0.578226	0	0.00893219	0.00294887	0.0149825	0	0.000512734
TCGA-AB-2836-03A-01T-0736-13.2	0.103327	0	0.146587	0.0113526	0.128929	0.077864	0.443165	0	0.0240993	0.0113405	0.0246016	0	0.0287342
TCGA-AB-2837-03A-01T-0736-13.2	0.0493256	0	0.102487	0.0254911	0.00865529	0.0144781	0.757796	0	0.0109243	0.00411932	0.0267238	0	0
TCGA-AB-2838-03A-01T-0736-13.2	0	0.110203	0.0689264	0.0447667	0.295491	0.0808078	0.317633	0.00955838	0.0167922	0.021278	0.0218879	0	0.0126556
TCGA-AB-2839-03A-01T-0734-13.2	0	0.0503883	0.600886	0.0957459	0.0897017	0.0977396	0.0168308	0	0.0157944	0.00406457	0.0108028	0	0.0180464
TCGA-AB-2840-03A-01T-0734-13.2	0.124441	0	0	0.00199757	0.85455	0	0	0.00118742	0.00298113	0.000618807	0.011455	0	0.00276839
TCGA-AB-2841-03B-01T-0760-13.2	0.157997	0	0	0.00174452	0.804618	0	0	0	0.00683462	0.00527396	0.000460458	0	0.0230711
TCGA-AB-2842-03A-01T-0734-13.2	0.115117	0	0.222254	0.00209304	0.413709	0.00800607	0.218418	0	0.00928959	0.00210108	0.0076841	0	0.00132911
TCGA-AB-2843-03A-01T-0736-13.2	0.0338314	0.00380581	0.325223	0	0.140721	0.0686144	0.149705	0.017549	0.0512186	0.0371068	0.0892771	0	0.0829481
TCGA-AB-2844-03A-01T-0736-13.2	0.090246	0	0	0.0184546	0.805508	0	0.0467949	0	0.00991422	0.00182561	0.00649601	0	0.0207611
TCGA-AB-2845-03B-01T-0748-13.2	0	0.0463852	0	0.00419502	0.858249	0	0.024988	0	0.0242283	0.00277343	0.0262044	0	0.0129762
TCGA-AB-2846-03A-01T-0736-13.2	0.0671604	0	0	0.00428895	0.737304	0	0.166841	0.00210016	0.00505143	0.00220816	0.0121108	0	0.00293529
TCGA-AB-2847-03A-01T-0736-13.2	0	0	0.324671	0.038162	0.372161	0.0766065	0.0451466	0	0.0507786	0.0319966	0.0244993	0.00165091	0.0343276
TCGA-AB-2848-03A-01T-0736-13.2	0.126246	0	0.0856243	0.0126452	0.327938	0.00365731	0.376978	0.0051061	0.0117223	0.00847447	0.0356297	0	0.00597913
TCGA-AB-2849-03A-01T-0734-13.2	0	0.0594625	0.70054	0	0	0.0889214	0.0210579	0.0171683	0.0191077	0.00515226	0.0140939	0.00935435	0.0651413
TCGA-AB-2851-03A-01T-0736-13.2	0.0450666	0	0.16745	0.00204278	0.0482961	0.0354039	0.633454	0.00688963	0.010483	0.0105352	0.0376911	0	0.00268743
TCGA-AB-2853-03A-01T-0734-13.2	0.0367707	0	0.521371	0.00129701	0.3402	0.0391934	0.0327937	0	0.0123878	0.00420963	0.0117773	0	0
TCGA-AB-2854-03A-01T-0734-13.2	0.101514	0	0.0714779	0.00127214	0.293829	0	0.329311	0	0.0247429	0.00185888	0.0195799	0	0.156414
TCGA-AB-2855-03A-01T-0736-13.2	0	0	0.513883	0	0.329193	0.0662751	0.0420117	0.00592529	0.00704356	0.00280597	0.0313815	0	0.00148042
TCGA-AB-2856-03A-01T-0736-13.2	0.0897961	0	0	0.00147214	0.748742	0	0.131672	0	0.0072442	0.00665653	0.00582179	5.41602e-06	0.00858908
TCGA-AB-2857-03A-01T-0736-13.2	0.118125	0	0	0.0233242	0.49404	0.132843	0.0224594	0	0.0392636	0.0117728	0.0691236	0	0.0890485
TCGA-AB-2858-03A-01T-0736-13.2	0.0660885	0	0	0.0172914	0.858749	0	0.000106764	0.0325673	0.0110631	0.000859153	0.00907197	0	0.00420294
TCGA-AB-2859-03A-01T-0736-13.2	0.103923	0	0.387557	0.006613	0.18551	0.0524318	0.0516856	0.0457509	0.0836867	0.0307766	0.0385024	0	0.0135627
TCGA-AB-2860-03A-01T-0736-13.2	0.0883905	0	0.223326	0.00771785	0.265947	0.126601	0.143132	0.0105817	0.0354246	0.0307784	0.0447905	0	0.023311
TCGA-AB-2861-03A-01T-0736-13.2	0.125334	0	0	0.00660057	0.676991	0.0670375	0.0741562	0	0.019179	0.00712065	0.0190404	0	0.00454052
TCGA-AB-2862-03A-01T-0736-13.2	0.0827829	0	0	0.00974513	0.865531	0	0	0.00326191	0.0122326	0.0032377	0.0178037	0	0.00540497
TCGA-AB-2863-03A-01T-0734-13.2	0.0333868	0	0.448623	0	0.431355	0.0296622	0.0236055	0.00535895	0.00254336	0.000226177	0.00805475	0	0.0171836
TCGA-AB-2865-03A-01T-0736-13.2	0.0673421	0.114756	0.261532	0.00123014	0.15558	0	0.315538	0	0.0220881	0.0185421	0.0237832	0.0132835	0.00632379
TCGA-AB-2866-03A-01T-0736-13.2	0.160859	0	0	0.00150987	0.500509	0.0560305	0.201131	0	0.0481076	0.0138493	0.0157646	0	0.00223913
TCGA-AB-2867-03A-01T-0734-13.2	0.0193941	0	0	0.00557369	0.713353	0	0.118421	0.0275146	0.0606769	0.00614713	0.0352097	0	0.0137095
TCGA-AB-2868-03A-01T-0736-13.2	0	0.047101	0	0.0341035	0.577598	0.0738667	0.0393523	0.0575403	0.0297152	0.0369081	0.0591961	0	0.0446188
TCGA-AB-2869-03A-01T-0735-13.2	0	0	0.331713	0.0411784	0.373038	0.134244	0.00411062	0.0313711	0.0103503	0.0256592	0.0341488	0	0.0141861
TCGA-AB-2870-03A-01T-0735-13.2	0.0312653	0	0.0423267	0.00672179	0.723119	0	0.145793	0.0143141	0.00863466	0.00773103	0.0194742	0	0.000620869
TCGA-AB-2871-03A-01T-0735-13.2	0	0.0477772	0.40602	0.00873887	0.0183356	0.139549	0.00689295	0.0564476	0.121065	0.0561238	0.10542	0	0.0336297
TCGA-AB-2872-03A-01T-0735-13.2	0.130224	0	0	0.00168961	0.843432	0	0	0	0.00476714	0.000815424	0.00792058	0.00112125	0.01003
TCGA-AB-2873-03A-01T-0735-13.2	0.138052	0	0.0145777	0.0174887	0.0716758	0.0216732	0.6717	0.00858296	0.0151317	0.00190377	0.0123881	0	0.0268259
TCGA-AB-2874-03A-01T-0735-13.2	0.107329	0	0	0.000472598	0.854333	0.0114364	0.0150217	0	0.00286759	0.0013419	0.00615555	0	0.00104207
TCGA-AB-2875-03A-01T-0735-13.2	0.0720798	0	0	0.00652719	0.815171	0	0.0172153	0.0207065	0.0165141	0.00966464	0.0369606	0	0.00516059
TCGA-AB-2876-03A-01T-0734-13.2	0.160066	0	0.136892	0.275139	0.349803	0	0.0289926	0	0.0182524	0.00100666	0.018279	0	0.0115678
TCGA-AB-2877-03A-01T-0735-13.2	0.0761341	0	0.189506	0.0152414	0.581892	0.0801097	0	0.00468975	0.0205527	0.0099266	0.0136657	0	0.00828186
TCGA-AB-2878-03A-01T-0734-13.2	0.109664	0	0	0.0507529	0.492741	0.133883	0.018128	0	0.0265404	0.00767035	0.0301537	0	0.130466
TCGA-AB-2879-03A-01T-0735-13.2	0.0941168	0	0	0.00176953	0.889949	0	0	0.00200738	0.00030726	0.00154479	0.00921894	0	0.00108591
TCGA-AB-2880-03A-01T-0735-13.2	0.0723629	0	0	0	0.713604	0.0118597	0.150647	0	0.0144136	0.00114787	0.0260951	0	0.0098693
TCGA-AB-2881-03A-01T-0735-13.2	0.0691229	0	0.048008	0.00413984	0.556182	0	0.192303	0	0.0509179	0.0148444	0.0578681	0	0.00661481
TCGA-AB-2882-03A-01T-0740-13.2	0	0.293337	0.0500231	0.112058	0.166828	0.00276358	0.125171	0.0423602	0.0623315	0.0974507	0.0229684	0	0.0247083
TCGA-AB-2883-03A-01T-0734-13.2	0.0873163	0	0	0.000650222	0.807849	0.0221506	0.0368973	0	0.015487	0.00548334	0.0118823	0	0.012284
TCGA-AB-2884-03A-01T-0735-13.2	0.0709708	0	0.195394	0.0224097	0.252785	0.068184	0.284105	0.0100093	0.029461	0.00580765	0.0558309	0	0.00504265
TCGA-AB-2885-03A-01T-0735-13.2	0.033037	0.209471	0.59724	0	0	0.0592071	0.0114814	9.42415e-05	0.0331632	0.0166698	0.0253957	0	0.0142403
TCGA-AB-2886-03A-01T-0735-13.2	0.0673418	0	0.0288758	0.0101872	0.726192	0.06494	0.00821517	0.0386751	0.00584897	0.00494963	0.0339401	0	0.0108344
TCGA-AB-2887-03A-01T-0735-13.2	0	0.0849096	0.58293	0.00677965	0.190354	0.00485396	0.00694036	0	0.013666	0.0036866	0.0115922	0.0783011	0.0159868
TCGA-AB-2888-03B-01T-0748-13.2	0.152286	0	0	0.0052355	0.260733	0	0.516602	0.027278	0.0178775	0.00608709	0.0102872	0	0.00361382
TCGA-AB-2889-03A-01T-0735-13.2	0.0483612	0	0	0.0149373	0.791241	0	0.1128	0	0.0171727	0.0042122	0.00949577	0	0.00177927
TCGA-AB-2890-03A-01T-0735-13.2	0.0462162	0	0.530155	0.00554207	0	0	0.184459	0.00113221	0.121979	0.0545076	0.0298928	0	0.0261157
TCGA-AB-2891-03A-01T-0735-13.2	0.0536757	0	0.180652	0.000132616	0.652077	0.014167	0.0421087	0.0246749	0.00351389	0.00450562	0.0174141	0.00275469	0.00432349
TCGA-AB-2892-03A-01T-0734-13.2	0.0685129	0	0	0.0111079	0.715056	0	0.181457	0.00347551	0.00734825	0.00146318	0.00949888	0	0.00208094
TCGA-AB-2893-03A-01T-0734-13.2	0.144924	0	0.194813	0.0283179	0.271281	0	0.335619	0	0.0113756	0.00322599	0.00910636	0	0.00133763
TCGA-AB-2894-03A-01T-0734-13.2	0.113388	0	0.200344	0.0185732	0.435354	0.108085	0.013836	0	0.0390373	0.0189878	0.0352411	0	0.0171534
TCGA-AB-2895-03A-01T-0735-13.2	0.146079	0.0581133	0.503797	0.00297036	0.104116	0.119209	0.0102512	0.00188706	0.0147224	0.00505398	0.0337994	0	0
TCGA-AB-2896-03B-01T-0751-13.2	0	0.154464	0.328378	0.0795823	0.285896	0.0542228	0.0483616	0	0.0183568	0.00818915	0.02255	0	0
TCGA-AB-2897-03A-01T-0735-13.2	0.0982928	0	0	0.00179298	0.883739	0	0	0	0.00606691	0.00130084	0.00150197	0	0.00730573
TCGA-AB-2898-03A-01T-0735-13.2	0.176429	0	0	0.000997186	0.610244	0	0.140709	0	0.0206905	0.00733088	0.0184595	0	0.0251401
TCGA-AB-2899-03A-01T-0736-13.2	0.00805497	0	0.468291	0.00236867	0	0.0359182	0.227588	0	0.0551934	0.0171742	0.0901028	0.0764713	0.0188378
TCGA-AB-2900-03A-01T-0735-13.2	0.107581	0	0	0.0269557	0.657035	0	0.174695	0	0.00878885	0.00170376	0.0114468	0	0.0117946
TCGA-AB-2901-03A-01T-0735-13.2	0.245475	0	0.501007	0.000375139	0.012067	0.0955275	0.0899253	0	0.0271816	0.00850294	0.0149079	0	0.00503091
TCGA-AB-2903-03A-01T-0734-13.2	0	0	0.768862	0.0329237	0.118775	0.0451019	0.00988178	0.00543086	0	0.00429445	0.0137944	0	0.000935868
TCGA-AB-2904-03A-01T-0734-13.2	0	0.262467	0.60354	0.0154925	0	0	0.00490648	0	0.0466171	0.0134784	0.0410833	0	0.0124146
TCGA-AB-2908-03A-01T-0740-13.2	0.036226	0	0.17639	0	0.577015	0.037539	0.0418999	0	0.0536825	0.00940772	0.011041	0	0.0567986
TCGA-AB-2909-03A-01T-0744-13.2	0.14746	0	0.284413	0.000190571	0.516127	0.00510336	0.0283013	0.000177289	0.00498398	0.00101189	0.0120237	0	0.000207108
TCGA-AB-2910-03A-01T-0740-13.2	0.206823	0	0	0.00218376	0.680594	0.0125412	0.0770521	0	0.00434949	0.00238027	0.00987528	0	0.00420146
TCGA-AB-2911-03A-01T-0734-13.2	0	0.105946	0.0922513	0.00693599	0.118139	0.0875432	0.482972	0.00706033	0.0417396	0.00720836	0.0422208	0	0.0079839
TCGA-AB-2912-03A-01T-0734-13.2	0.124863	0	0.316063	0.00268949	0.220489	0.0180915	0.267876	0	0.0226215	0.00294878	0.011785	0.00738749	0.0051848
TCGA-AB-2913-03A-01T-0734-13.2	0	0	0.392821	0.0237235	0.497438	0.0342713	0	0.0052004	0.0127758	0.0038935	0.0233546	0	0.00652169
TCGA-AB-2914-03A-01T-0734-13.2	0	0	0.450119	0.000375147	0.394153	0	0.105494	0	0.0174405	0.00294645	0.0260777	0	0.00339386
TCGA-AB-2915-03A-01T-0740-13.2	0.02585	0.0274143	0.408696	0	0.01162	0.0163466	0.34553	0	0.0715095	0.012764	0.0342601	0	0.0460093
TCGA-AB-2916-03A-01T-0734-13.2	0.00821853	0	0.120019	0.000794745	0.0494979	0	0.664831	0.0748262	0.0363201	0.0111714	0.0231169	0	0.0112033
TCGA-AB-2917-03A-01T-0734-13.2	0.0898375	0.245545	0.258436	0.00869934	0.145109	0.0253819	0.163685	0.00534545	0.0179296	0.00730491	0.00688052	0	0.0258462
TCGA-AB-2918-03A-01T-0740-13.2	0.0773062	0	0.353223	0.0214698	0.417594	0	0.0837273	0	0.0144536	0.00344317	0.026866	0	0.00191718
TCGA-AB-2919-03A-01T-0740-13.2	0.0606126	0	0.06831	0.000161044	0.785142	0.0164601	0	0.00937016	0.0104088	0.00151754	0.0285871	0	0.0194308
TCGA-AB-2920-03B-01T-0760-13.2	0.12951	0	0.189354	0.0116599	0.498546	0.0332229	0.0292878	0.000672694	0.0346166	0.00501398	0.0520375	0	0.0160784
TCGA-AB-2921-03A-01T-0740-13.2	0.084443	0	0.24757	0.00254148	0.45795	0.0155991	0.148977	0.00126546	0.0139512	0.00378554	0.0165903	0.00266338	0.00466385
TCGA-AB-2924-03A-01T-0740-13.2	0.120782	0	0.175074	0.00341271	0.246276	0.0888569	0.306182	0.00252811	0.0142545	0.00406905	0.0142319	0	0.0243336
TCGA-AB-2925-03A-01T-0735-13.2	0.180438	0	0	0.00218744	0.677268	0	0.123929	0	0.00655308	0.00100491	0.00332708	0	0.0052933
TCGA-AB-2927-03A-01T-0740-13.2	0.216035	0	0.294569	0.0136147	0	0.0531041	0.179426	0.0400115	0.0499445	0.0280422	0.0608154	0.0266134	0.0378243
TCGA-AB-2928-03A-01T-0740-13.2	0	0.162675	0.60029	0	0.204457	0.000480629	0.00067922	0.000912956	0.00614464	0.00409209	0.0172921	0	0.00297646
TCGA-AB-2929-03A-01T-0735-13.2	0	0.31587	0.4321	0.000829384	0	0	0.104285	0.0611563	0.00629117	0.0247537	0.0351084	0	0.0196054
TCGA-AB-2930-03A-01T-0740-13.2	0.0577289	0	0.0981402	0.0490636	0.702822	0	0.0315754	0	0.0119697	0.0074016	0.0263607	0.00499587	0.00994188
TCGA-AB-2931-03A-01T-0740-13.2	0	0.101117	0.639784	0.0223072	0.120747	0.054009	0.0188273	0	0.0119368	0.00763475	0.0140514	0.00707122	0.00251492
TCGA-AB-2932-03A-01T-0740-13.2	0.103874	0	0.0810128	0.00386136	0.158254	0.0283295	0.593568	0	0.011727	0.00550196	0.00743429	0	0.00643651
TCGA-AB-2933-03A-01T-0734-13.2	0.192396	0	0.313959	0.00512898	0.117544	0	0.2993	0	0.0259216	0.00676786	0.0143393	0.0171644	0.00747843
TCGA-AB-2934-03A-01T-0740-13.2	0	0.134954	0.163466	0	0.150958	0	0.449895	0.0304882	0.0106196	0.00528936	0.0363277	0	0.0180015
TCGA-AB-2935-03A-01T-0740-13.2	0.246915	0	0.0588577	0.0323695	0.271454	0.0670918	0.205724	0	0.0463087	0.0458252	0.012977	0	0.0124775
TCGA-AB-2936-03A-01T-0740-13.2	0	0	0.787298	4.72236e-05	0	0	0.0168942	0.0328028	0.0291409	0.013367	0.0611814	0.00363419	0.055634
TCGA-AB-2937-03A-01T-0734-13.2	0.0542245	0	0	0	0.848133	0	0.0296054	0.00633005	0.0166838	0.00579481	0.0327116	0	0.00651648
TCGA-AB-2938-03A-01T-0736-13.2	0	0.245974	0.0622449	0	0	0.389961	0.0526259	0	0.0662765	0.00908885	0.0274194	0	0.14641
TCGA-AB-2939-03A-01T-0740-13.2	0.130665	0	0.121013	0.0732302	0.59067	0	0.0184575	0	0.0191729	0.000634759	0.0238459	0	0.0223101
TCGA-AB-2940-03A-01T-0736-13.2	0	0.384126	0.00515379	0	0.381468	0.0349758	0.0919213	0.00752462	0.0245388	0.00718064	0.0191203	0	0.0439901
TCGA-AB-2941-03A-01T-0740-13.2	0	0.394866	0.0947554	0.00145981	0	0.372695	0.0744519	0.0315784	0.00138636	0.00167045	0.0271366	0	0
TCGA-AB-2942-03A-01T-0734-13.2	0	0.00318185	0.182683	0.00469453	0.53451	0	0.200775	0.00601691	0.0202627	0.0059075	0.0374947	0	0.00447364
TCGA-AB-2943-03A-01T-0740-13.2	0	0.15669	0.488451	0.0110717	0.0257946	0	0.0337118	0.0418936	0.0615852	0.0414019	0.0701167	0	0.0692827
TCGA-AB-2944-03A-01T-0740-13.2	0.341393	0.0716559	0.415151	0.0079807	0.00671608	0.027538	0.0895601	0.00109152	0.00976203	0.00366821	0.0251987	0	0.000284182
TCGA-AB-2946-03A-01T-0740-13.2	0.0117285	0.00567427	0	0	0.713854	0.0471295	0.140447	0	0.0229395	0.010541	0.026558	0	0.0211284
TCGA-AB-2948-03A-01T-0740-13.2	0.18269	0	0	0.00212717	0.456916	0	0.286434	0.000704417	0.0121123	0.00149062	0.0126394	0	0.0448862
TCGA-AB-2949-03B-01T-0748-13.2	0	0.208036	0.584244	0	0.0520852	0.0157361	0.0810728	0	0.0101611	0.0041051	0.00593196	0.0323832	0.00624446
TCGA-AB-2950-03A-01T-0735-13.2	0.0781296	0	0.0678499	0.000880604	0.770007	0.010098	0.00776828	0.00235535	0.0165415	0.00314644	0.0254388	0	0.0177846
TCGA-AB-2952-03B-01T-0760-13.2	0	0.0833191	0	0.0374363	0.316172	0.0137834	0.344459	0.0156831	0.032244	0.0117904	0.0410144	0	0.104098
TCGA-AB-2954-03A-01T-0736-13.2	0.0860404	0	0	0.00121556	0.747978	0	0.146943	0.00209026	0.00347543	0.000809395	0.0105103	0	0.000937592
TCGA-AB-2955-03A-01T-0734-13.2	0	0	0.312173	0	0.522022	0.0817751	0.00307911	0.0195096	0.0184544	0.00314911	0.0280359	0	0.0118015
TCGA-AB-2956-03A-01T-0740-13.2	0.137583	0	0.0195513	0.0213569	0.364701	0.0177343	0.376345	0.00234925	0.0136374	0.00697428	0.0355554	0	0.00421228
TCGA-AB-2959-03A-01T-0734-13.2	0.114019	0	0.727308	0.0012935	0	0.00165429	0.0119701	0	0.0489496	0.0149688	0.0393457	0.0319184	0.00857286
TCGA-AB-2963-03A-01T-0734-13.2	0.141584	0	0.0591665	0.020634	0.477127	0.0813756	0.193685	0	0.00799654	0.0017061	0.00715507	0	0.00957052
TCGA-AB-2964-03A-01T-0734-13.2	0.10436	0	0.235378	0.0395484	0.340266	0.14213	0.0139453	0.00618941	0.0177015	0.003649	0.023919	0	0.0729123
TCGA-AB-2965-03A-01T-0734-13.2	0.133803	0	0.192346	0.0377909	0.30381	0.070869	0.23166	0	0.0138398	0.00176131	0.011445	0	0.00267565
TCGA-AB-2966-03A-01T-0734-13.2	0	0.109578	0.514421	0	0.200009	0.0291965	0	0.0374451	0.0278734	0.00629087	0.0322205	0.0259534	0.0170126
TCGA-AB-2967-03A-01T-0734-13.2	0.152041	0	0.104774	0.0165359	0.171661	0.146993	0.323502	0	0.0136699	0.00355691	0.0152543	0	0.052012
TCGA-AB-2969-03A-01T-0734-13.2	0.109221	0	0.100797	0.00288083	0.195045	0.0457594	0.519504	0	0.00835489	0.00214091	0.016298	0	0
TCGA-AB-2970-03A-01T-0734-13.2	0.124456	0	0.554888	0.00484341	0.0554428	0.0432965	0.0980905	0	0.0329264	0.00678824	0.0415346	0.0134301	0.024304
TCGA-AB-2971-03A-01T-0734-13.2	0.0828533	0	0.102939	0.0202784	0.384585	0.000274122	0.3308	0.0251305	0.0219396	0.0101373	0.0178298	0	0.00323266
TCGA-AB-2972-03A-01T-0734-13.2	0	0.0340478	0.342299	0.00202161	0.17157	0.144277	0.00497544	0.0377961	0.0294575	0.0108056	0.0238732	0	0.198876
TCGA-AB-2973-03A-01T-0734-13.2	0.0695114	0	0.0379248	0.00473903	0.0282358	0.0147537	0.74477	0.00470851	0.0362265	0.00982113	0.0449357	0	0.00437353
TCGA-AB-2975-03A-01T-0734-13.2	0.0735137	0	0	0.000679926	0.886047	0	0.00436246	0	0.0151673	0.00691265	0.0114046	0	0.0019119
TCGA-AB-2976-03A-01T-0734-13.2	0.0414112	0	0.458619	0.038494	0.32279	0.0597988	0.0393348	0	0.0171428	0.000748705	0.0208026	0	0.000858434
TCGA-AB-2977-03B-01T-0760-13.2	0	0.274647	0	0	0.308308	0	0.37012	0.0103053	0.00866631	0.00265147	0.018259	0	0.00704329
TCGA-AB-2978-03A-01T-0734-13.2	0.0374253	0.0420514	0.19528	0.0517756	0.326836	0	0.209265	0	0.0715093	0.00707557	0.0146551	0	0.0441268
TCGA-AB-2979-03B-01T-0760-13.2	0	0.164648	0	0	0.689193	0	0.00910607	0.000134904	0.0129209	0.00361695	0.026415	0	0.0939651
TCGA-AB-2980-03A-01T-0734-13.2	0.128119	0	0	0.000956275	0.764426	0.0110824	0	0.0109644	0.0119929	6.63873e-05	0.00681979	0	0.065573
TCGA-AB-2981-03B-01T-0748-13.2	0.0874011	0	0.0505421	0.0146977	0.0413007	0.0257146	0.759238	0	0.00907353	0.00456691	0.00746514	0	0
TCGA-AB-2982-03B-01T-0748-13.2	0.109587	0	0	0.00381593	0.824442	0	0	0	0.0210345	0.00169353	0.0263569	0	0.0130707
TCGA-AB-2983-03A-01T-0734-13.2	0.0673131	0	0.630863	0.00420528	0.122787	0.015175	0.0572323	0.00422512	0.0311464	0.00346822	0.0500359	0.00301669	0.0105321
TCGA-AB-2984-03A-01T-0734-13.2	0	0.126437	0	0	0.808409	0.0127892	0	0.00265985	0.00471118	0.00361596	0.0121515	0	0.0292258
TCGA-AB-2985-03A-01T-0734-13.2	0.121089	0	0.0187915	0.00621061	0.137518	0.0248775	0.606249	0	0.0514563	0.0138759	0.00960779	0	0.0103244
TCGA-AB-2986-03A-01T-0734-13.2	0	0.60339	0.111784	0.0369408	0.134752	0.0176115	0.0421875	0	0.0218113	0.0106493	0.00910109	0	0.0117726
TCGA-AB-2987-03A-01T-0734-13.2	0.0396347	0	0.0267561	0.000291719	0	0.020795	0.669519	0	0.110813	0.053885	0.0705749	0	0.00773064
TCGA-AB-2988-03B-01T-0748-13.2	0.0637239	0	0.393817	0.00326218	0.367393	0.0562805	0.0346176	0	0.019025	0.00726376	0.0418774	0	0.0127404
TCGA-AB-2990-03B-01T-0748-13.2	0.0973697	0	0	0.00400159	0.850351	0	0.00835841	0	0.0132574	0.00361779	0.018702	0	0.00434186
TCGA-AB-2991-03A-01T-0735-13.2	0.101606	0	0	0.00104772	0.86023	0	0	0	0.0134248	0.00268653	0.0143542	0	0.00665102
TCGA-AB-2992-03A-01T-0735-13.2	0.12145	0	0	0.00328103	0.637204	0.00234208	0.168648	0	0.0186707	0.0096352	0.0204905	0	0.0182784
TCGA-AB-2993-03A-01T-0735-13.2	0.122131	0	0	0.0605388	0.776029	0.0198459	0.00385691	0.00306703	0	0.00127997	0.0119621	0	0.00128881
TCGA-AB-2994-03A-01T-0735-13.2	0.163558	0	0	0.00865514	0.785581	0	0.0118839	0	0.0134451	0.0042327	0.00403015	0	0.00861456
TCGA-AB-2995-03A-01T-0735-13.2	0	0.537774	0.186549	0	0	0.0303024	0.00844495	0	0.0900511	0.0317658	0.0375055	0	0.0776066
TCGA-AB-2996-03A-01T-0735-13.2	0.00182162	0.0886073	0	0	0.584096	0.0664144	0.160715	0	0.0254409	0.00210683	0.0238945	0	0.0469029
TCGA-AB-2998-03A-01T-0735-13.2	0.146933	0	0	0.00270004	0.832453	0	0.00681391	0	0.00510439	0.00140203	0.00267616	0	0.00191725
TCGA-AB-2999-03B-01T-0748-13.2	0.117505	0	0	0.0291922	0.804882	0	0	0.0109635	0.00825321	0.00344582	0.0100475	0	0.0157102
TCGA-AB-3000-03A-01T-0736-13.2	0.0279633	0	0	5.08132e-05	0.894607	0	0.0282696	0	0.0100536	0.00362359	0.0246505	0	0.0107812
TCGA-AB-3001-03A-01T-0736-13.2	0.0984456	0	0	0.00146807	0.813159	0	0.0113883	0	0.0283929	0.00925073	0.0166233	0	0.0212719
TCGA-AB-3002-03A-01T-0736-13.2	0	0.154841	0.584571	0.00559424	0.0750873	0.00189333	0.0820079	0	0.0261979	0.00340343	0.0509991	0.00869691	0.00670731
TCGA-AB-3005-03A-01T-0736-13.2	0.155143	0	0	0.00347808	0.707761	0.0420951	0.0291802	0	0.0232203	0.0083605	0.0179035	0	0.0128588
TCGA-AB-3006-03A-01T-0736-13.2	0	0.221769	0.153277	0.023027	0.466161	0.060915	0	0	0.0169626	0.00430539	0.0323801	0	0.0212027
TCGA-AB-3007-03A-01T-0736-13.2	0.0891767	0	0	0.00179018	0.865529	0	0	0	0.0157805	0.00154965	0.0147991	0	0.0113746
TCGA-AB-3008-03A-01T-0736-13.2	0.0430786	0	0.187277	0	0.563771	0.0356128	0.00990977	0	0.0190532	0.00319515	0.0399182	0.0101572	0.0880271
TCGA-AB-3009-03A-01T-0736-13.2	0.101949	0	0	0.00137372	0.848727	0	0.00230012	0.0057136	0.00934763	0.00254111	0.022901	0	0.00514752
TCGA-AB-3011-03A-01T-0736-13.2	0.0819029	0	0.0605579	0.00143436	0.781001	0	0	0.00519985	0.011452	0.000629636	0.0444141	0	0.0134085
TCGA-AB-3012-03A-01T-0736-13.2	0.0970728	0	0	0.00439881	0.884929	0	0	0.00119559	0.00194934	0.00198264	0.00134751	0	0.00712428

## Sheet: Table S5
The estimated cellular fractions for the 100 transcriptomic data of the healthy samples in GSE134080 using LinDeconSeq.
	HSC	MPP	LMPP	CMP	GMP	MEP	MONO	CD4T	CD8T	NK	B	CLP	Ery
s1	0	0.0515429	0	0.0684195	0	0	0.422742	0.179988	0.0823732	0.117478	0.0588562	0.00377893	0.0148214
s2	0	0.0564444	0	0.0506102	0	0	0.53826	0.159977	0.0131189	0.123031	0.0435738	0.00389628	0.0110879
s3	0	0.0853987	0	0.0807766	0	0	0.365977	0.190245	0.0266944	0.108592	0.0766067	0.00478263	0.0609274
s4	0.029025	0	0	0.0787589	0	0	0.583683	0.0561251	0.055423	0.124421	0.0393534	0.00341789	0.0297933
s5	0	0.137199	0	0.0196264	0	0	0.570045	0.0393839	0.0108148	0.115689	0.0322325	0.00449859	0.0705112
s6	0	0.0942131	0	0.0427922	0	0	0.36665	0.181406	0.00560076	0.160931	0.0807131	0.00393949	0.0637544
s7	0.000210506	0	0	0.0811401	0	0	0.498993	0.29911	0.00767372	0.0625304	0.039727	0.00387721	0.00673863
s8	0	0.0598926	0	0.0209899	0.00193804	0	0.380109	0.26505	0.0586978	0.112192	0.0857895	0.00327725	0.0120642
s9	0.0478735	0	0	0.0867972	0	0	0.567578	0.179984	0.00832249	0.0458663	0.0504453	0.00240571	0.0107267
s10	0	0.094072	0	0.044338	0	0	0.505711	0.199315	0.0344335	0.063453	0.0494134	0.00450841	0.00475557
s11	0	0.0353715	0	0.0462393	0	0	0.606908	0.139401	0.0437544	0.070773	0.0414864	0.00361211	0.0124542
s12	0	0.105845	0	0.0506916	0	0	0.412075	0.158436	0.0279802	0.124955	0.08249	0.00461787	0.0329085
s13	0	0.0657619	0	0.0418446	0	0	0.437248	0.24317	0.0478275	0.0755261	0.073796	0.00402546	0.010801
s14	0	0.0827146	0	0.0427527	0	0	0.510408	0.197641	0.0394531	0.0637813	0.0538639	0.00439318	0.00499242
s15	0	0.136546	0	0.0163703	0	0	0.309676	0.264209	0	0.179216	0.0708966	0.004485	0.0186005
s16	0	0.148183	0	0.0338348	0	0	0.403466	0.207353	0.0174198	0.0844741	0.0804247	0.00509934	0.0197449
s17	0	0.0304485	0	0.0359153	0	0	0.58215	0.194489	0	0.102248	0.0392301	0.00323109	0.0122871
s18	0	0.0392861	0	0.00977164	0	0.000641097	0.482986	0.21945	0.0236112	0.156667	0.056157	0.00308493	0.00834575
s19	0.0291039	0	0	0.113172	0	0	0.418916	0.214978	0.0249625	0.0750926	0.0851292	0.00233276	0.0363128
s20	0.0470541	0	0	0.084786	0	0	0.572184	0.173276	0.016977	0.043034	0.0504893	0.00240119	0.00979841
s21	0	0.103394	0	0.0198777	0	0	0.51896	0.208882	0.0396592	0.0591981	0.0319518	0.00394622	0.0141312
s22	0	0.049707	0	0.0502006	0	0	0.431522	0.154719	0.0102321	0.13991	0.0886507	0.00386297	0.0711965
s23	0	0.111982	0	0.0424803	0	0	0.442817	0.0164697	0.0951958	0.171235	0.0264817	0.00499517	0.0883432
s24	0.000728045	0.0165218	0	0.0371362	0	0	0.595432	0.0945439	0.00189201	0.12973	0.0945022	0.00296523	0.0265486
s25	0	0.158265	0	0.0128387	0	0	0.42576	0.0703794	0.0381204	0.197515	0.0460447	0.00331214	0.0477647
s26	0	0.028445	0	0.0372296	0	0	0.745009	0.0774453	0.00564273	0.0630269	0.0336724	0.00391504	0.00561378
s27	0	0	0	0.103528	0	0	0.370082	0.276562	0.0476404	0.127984	0.0558882	0.00381848	0.0144972
s28	0	0.0796011	0	0.0614102	0	0	0.29855	0.344094	0	0.116916	0.0876852	0.00409865	0.00764496
s29	0	0.0355039	0	0.0180311	0	0	0.478461	0.0784896	0.0838555	0.180608	0.027155	0.00234913	0.0955465
s30	0	0.027635	0	0.045837	0	0	0.613333	0.140622	0.0426391	0.0722085	0.0415156	0.00345953	0.0127503
s31	0	0.0506577	0	0.0373755	0	0	0.724148	0.0792075	0.00478097	0.0522046	0.017003	0.00388538	0.0307375
s32	0.0386018	0	0	0.104326	0	0	0.442828	0.171015	0.0247868	0.137475	0.0702304	0.00316319	0.00757426
s33	0	0.0808576	0	0.0528774	0	0	0.344945	0.220755	0.0255527	0.196819	0.0634644	0.00404805	0.0106816
s34	0	0.077287	0	0.079815	0	0	0.649613	0.0855247	0.0305778	0.0271778	0.036275	0.0048816	0.00884781
s35	0.0513518	0	0	0.114738	0	0	0.460443	0.158426	0.0220504	0.117731	0.0652513	0.00291094	0.00709779
s36	0.0108045	0	0	0.0511363	0	0	0.5298	0.119835	0.041126	0.17428	0.0549329	0.00314982	0.0149359
s37	0.00118562	0.0163768	0	0.0325183	0	0.00333652	0.365947	0.240921	0.0939616	0.101161	0.135485	0.00265742	0.00644935
s38	0	0.0872264	0	0.0536026	0	0	0.391918	0.188481	0	0.222837	0.0384844	0.0045096	0.0129417
s39	0	0.136913	0	0.0170205	0	0	0.441971	0.192496	0.0325513	0.118021	0.0426241	0.00477785	0.0136258
s40	0	0.0948545	0	0.0535256	0	0	0.407999	0.174975	0.020835	0.131873	0.0847093	0.00434484	0.0268842
s41	0	0.043518	0	0.0197666	0	0	0.345812	0.341292	0.04627	0.151625	0.0456125	0.00268701	0.0034168
s42	0	0.0422168	0	0.0504189	0	0	0.538758	0.202129	0.0259164	0.0524228	0.0736489	0.00368264	0.0108073
s43	0	0.0303161	0	0.0158603	0	0	0.567435	0.192281	0	0.14531	0.0391889	0.0029322	0.00667696
s44	0	0.0178854	0	0.0280478	0	0	0.480942	0.291401	0.0224723	0.0804449	0.0716414	0.00294633	0.00421854
s45	0	0.062085	0	0.0566261	0	0	0.303881	0.233616	0.0826272	0.170515	0.0795698	0.003642	0.00743787
s46	0	0.0347064	0	0.0814907	0	0	0.382107	0.238618	0.0716937	0.0864495	0.0900773	0.0042506	0.0106068
s47	0	0.0200641	0	0.0719282	0	0	0.432924	0.175998	0.0720494	0.0887702	0.126749	0.00330065	0.00821659
s48	0.0413389	0	0	0.189287	0	0	0.348331	0.264688	0	0.0642077	0.0802053	0.00374156	0.0082009
s49	0	0.0123175	0	0.175264	0	0	0.32153	0.17791	0.0670064	0.108357	0.112528	0.00464191	0.0204451
s50	0	0.061359	0	0.0473577	0	0	0.452484	0.241763	0.0561781	0.0747	0.0525982	0.00377629	0.00978357
s51	0	0.0552145	0	0.0241868	0	0	0.549842	0.191619	0.0176701	0.0849849	0.0648442	0.00348714	0.00815097
s52	0.00461901	0	0	0.0120156	0.00566868	0.0131246	0.32329	0.122526	0.0425027	0.443983	0.0251985	0.000368743	0.00670323
s53	0.0152599	0	0	0.0580011	0	0	0.635456	0.0897762	0.0367704	0.118665	0.0260576	0.00344812	0.0165654
s54	0.0123666	0	0	0.0547019	0	0	0.581847	0.203983	0.0031806	0.0834115	0.0459135	0.00341843	0.0111767
s55	0	0.0196153	0	0.0410921	0	0	0.664602	0.136383	0.00354394	0.0713659	0.0535309	0.00360755	0.0062594
s56	0	0.0311471	0	0.0532135	0	0	0.375299	0.24629	0.0837681	0.0877966	0.0976353	0.00313338	0.0217174
s57	0	0.0626171	0	0.0368094	0	0	0.379718	0.198724	0.0214918	0.196247	0.0842795	0.00379928	0.016314
s58	0	0.0803532	0	0.0106586	0	0	0.430469	0.131241	0.0430908	0.198598	0.0912332	0.00331838	0.0110384
s59	0	0.0868316	0	0.0378928	0	0	0.447272	0.185717	0.0667499	0.0697093	0.0832082	0.0044316	0.0181877
s60	0	0.0412474	0	0.0263473	0	0	0.483545	0.217504	0.0067434	0.177382	0.0348604	0.00318813	0.00918225
s61	0	0.0447141	0	0.0322811	0	0	0.4771	0.198901	0.123597	0.0758746	0.0340544	0.00352055	0.00995668
s62	0.0111218	0	0	0.0510836	0	0	0.481598	0.260418	0.0174524	0.0874045	0.0772727	0.00322233	0.0104264
s63	0	0.0273554	0	0.0667399	0	0	0.472615	0.213524	0.0523596	0.0784685	0.0784514	0.0040379	0.00644842
s64	0	0.119578	0	0.0539774	0	0	0.306155	0.249554	0	0.127327	0.121565	0.00440465	0.0174389
s65	0	0.0920942	0	0.0404885	0	0	0.382906	0.227861	0.0171068	0.187418	0.0372554	0.00444663	0.0104233
s66	0	0.101526	0	0.0534801	0	0	0.238329	0.235498	0.0341543	0.205084	0.121376	0.00403799	0.00651482
s67	0	0.0461947	0	0.0779255	0	0	0.513257	0.198895	0	0.113519	0.0350199	0.00426796	0.0109211
s68	0	0.0782399	0	0.0151432	0	0	0.325412	0.36462	0	0.108941	0.0854097	0.00295485	0.0192791
s69	0.0270723	0	0	0.08851	0	0	0.541	0.161583	0.0247977	0.0926888	0.039906	0.0031497	0.0212928
s70	0	0.0396023	0	0.0481643	0	0	0.538278	0.233364	0.0147387	0.0582962	0.0601591	0.00323117	0.00416639
s71	0.00423139	0.00277307	0	0.0392794	0	0	0.60319	0.0970961	0.0351241	0.144746	0.062621	0.00263406	0.00830569
s72	0	0.034844	0	0.0636371	0	0	0.467568	0.248372	0.0299263	0.0779659	0.0656365	0.00379229	0.00825752
s73	0	0.0244094	0	0.024709	0	0	0.464681	0.281795	0.0254164	0.106226	0.0636823	0.00253856	0.00654179
s74	0.039517	0	0	0.0690462	0	0	0.599429	0.178721	0	0.0768385	0.0215135	0.00277655	0.0121589
s75	0	0.105012	0	0.0713115	0	0	0.37707	0.230919	0.0160069	0.108637	0.0738551	0.00418691	0.013001
s76	0	0.0770341	0	0.053785	0	0	0.41808	0.171852	0.0289281	0.173497	0.0630845	0.00405366	0.00968536
s77	0	0.111334	0	0.00840096	0	0	0.53672	0.212213	0.0120993	0.0402024	0.0717125	0.00340476	0.00391322
s78	0	0.0554008	0	0.0358397	0	0	0.311711	0.279216	0.000914445	0.181347	0.122825	0.00293233	0.00981274
s79	0	0.0223254	0	0.0440064	0	0	0.474125	0.139799	0.0211087	0.193919	0.0858519	0.00311246	0.0157523
s80	0	0.0932295	0	0.0401267	0	0	0.446432	0.135775	0.0307816	0.131301	0.110101	0.00472653	0.00752651
s81	0.0236981	0	0	0.0763915	0	0	0.471023	0.122347	0.0217141	0.219589	0.044219	0.00360754	0.0174106
s82	0	0.048713	0	0.0488042	0	0	0.418973	0.186185	0	0.247448	0.0377024	0.00361833	0.00855657
s83	0.0100764	0	0	0.0408356	0	0	0.469005	0.077267	0.0892219	0.231706	0.0207303	0.00204528	0.0591129
s84	0	0.086134	0	0.0647691	0	0	0.364155	0.235493	0.0235855	0.0925967	0.0892807	0.00460085	0.0393849
s85	0.0299029	0	0	0.0820849	0	0	0.440644	0.268343	0.00395677	0.0789477	0.0875819	0.00241326	0.00612537
s86	0.0172176	0	0	0.0651755	0	0	0.439092	0.195628	0.00855371	0.192334	0.0676885	0.00277078	0.0115396
s87	0	0.0765179	0	0.0187443	0	0	0.611765	0.1185	0.0349837	0.0632824	0.0417075	0.00360744	0.0308913
s88	0.0393832	0	0	0.0745067	0	0	0.528879	0.170438	0.0264978	0.113071	0.0346242	0.00318455	0.00941584
s89	0	0.0918245	0	0.0403984	0	0	0.484243	0.178412	0.0498682	0.0604162	0.0707438	0.00355283	0.0205411
s90	0	0.0596675	0	0.0474461	0	0	0.428745	0.26025	0.0420613	0.075325	0.0708862	0.00407755	0.0115409
s91	0	0.0509604	0	0.120876	0	0	0.348839	0.266029	0.0144712	0.104366	0.0800057	0.00531167	0.00914086
s92	0	0.028236	0	0.0339861	0	0	0.544033	0.201966	0.0317229	0.0669933	0.0827819	0.00335899	0.00692168
s93	0	0.0441201	0	0.0942325	0	0	0.379963	0.239121	0.0383805	0.0804219	0.101091	0.00459876	0.0180713
s94	0	0.113275	0	0.0272864	0	0	0.332235	0.300662	0.039572	0.0731226	0.0937469	0.00392158	0.016178
s95	0	0.0287625	0	0.103416	0	0	0.410555	0.148052	0.0267303	0.100244	0.123635	0.00448262	0.0541224
s96	0	0.104907	0	0.0454649	0	0	0.349971	0.208138	0.0286327	0.141213	0.104218	0.00469745	0.0127583
s97	0.0455163	0	0	0.0812754	0	0	0.541843	0.136545	0.0116182	0.100102	0.062481	0.00306794	0.017551
s98	0.0125804	0	0	0.0197398	0.000328506	0	0.610358	0.191403	0.0290341	0.0841043	0.0445914	0.00244408	0.00541647
s99	0	0.0576435	0	0.0183077	0	0	0.441261	0.359663	0.0282891	0.0374453	0.0387424	0.0035001	0.0151476
s100	0	0.0178109	0	0.0117552	0.00055128	0	0.715064	0.0878682	0.0152602	0.0552158	0.0579098	0.00224001	0.0363243

## Sheet: Table S6
Comparison of the actual and predicted classification for 2138 independent test samples based on the SVM, Random Forest and Logistic Regression.
ID_REF	Studies_Datasets	Age	Sex	Sample_source	Disease_state	SVM (AML=1, Healthy=0)	Random Forest (AML=1, Healthy=0)	Logistic Regression (AML=1, Healthy=0)			Sample num.	Training/Test
GSM259087	GSE10258	46	Male	Bone Marrow (BM)	AML	1	1	1		TCGA-AML	179	Training sets
GSM259088	GSE10258	77	Female	Bone Marrow (BM)	AML	1	1	1		GSE134080	100
GSM259089	GSE10258	59	Female	Bone Marrow (BM)	AML	1	1	1		GSE15061	542
GSM259090	GSE10258	95	Female	Bone Marrow (BM)	AML	1	1	1		GSE2842	2	Test sets
GSM259091	GSE10258	69	Female	Bone Marrow (BM)	AML	1	1	1		GSE10258	8
GSM259096	GSE10258	63	Female	Bone Marrow (BM)	AML	1	1	1		GSE10358	300
GSM259100	GSE10258	69	Female	Bone Marrow (BM)	AML	1	1	1		GSE11375	26
GSM259101	GSE10258	71	Male	Bone Marrow (BM)	AML	1	1	1		GSE12417	78
GSM262030	GSE10358	77	Male	Bone Marrow (BM)	AML	1	1	1		GSE14468	525
GSM262031	GSE10358	46	Male	Bone Marrow (BM)	AML	1	1	1		GSE14479	16
GSM262032	GSE10358	68	Female	Bone Marrow (BM)	AML	1	1	1		GSE15434	251
GSM262033	GSE10358	23	Male	Bone Marrow (BM)	AML	1	1	1		GSE15932	8
GSM262034	GSE10358	48	Female	Bone Marrow (BM)	AML	1	1	1		GSE16028	22
GSM262035	GSE10358	56	Male	Bone Marrow (BM)	AML	1	1	1		GSE17114	14
GSM262036	GSE10358	39	Female	Bone Marrow (BM)	AML	1	1	1		GSE18123	17
GSM262037	GSE10358	57	Female	Bone Marrow (BM)	AML	1	1	1		GSE18781	25
GSM262038	GSE10358	52	Female	Bone Marrow (BM)	AML	1	1	1		GSE19743	63
GSM262039	GSE10358	65	Male	Bone Marrow (BM)	AML	1	1	1		GSE23025	34
GSM262040	GSE10358	64	Female	Bone Marrow (BM)	AML	1	1	1		GSE25414	12
GSM262041	GSE10358	33	Male	Bone Marrow (BM)	AML	1	1	1		GSE29883	12
GSM262042	GSE10358	55	Male	Bone Marrow (BM)	AML	1	1	1		GSE37642	140
GSM262043	GSE10358	77	Male	Bone Marrow (BM)	AML	1	1	1		GSE39088	46
GSM262044	GSE10358	74	Male	Bone Marrow (BM)	AML	1	1	1		GSE39363	13
GSM262045	GSE10358	37	Female	Bone Marrow (BM)	AML	1	1	1		GSE46449	24
GSM262046	GSE10358	40	Female	Bone Marrow (BM)	AML	1	1	1		GSE46819	12
GSM262047	GSE10358	51	Male	Bone Marrow (BM)	AML	1	1	1		GSE68833	183
GSM262048	GSE10358	51	Female	Bone Marrow (BM)	AML	1	1	1		GSE69565	12
GSM262049	GSE10358	63	Male	Bone Marrow (BM)	AML	1	1	1		GSE71226	3
GSM262050	GSE10358	38	Male	Bone Marrow (BM)	AML	1	1	1		GSE84334	45
GSM262051	GSE10358	51	Female	Bone Marrow (BM)	AML	1	1	1		GSE84844	30
GSM262052	GSE10358	61	Female	Bone Marrow (BM)	AML	1	1	1		GSE98793	64
GSM262053	GSE10358	62	Female	Bone Marrow (BM)	AML	1	1	1		GSE99039	121
GSM262054	GSE10358	51	Male	Bone Marrow (BM)	AML	1	1	1		GSE74246	32
GSM262055	GSE10358	30	Male	Bone Marrow (BM)	AML	1	1	1
GSM262056	GSE10358	32	Female	Bone Marrow (BM)	AML	1	1	1
GSM262057	GSE10358	76	Male	Bone Marrow (BM)	AML	1	1	1
GSM262058	GSE10358	71	Female	Bone Marrow (BM)	AML	1	1	0
GSM262059	GSE10358	81	Male	Bone Marrow (BM)	AML	1	1	1
GSM262060	GSE10358	18	Male	Bone Marrow (BM)	AML	1	1	1
GSM262061	GSE10358	64	Female	Bone Marrow (BM)	AML	1	1	1
GSM262062	GSE10358	25	Female	Bone Marrow (BM)	AML	1	1	1
GSM262063	GSE10358	51	Female	Bone Marrow (BM)	AML	1	1	1
GSM262064	GSE10358	57	Female	Bone Marrow (BM)	AML	1	1	1
GSM262065	GSE10358	49	Male	Bone Marrow (BM)	AML	1	1	1
GSM262066	GSE10358	33	Male	Bone Marrow (BM)	AML	1	1	1
GSM262067	GSE10358	64	Male	Bone Marrow (BM)	AML	1	1	1
GSM262068	GSE10358	39	Male	Bone Marrow (BM)	AML	1	1	1
GSM262069	GSE10358	72	Male	Bone Marrow (BM)	AML	1	1	1
GSM262070	GSE10358	59	Male	Bone Marrow (BM)	AML	1	1	1
GSM262071	GSE10358	40	Female	Bone Marrow (BM)	AML	1	1	1
GSM262072	GSE10358	76	Male	Bone Marrow (BM)	AML	1	1	0
GSM262073	GSE10358	53	Male	Bone Marrow (BM)	AML	1	1	1
GSM262074	GSE10358	64	Male	Bone Marrow (BM)	AML	1	1	1
GSM262075	GSE10358	62	Male	Bone Marrow (BM)	AML	1	1	1
GSM262076	GSE10358	75	Female	Bone Marrow (BM)	AML	1	1	1
GSM262077	GSE10358	53	Male	Bone Marrow (BM)	AML	1	1	1
GSM262078	GSE10358	21	Female	Bone Marrow (BM)	AML	1	1	1
GSM262079	GSE10358	62	Male	Bone Marrow (BM)	AML	1	1	1
GSM262080	GSE10358	48	Male	Bone Marrow (BM)	AML	1	1	1
GSM262090	GSE10358	25	Male	Bone Marrow (BM)	AML	1	1	1
GSM262091	GSE10358	67	Male	Bone Marrow (BM)	AML	1	1	1
GSM262092	GSE10358	57	Female	Bone Marrow (BM)	AML	1	1	1
GSM262093	GSE10358	35	Male	Bone Marrow (BM)	AML	1	1	1
GSM262094	GSE10358	63	Male	Bone Marrow (BM)	AML	1	1	1
GSM262095	GSE10358	64	Female	Bone Marrow (BM)	AML	1	1	1
GSM262096	GSE10358	33	Female	Bone Marrow (BM)	AML	1	1	1
GSM262097	GSE10358	53	Female	Bone Marrow (BM)	AML	1	1	1
GSM262098	GSE10358	68	Male	Bone Marrow (BM)	AML	1	1	1
GSM262099	GSE10358	63	Male	Bone Marrow (BM)	AML	1	1	1
GSM262100	GSE10358	75	Male	Bone Marrow (BM)	AML	1	1	1
GSM262101	GSE10358	76	Female	Bone Marrow (BM)	AML	1	1	1
GSM262102	GSE10358	67	Male	Bone Marrow (BM)	AML	1	1	1
GSM262103	GSE10358	66	Female	Bone Marrow (BM)	AML	1	1	1
GSM262104	GSE10358	60	Female	Bone Marrow (BM)	AML	1	1	1
GSM262105	GSE10358	54	Male	Bone Marrow (BM)	AML	1	1	1
GSM262106	GSE10358	48	Male	Bone Marrow (BM)	AML	1	1	1
GSM262107	GSE10358	66	Female	Bone Marrow (BM)	AML	1	1	1
GSM262108	GSE10358	77	Male	Bone Marrow (BM)	AML	1	1	1
GSM262109	GSE10358	76	Male	Bone Marrow (BM)	AML	1	1	1
GSM262110	GSE10358	45	Male	Bone Marrow (BM)	AML	1	1	1
GSM262111	GSE10358	77	Male	Bone Marrow (BM)	AML	1	1	1
GSM262112	GSE10358	18	Male	Bone Marrow (BM)	AML	1	1	1
GSM262113	GSE10358	76	Male	Bone Marrow (BM)	AML	1	1	1
GSM262114	GSE10358	60	Female	Bone Marrow (BM)	AML	1	1	1
GSM262115	GSE10358	44	Male	Bone Marrow (BM)	AML	1	1	1
GSM262116	GSE10358	56	Female	Bone Marrow (BM)	AML	1	1	1
GSM262117	GSE10358	59	Female	Bone Marrow (BM)	AML	1	1	1
GSM262118	GSE10358	50	Male	Bone Marrow (BM)	AML	1	1	0
GSM262119	GSE10358	40	Female	Bone Marrow (BM)	AML	1	1	0
GSM262120	GSE10358	63	Male	Bone Marrow (BM)	AML	1	1	1
GSM262121	GSE10358	35	Male	Bone Marrow (BM)	AML	1	1	1
GSM262122	GSE10358	61	Female	Bone Marrow (BM)	AML	1	1	1
GSM262123	GSE10358	38	Male	Bone Marrow (BM)	AML	1	1	1
GSM262124	GSE10358	31	Female	Bone Marrow (BM)	AML	1	1	1
GSM262125	GSE10358	44	Female	Bone Marrow (BM)	AML	1	1	1
GSM262126	GSE10358	35	Female	Bone Marrow (BM)	AML	1	1	1
GSM262127	GSE10358	59	Female	Bone Marrow (BM)	AML	1	1	1
GSM262128	GSE10358	37	Female	Bone Marrow (BM)	AML	1	1	1
GSM262129	GSE10358	35	Female	Bone Marrow (BM)	AML	1	1	1
GSM262130	GSE10358	24	Male	Bone Marrow (BM)	AML	1	1	1
GSM262131	GSE10358	55	Male	Bone Marrow (BM)	AML	1	1	1
GSM262132	GSE10358	39	Female	Bone Marrow (BM)	AML	1	1	1
GSM262133	GSE10358	35	Male	Bone Marrow (BM)	AML	1	1	1
GSM262134	GSE10358	53	Male	Bone Marrow (BM)	AML	1	1	1
GSM262135	GSE10358	28	Male	Bone Marrow (BM)	AML	1	1	1
GSM262136	GSE10358	33	Female	Bone Marrow (BM)	AML	1	1	1
GSM262137	GSE10358	49	Male	Bone Marrow (BM)	AML	1	1	1
GSM262138	GSE10358	43	Female	Bone Marrow (BM)	AML	1	1	1
GSM262139	GSE10358	29	Female	Bone Marrow (BM)	AML	1	1	1
GSM262140	GSE10358	37	Female	Bone Marrow (BM)	AML	1	1	1
GSM262141	GSE10358	22	Male	Bone Marrow (BM)	AML	1	1	1
GSM262142	GSE10358	28	Female	Bone Marrow (BM)	AML	1	1	1
GSM262143	GSE10358	49	Female	Bone Marrow (BM)	AML	1	1	1
GSM262144	GSE10358	20	Female	Bone Marrow (BM)	AML	1	1	1
GSM262145	GSE10358	51	Female	Bone Marrow (BM)	AML	1	1	1
GSM262146	GSE10358	50	Female	Bone Marrow (BM)	AML	1	1	1
GSM262147	GSE10358	37	Female	Bone Marrow (BM)	AML	1	1	1
GSM262148	GSE10358	51	Female	Bone Marrow (BM)	AML	1	1	1
GSM262149	GSE10358	49	Female	Bone Marrow (BM)	AML	1	1	1
GSM262150	GSE10358	48	Female	Bone Marrow (BM)	AML	1	1	1
GSM262151	GSE10358	28	Female	Bone Marrow (BM)	AML	1	1	1
GSM262152	GSE10358	25	Male	Bone Marrow (BM)	AML	1	1	1
GSM262153	GSE10358	38	Male	Bone Marrow (BM)	AML	1	1	1
GSM262154	GSE10358	42	Male	Bone Marrow (BM)	AML	1	1	1
GSM262155	GSE10358	50	Male	Bone Marrow (BM)	AML	1	1	1
GSM262156	GSE10358	40	Female	Bone Marrow (BM)	AML	1	1	1
GSM262157	GSE10358	40	Male	Bone Marrow (BM)	AML	1	1	1
GSM262158	GSE10358	59	Female	Bone Marrow (BM)	AML	1	1	1
GSM262159	GSE10358	54	Male	Bone Marrow (BM)	AML	1	1	1
GSM262160	GSE10358	38	Female	Bone Marrow (BM)	AML	1	1	1
GSM262161	GSE10358	50	Male	Bone Marrow (BM)	AML	1	1	1
GSM262162	GSE10358	70	Male	Bone Marrow (BM)	AML	1	1	1
GSM262163	GSE10358	51	Male	Bone Marrow (BM)	AML	1	1	1
GSM262164	GSE10358	60	Female	Bone Marrow (BM)	AML	1	1	1
GSM262165	GSE10358	30	Female	Bone Marrow (BM)	AML	1	1	1
GSM262166	GSE10358	55	Male	Bone Marrow (BM)	AML	1	1	1
GSM262167	GSE10358	52	Male	Bone Marrow (BM)	AML	1	1	1
GSM262168	GSE10358	40	Male	Bone Marrow (BM)	AML	1	1	1
GSM262169	GSE10358	47	Male	Bone Marrow (BM)	AML	1	1	1
GSM262170	GSE10358	41	Male	Bone Marrow (BM)	AML	1	1	1
GSM262171	GSE10358	30	Female	Bone Marrow (BM)	AML	1	1	1
GSM262172	GSE10358	58	Male	Bone Marrow (BM)	AML	1	1	1
GSM262173	GSE10358	38	Male	Bone Marrow (BM)	AML	1	1	1
GSM262174	GSE10358	56	Male	Bone Marrow (BM)	AML	1	1	1
GSM262175	GSE10358	33	Male	Bone Marrow (BM)	AML	1	1	1
GSM262176	GSE10358	54	Female	Bone Marrow (BM)	AML	1	1	1
GSM262177	GSE10358	43	Male	Bone Marrow (BM)	AML	1	1	1
GSM262178	GSE10358	31	Male	Bone Marrow (BM)	AML	1	1	1
GSM262179	GSE10358	32	Male	Bone Marrow (BM)	AML	1	1	1
GSM262180	GSE10358	22	Male	Bone Marrow (BM)	AML	1	1	1
GSM262181	GSE10358	38	Male	Bone Marrow (BM)	AML	1	1	1
GSM262182	GSE10358	22	Female	Bone Marrow (BM)	AML	1	1	1
GSM262183	GSE10358	33	Male	Bone Marrow (BM)	AML	1	1	1
GSM262184	GSE10358	26	Female	Bone Marrow (BM)	AML	1	1	1
GSM262185	GSE10358	43	Male	Bone Marrow (BM)	AML	1	1	1
GSM262186	GSE10358	23	Male	Bone Marrow (BM)	AML	1	1	1
GSM262187	GSE10358	32	Male	Bone Marrow (BM)	AML	1	1	1
GSM262188	GSE10358	38	Female	Bone Marrow (BM)	AML	1	1	1
GSM262189	GSE10358	26	Male	Bone Marrow (BM)	AML	1	1	1
GSM262190	GSE10358	41	Male	Bone Marrow (BM)	AML	1	1	1
GSM262191	GSE10358	22	Female	Bone Marrow (BM)	AML	1	1	1
GSM262192	GSE10358	51	Female	Bone Marrow (BM)	AML	1	1	1
GSM262193	GSE10358	36	Male	Bone Marrow (BM)	AML	1	1	1
GSM262194	GSE10358	32	Male	Bone Marrow (BM)	AML	1	1	1
GSM262195	GSE10358	54	Female	Bone Marrow (BM)	AML	1	1	1
GSM262196	GSE10358	23	Female	Bone Marrow (BM)	AML	1	1	1
GSM262197	GSE10358	33	Female	Bone Marrow (BM)	AML	1	1	1
GSM262198	GSE10358	49	Female	Bone Marrow (BM)	AML	1	1	1
GSM262199	GSE10358	57	Male	Bone Marrow (BM)	AML	1	1	1
GSM262200	GSE10358	48	Male	Bone Marrow (BM)	AML	1	1	1
GSM262201	GSE10358	55	Male	Bone Marrow (BM)	AML	1	1	1
GSM262202	GSE10358	30	Female	Bone Marrow (BM)	AML	1	1	0
GSM262203	GSE10358	37	Male	Bone Marrow (BM)	AML	1	1	1
GSM262204	GSE10358	38	Male	Bone Marrow (BM)	AML	1	1	1
GSM262205	GSE10358	25	Male	Bone Marrow (BM)	AML	1	1	1
GSM262206	GSE10358	27	Female	Bone Marrow (BM)	AML	1	1	1
GSM262207	GSE10358	22	Male	Bone Marrow (BM)	AML	1	1	1
GSM262208	GSE10358	46	Male	Bone Marrow (BM)	AML	1	1	1
GSM262209	GSE10358	37	Female	Bone Marrow (BM)	AML	1	1	1
GSM262210	GSE10358	54	Male	Bone Marrow (BM)	AML	1	1	1
GSM262211	GSE10358	42	Male	Bone Marrow (BM)	AML	1	1	1
GSM262212	GSE10358	34	Male	Bone Marrow (BM)	AML	1	1	1
GSM262213	GSE10358	22	Female	Bone Marrow (BM)	AML	1	1	1
GSM262214	GSE10358	59	Male	Bone Marrow (BM)	AML	1	1	1
GSM262215	GSE10358	45	Male	Bone Marrow (BM)	AML	1	1	1
GSM262216	GSE10358	45	Male	Bone Marrow (BM)	AML	1	1	1
GSM262217	GSE10358	22	Male	Bone Marrow (BM)	AML	1	1	1
GSM262218	GSE10358	40	Male	Bone Marrow (BM)	AML	1	1	1
GSM262219	GSE10358	26	Male	Bone Marrow (BM)	AML	1	1	1
GSM262220	GSE10358	78	Male	Bone Marrow (BM)	AML	1	1	1
GSM262221	GSE10358	23	Male	Bone Marrow (BM)	AML	1	1	1
GSM262222	GSE10358	31	Female	Bone Marrow (BM)	AML	1	1	1
GSM726172	GSE10358	75	Male	Bone Marrow (BM)	AML	1	1	1
GSM726173	GSE10358	35	Male	Bone Marrow (BM)	AML	1	1	1
GSM726174	GSE10358	76	Male	Bone Marrow (BM)	AML	1	1	1
GSM726175	GSE10358	25	Male	Bone Marrow (BM)	AML	1	1	1
GSM726176	GSE10358	63	Male	Bone Marrow (BM)	AML	1	1	1
GSM726177	GSE10358	55	Female	Bone Marrow (BM)	AML	1	1	1
GSM726178	GSE10358	61	Male	Bone Marrow (BM)	AML	1	1	1
GSM726179	GSE10358	76	Female	Bone Marrow (BM)	AML	1	1	1
GSM726180	GSE10358	57	Female	Bone Marrow (BM)	AML	1	1	1
GSM726181	GSE10358	76	Female	Bone Marrow (BM)	AML	1	1	1
GSM726182	GSE10358	68	Female	Bone Marrow (BM)	AML	1	1	1
GSM726183	GSE10358	67	Female	Bone Marrow (BM)	AML	1	1	1
GSM726184	GSE10358	29	Female	Bone Marrow (BM)	AML	1	1	1
GSM726185	GSE10358	50	Male	Bone Marrow (BM)	AML	1	1	1
GSM726186	GSE10358	30	Female	Bone Marrow (BM)	AML	1	1	1
GSM726187	GSE10358	51	Male	Bone Marrow (BM)	AML	1	1	1
GSM726188	GSE10358	53	Male	Bone Marrow (BM)	AML	1	1	1
GSM726189	GSE10358	61	Female	Bone Marrow (BM)	AML	1	1	1
GSM726190	GSE10358	57	Female	Bone Marrow (BM)	AML	1	1	1
GSM726191	GSE10358	60	Male	Bone Marrow (BM)	AML	1	1	1
GSM726192	GSE10358	34	Female	Bone Marrow (BM)	AML	1	1	1
GSM726193	GSE10358	64	Female	Bone Marrow (BM)	AML	1	1	1
GSM726194	GSE10358	76	Male	Bone Marrow (BM)	AML	1	1	1
GSM726195	GSE10358	51	Male	Bone Marrow (BM)	AML	1	1	1
GSM726196	GSE10358	34	Female	Bone Marrow (BM)	AML	1	1	1
GSM726197	GSE10358	25	Female	Bone Marrow (BM)	AML	1	1	1
GSM726198	GSE10358	58	Male	Bone Marrow (BM)	AML	1	1	1
GSM726199	GSE10358	45	Male	Bone Marrow (BM)	AML	1	1	1
GSM726200	GSE10358	75	Female	Bone Marrow (BM)	AML	1	1	1
GSM726201	GSE10358	29	Male	Bone Marrow (BM)	AML	1	1	1
GSM726202	GSE10358	35	Female	Bone Marrow (BM)	AML	1	1	1
GSM726203	GSE10358	54	Male	Bone Marrow (BM)	AML	1	1	1
GSM726204	GSE10358	76	Female	Bone Marrow (BM)	AML	1	1	1
GSM726205	GSE10358	81	Female	Bone Marrow (BM)	AML	1	1	1
GSM726206	GSE10358	42	Male	Bone Marrow (BM)	AML	1	1	1
GSM726207	GSE10358	51	Female	Bone Marrow (BM)	AML	1	1	1
GSM726208	GSE10358	59	Male	Bone Marrow (BM)	AML	1	1	1
GSM726209	GSE10358	51	Female	Bone Marrow (BM)	AML	1	1	1
GSM726210	GSE10358	63	Male	Bone Marrow (BM)	AML	1	1	1
GSM726211	GSE10358	22	Female	Bone Marrow (BM)	AML	1	1	1
GSM726212	GSE10358	43	Male	Bone Marrow (BM)	AML	1	1	1
GSM726213	GSE10358	49	Female	Bone Marrow (BM)	AML	1	1	1
GSM726214	GSE10358	41	Female	Bone Marrow (BM)	AML	1	1	1
GSM726215	GSE10358	45	Female	Bone Marrow (BM)	AML	1	1	1
GSM726216	GSE10358	60	Female	Bone Marrow (BM)	AML	1	1	1
GSM726217	GSE10358	44	Male	Bone Marrow (BM)	AML	1	1	1
GSM726218	GSE10358	47	Female	Bone Marrow (BM)	AML	1	1	1
GSM726219	GSE10358	68	Female	Bone Marrow (BM)	AML	1	1	1
GSM726220	GSE10358	24	Male	Bone Marrow (BM)	AML	1	1	1
GSM726221	GSE10358	73	Female	Bone Marrow (BM)	AML	1	1	1
GSM726222	GSE10358	25	Male	Bone Marrow (BM)	AML	1	1	1
GSM726223	GSE10358	55	Female	Bone Marrow (BM)	AML	1	1	1
GSM726224	GSE10358	67	Female	Bone Marrow (BM)	AML	1	1	1
GSM726225	GSE10358	48	Female	Bone Marrow (BM)	AML	1	1	1
GSM726226	GSE10358	60	Male	Bone Marrow (BM)	AML	1	1	1
GSM726227	GSE10358	71	Male	Bone Marrow (BM)	AML	1	1	1
GSM726228	GSE10358	58	Male	Bone Marrow (BM)	AML	1	1	1
GSM726229	GSE10358	60	Female	Bone Marrow (BM)	AML	1	1	1
GSM726230	GSE10358	57	Male	Bone Marrow (BM)	AML	1	1	1
GSM726231	GSE10358	35	Female	Bone Marrow (BM)	AML	1	1	1
GSM726232	GSE10358	69	Male	Bone Marrow (BM)	AML	1	1	1
GSM726233	GSE10358	42	Male	Bone Marrow (BM)	AML	1	1	1
GSM726234	GSE10358	45	Male	Bone Marrow (BM)	AML	1	1	1
GSM726235	GSE10358	50	Female	Bone Marrow (BM)	AML	1	1	1
GSM726236	GSE10358	41	Female	Bone Marrow (BM)	AML	1	1	1
GSM726237	GSE10358	21	Female	Bone Marrow (BM)	AML	1	1	1
GSM726238	GSE10358	58	Male	Bone Marrow (BM)	AML	1	1	1
GSM726239	GSE10358	50	Female	Bone Marrow (BM)	AML	1	1	1
GSM726240	GSE10358	60	Female	Bone Marrow (BM)	AML	1	1	1
GSM726241	GSE10358	69	Female	Bone Marrow (BM)	AML	1	1	1
GSM726242	GSE10358	31	Male	Bone Marrow (BM)	AML	1	1	1
GSM726243	GSE10358	70	Male	Bone Marrow (BM)	AML	1	1	1
GSM726244	GSE10358	27	Male	Bone Marrow (BM)	AML	1	1	1
GSM726245	GSE10358	66	Female	Bone Marrow (BM)	AML	1	1	1
GSM726246	GSE10358	61	Male	Bone Marrow (BM)	AML	1	1	1
GSM726247	GSE10358	57	Male	Bone Marrow (BM)	AML	1	1	1
GSM726248	GSE10358	65	Female	Bone Marrow (BM)	AML	1	1	1
GSM726249	GSE10358	61	Male	Bone Marrow (BM)	AML	1	1	1
GSM726250	GSE10358	79	Male	Bone Marrow (BM)	AML	1	1	1
GSM726251	GSE10358	55	Male	Bone Marrow (BM)	AML	1	1	1
GSM726252	GSE10358	65	Male	Bone Marrow (BM)	AML	1	1	1
GSM726253	GSE10358	82	Female	Bone Marrow (BM)	AML	1	1	1
GSM726254	GSE10358	67	Female	Bone Marrow (BM)	AML	1	1	1
GSM726255	GSE10358	71	Female	Bone Marrow (BM)	AML	1	1	1
GSM726256	GSE10358	31	Female	Bone Marrow (BM)	AML	1	1	1
GSM726257	GSE10358	44	Female	Bone Marrow (BM)	AML	1	1	1
GSM726258	GSE10358	67	Female	Bone Marrow (BM)	AML	1	1	1
GSM726259	GSE10358	42	Female	Bone Marrow (BM)	AML	1	1	1
GSM726260	GSE10358	56	Female	Bone Marrow (BM)	AML	1	1	1
GSM726261	GSE10358	57	Female	Bone Marrow (BM)	AML	1	1	1
GSM726262	GSE10358	71	Male	Bone Marrow (BM)	AML	1	1	1
GSM1226121	GSE10358	47	Female	Bone Marrow (BM)	AML	1	1	1
GSM1254265	GSE10358	81	Male	Bone Marrow (BM)	AML	1	1	1
GSM1254266	GSE10358	22	Male	Bone Marrow (BM)	AML	1	1	1
GSM1254267	GSE10358	61	Female	Bone Marrow (BM)	AML	1	1	1
GSM1254268	GSE10358	73	Female	Bone Marrow (BM)	AML	1	1	1
GSM1254269	GSE10358	54	Female	Bone Marrow (BM)	AML	1	1	1
GSM1254270	GSE10358	55	Female	Bone Marrow (BM)	AML	1	1	1
GSM1254271	GSE10358	83	Male	Bone Marrow (BM)	AML	1	1	1
GSM1254272	GSE10358	78	Male	Bone Marrow (BM)	AML	1	1	1
GSM1254273	GSE10358	59	Male	Bone Marrow (BM)	AML	1	1	1
GSM1254274	GSE10358	88	Female	Bone Marrow (BM)	AML	1	1	1
GSM1254275	GSE10358	43	Female	Bone Marrow (BM)	AML	1	1	1
GSM1254276	GSE10358	62	Female	Bone Marrow (BM)	AML	1	1	1
GSM1254277	GSE10358	75	Male	Bone Marrow (BM)	AML	1	1	1
GSM1254278	GSE10358	62	Male	Bone Marrow (BM)	AML	1	1	1
GSM1254279	GSE10358	65	Male	Bone Marrow (BM)	AML	1	1	1
GSM1254280	GSE10358	66	Male	Bone Marrow (BM)	AML	1	1	1
GSM1254281	GSE10358	60	Female	Bone Marrow (BM)	AML	1	1	1
GSM1254282	GSE10358	72	Male	Bone Marrow (BM)	AML	1	1	1
GSM1254283	GSE10358	73	Male	Bone Marrow (BM)	AML	1	1	1
GSM1254284	GSE10358	70	Female	Bone Marrow (BM)	AML	1	1	1
GSM1254285	GSE10358	48	Male	Bone Marrow (BM)	AML	1	1	1
GSM1254286	GSE10358	41	Male	Bone Marrow (BM)	AML	1	1	1
GSM1254287	GSE10358	52	Male	Bone Marrow (BM)	AML	1	1	1
GSM1254288	GSE10358	67	Male	Bone Marrow (BM)	AML	1	1	1
GSM287288	GSE11375	20	Male	Peripheral Blood (PB)	Healthy	0	0	0
GSM287289	GSE11375	34	Female	Peripheral Blood (PB)	Healthy	0	0	0
GSM287290	GSE11375	40	Female	Peripheral Blood (PB)	Healthy	0	0	0
GSM287291	GSE11375	31	Male	Peripheral Blood (PB)	Healthy	0	0	0
GSM287292	GSE11375	21	Female	Peripheral Blood (PB)	Healthy	0	0	0
GSM287293	GSE11375	43	Male	Peripheral Blood (PB)	Healthy	0	0	0
GSM287294	GSE11375	18	Female	Peripheral Blood (PB)	Healthy	0	0	0
GSM287295	GSE11375	26	Male	Peripheral Blood (PB)	Healthy	0	0	0
GSM287384	GSE11375	18	Male	Peripheral Blood (PB)	Healthy	0	0	0
GSM287395	GSE11375	31	Female	Peripheral Blood (PB)	Healthy	0	0	0
GSM287406	GSE11375	19	Female	Peripheral Blood (PB)	Healthy	0	0	0
GSM287417	GSE11375	45	Female	Peripheral Blood (PB)	Healthy	1	1	1
GSM287428	GSE11375	18	Male	Peripheral Blood (PB)	Healthy	0	1	1
GSM287439	GSE11375	18	Male	Peripheral Blood (PB)	Healthy	0	1	1
GSM287450	GSE11375	19	Male	Peripheral Blood (PB)	Healthy	0	1	0
GSM287461	GSE11375	41	Female	Peripheral Blood (PB)	Healthy	0	0	0
GSM287462	GSE11375	35	Male	Peripheral Blood (PB)	Healthy	0	1	0
GSM287463	GSE11375	30	Female	Peripheral Blood (PB)	Healthy	0	1	1
GSM287464	GSE11375	20	Male	Peripheral Blood (PB)	Healthy	0	0	0
GSM287465	GSE11375	26	Female	Peripheral Blood (PB)	Healthy	1	1	0
GSM287466	GSE11375	34	Female	Peripheral Blood (PB)	Healthy	1	1	1
GSM287467	GSE11375	28	Female	Peripheral Blood (PB)	Healthy	0	0	0
GSM287468	GSE11375	23	Male	Peripheral Blood (PB)	Healthy	0	0	0
GSM287469	GSE11375	32	Male	Peripheral Blood (PB)	Healthy	1	1	1
GSM287470	GSE11375	37	Male	Peripheral Blood (PB)	Healthy	1	1	0
GSM287471	GSE11375	19	Male	Peripheral Blood (PB)	Healthy	1	1	0
GSM316652	GSE12417	59	Male	Bone Marrow (BM)	AML	1	1	1
GSM316653	GSE12417	62	Male	Bone Marrow (BM)	AML	1	1	1
GSM316654	GSE12417	36	Female	Bone Marrow (BM)	AML	1	1	1
GSM316655	GSE12417	45	Male	Bone Marrow (BM)	AML	1	1	1
GSM316656	GSE12417	49	Female	Bone Marrow (BM)	AML	1	1	1
GSM316657	GSE12417	50	Female	Bone Marrow (BM)	AML	1	1	1
GSM316659	GSE12417	32	Male	Bone Marrow (BM)	AML	1	1	1
GSM316660	GSE12417	50	Female	Bone Marrow (BM)	AML	1	1	1
GSM316661	GSE12417	74	Female	Bone Marrow (BM)	AML	1	1	1
GSM316662	GSE12417	55	Male	Bone Marrow (BM)	AML	0	0	0
GSM316663	GSE12417	60	Male	Bone Marrow (BM)	AML	1	1	1
GSM316664	GSE12417	69	Female	Bone Marrow (BM)	AML	1	1	1
GSM316665	GSE12417	39	Female	Bone Marrow (BM)	AML	0	1	0
GSM316666	GSE12417	68	Male	Bone Marrow (BM)	AML	1	1	1
GSM316667	GSE12417	55	Male	Bone Marrow (BM)	AML	1	1	1
GSM316668	GSE12417	74	Female	Bone Marrow (BM)	AML	1	1	1
GSM316669	GSE12417	55	Male	Bone Marrow (BM)	AML	1	1	1
GSM316670	GSE12417	74	Male	Bone Marrow (BM)	AML	1	1	1
GSM316671	GSE12417	59	Female	Bone Marrow (BM)	AML	1	1	1
GSM316672	GSE12417	63	Female	Bone Marrow (BM)	AML	1	1	1
GSM316673	GSE12417	63	Female	Bone Marrow (BM)	AML	1	1	1
GSM316674	GSE12417	34	Female	Bone Marrow (BM)	AML	0	1	1
GSM316675	GSE12417	71	Female	Peripheral Blood (PB)	AML	1	1	1
GSM316676	GSE12417	55	Female	Bone Marrow (BM)	AML	1	1	1
GSM316677	GSE12417	72	Female	Bone Marrow (BM)	AML	1	1	1
GSM316678	GSE12417	71	Male	Bone Marrow (BM)	AML	1	1	1
GSM316679	GSE12417	41	Male	Bone Marrow (BM)	AML	1	1	1
GSM316680	GSE12417	18	Female	Bone Marrow (BM)	AML	1	1	1
GSM316681	GSE12417	75	Male	Bone Marrow (BM)	AML	0	1	1
GSM316682	GSE12417	67	Male	Bone Marrow (BM)	AML	1	1	1
GSM316683	GSE12417	47	Female	Bone Marrow (BM)	AML	1	1	1
GSM316684	GSE12417	36	Female	Bone Marrow (BM)	AML	1	1	1
GSM316685	GSE12417	51	Female	Bone Marrow (BM)	AML	1	0	0
GSM316686	GSE12417	50	Female	Bone Marrow (BM)	AML	1	1	1
GSM316687	GSE12417	61	Male	Bone Marrow (BM)	AML	1	1	1
GSM316688	GSE12417	72	Male	Bone Marrow (BM)	AML	1	1	1
GSM316689	GSE12417	72	Female	Bone Marrow (BM)	AML	1	1	1
GSM316690	GSE12417	81	Male	Bone Marrow (BM)	AML	1	1	1
GSM316691	GSE12417	66	Female	Bone Marrow (BM)	AML	1	1	1
GSM316692	GSE12417	62	Male	Bone Marrow (BM)	AML	1	1	1
GSM316693	GSE12417	75	Female	Bone Marrow (BM)	AML	1	1	1
GSM316694	GSE12417	68	Female	Bone Marrow (BM)	AML	1	1	0
GSM316695	GSE12417	77	Female	Peripheral Blood (PB)	AML	1	1	1
GSM316696	GSE12417	54	Female	Bone Marrow (BM)	AML	1	1	1
GSM316697	GSE12417	59	Female	Bone Marrow (BM)	AML	0	0	0
GSM316698	GSE12417	66	Male	Bone Marrow (BM)	AML	1	1	1
GSM316699	GSE12417	69	Male	Bone Marrow (BM)	AML	1	1	1
GSM316700	GSE12417	67	Male	Bone Marrow (BM)	AML	1	1	1
GSM316701	GSE12417	24	Female	Bone Marrow (BM)	AML	1	1	1
GSM316702	GSE12417	75	Female	Peripheral Blood (PB)	AML	1	1	1
GSM316703	GSE12417	40	Female	Bone Marrow (BM)	AML	1	1	1
GSM316704	GSE12417	79	Female	Bone Marrow (BM)	AML	1	1	1
GSM316705	GSE12417	66	Female	Bone Marrow (BM)	AML	1	1	1
GSM316706	GSE12417	64	Male	Bone Marrow (BM)	AML	1	1	1
GSM316707	GSE12417	62	Male	Bone Marrow (BM)	AML	1	1	1
GSM316708	GSE12417	50	Female	Bone Marrow (BM)	AML	1	1	1
GSM316709	GSE12417	55	Female	Bone Marrow (BM)	AML	1	1	1
GSM316710	GSE12417	22	Female	Bone Marrow (BM)	AML	1	1	1
GSM316711	GSE12417	67	Male	Bone Marrow (BM)	AML	1	1	1
GSM316712	GSE12417	69	Female	Peripheral Blood (PB)	AML	1	1	1
GSM316713	GSE12417	62	Male	Bone Marrow (BM)	AML	1	1	1
GSM316714	GSE12417	59	Female	Bone Marrow (BM)	AML	1	1	1
GSM316715	GSE12417	85	Male	Bone Marrow (BM)	AML	1	1	1
GSM316716	GSE12417	62	Female	Bone Marrow (BM)	AML	1	1	1
GSM316717	GSE12417	77	Female	Bone Marrow (BM)	AML	1	1	1
GSM316718	GSE12417	62	Male	Bone Marrow (BM)	AML	1	1	1
GSM316719	GSE12417	74	Male	Bone Marrow (BM)	AML	1	1	1
GSM316720	GSE12417	52	Male	Bone Marrow (BM)	AML	1	1	1
GSM316721	GSE12417	61	Male	Bone Marrow (BM)	AML	0	1	0
GSM316722	GSE12417	64	Female	Bone Marrow (BM)	AML	1	1	1
GSM316723	GSE12417	66	Female	Bone Marrow (BM)	AML	1	1	1
GSM316724	GSE12417	56	Female	Bone Marrow (BM)	AML	1	1	1
GSM316725	GSE12417	79	Male	Peripheral Blood (PB)	AML	1	1	1
GSM316726	GSE12417	70	Male	Bone Marrow (BM)	AML	1	1	1
GSM316727	GSE12417	64	Female	Bone Marrow (BM)	AML	1	1	1
GSM316728	GSE12417	62	Female	Bone Marrow (BM)	AML	1	1	1
GSM316729	GSE12417	42	Male	Bone Marrow (BM)	AML	1	1	1
GSM316730	GSE12417	65	Female	Bone Marrow (BM)	AML	1	1	1
GSM158711	GSE14468	54	Male	Bone Marrow (BM)	AML	1	1	1
GSM158712	GSE14468	38	Male	Bone Marrow (BM)	AML	1	1	1
GSM158713	GSE14468	33	Female	Bone Marrow (BM)	AML	1	1	1
GSM158714	GSE14468	35	Female	Bone Marrow (BM)	AML	1	1	1
GSM158715	GSE14468	37	Male	Bone Marrow (BM)	AML	1	1	1
GSM158716	GSE14468	50	Male	Bone Marrow (BM)	AML	1	1	1
GSM158717	GSE14468	50	Male	Bone Marrow (BM)	AML	1	1	1
GSM158718	GSE14468	30	Male	Bone Marrow (BM)	AML	1	1	1
GSM158719	GSE14468	48	Male	Bone Marrow (BM)	AML	1	1	1
GSM158720	GSE14468	55	Female	Bone Marrow (BM)	AML	1	1	1
GSM158721	GSE14468	37	Male	Bone Marrow (BM)	AML	1	1	1
GSM158722	GSE14468	28	Female	Peripheral Blood (PB)	AML	1	1	1
GSM158723	GSE14468	60	Female	Bone Marrow (BM)	AML	1	1	1
GSM158724	GSE14468	25	Female	Bone Marrow (BM)	AML	1	1	1
GSM158725	GSE14468	31	Female	Bone Marrow (BM)	AML	1	1	1
GSM158726	GSE14468	58	Female	Bone Marrow (BM)	AML	1	1	1
GSM158727	GSE14468	40	Male	Bone Marrow (BM)	AML	1	1	1
GSM158728	GSE14468	31	Female	Bone Marrow (BM)	AML	1	1	1
GSM158729	GSE14468	48	Female	Bone Marrow (BM)	AML	1	1	1
GSM158730	GSE14468	53	Female	Bone Marrow (BM)	AML	1	1	1
GSM158731	GSE14468	54	Female	Bone Marrow (BM)	AML	1	1	1
GSM158732	GSE14468	45	Male	Bone Marrow (BM)	AML	1	1	1
GSM158733	GSE14468	47	Male	Bone Marrow (BM)	AML	1	1	1
GSM158734	GSE14468	33	Male	Bone Marrow (BM)	AML	1	1	1
GSM158735	GSE14468	34	Female	Bone Marrow (BM)	AML	1	1	1
GSM158736	GSE14468	41	Female	Bone Marrow (BM)	AML	1	1	1
GSM158737	GSE14468	43	Male	Bone Marrow (BM)	AML	1	1	1
GSM158738	GSE14468	37	Female	Bone Marrow (BM)	AML	1	1	1
GSM158739	GSE14468	43	Female	Bone Marrow (BM)	AML	1	1	1
GSM158740	GSE14468	59	Female	Bone Marrow (BM)	AML	1	1	1
GSM158741	GSE14468	37	Male	Bone Marrow (BM)	AML	1	1	1
GSM158742	GSE14468	59	Female	Bone Marrow (BM)	AML	1	1	1
GSM158743	GSE14468	36	Female	Bone Marrow (BM)	AML	1	1	1
GSM158744	GSE14468	57	Male	Bone Marrow (BM)	AML	1	1	1
GSM158745	GSE14468	21	Male	Bone Marrow (BM)	AML	1	1	1
GSM158746	GSE14468	48	Female	Bone Marrow (BM)	AML	1	1	1
GSM158747	GSE14468	48	Male	Bone Marrow (BM)	AML	1	1	1
GSM158748	GSE14468	53	Female	Bone Marrow (BM)	AML	1	1	1
GSM158749	GSE14468	54	Female	Bone Marrow (BM)	AML	1	1	1
GSM158750	GSE14468	26	Male	Bone Marrow (BM)	AML	1	1	1
GSM158751	GSE14468	51	Male	Bone Marrow (BM)	AML	1	1	1
GSM158752	GSE14468	47	Female	Bone Marrow (BM)	AML	1	1	1
GSM158753	GSE14468	33	Male	Bone Marrow (BM)	AML	1	1	1
GSM158754	GSE14468	47	Female	Bone Marrow (BM)	AML	1	1	1
GSM158755	GSE14468	54	Female	Bone Marrow (BM)	AML	1	1	1
GSM158756	GSE14468	29	Female	Bone Marrow (BM)	AML	1	1	1
GSM158757	GSE14468	18	Male	Peripheral Blood (PB)	AML	1	1	1
GSM158758	GSE14468	55	Female	Peripheral Blood (PB)	AML	1	1	0
GSM158759	GSE14468	33	Male	Bone Marrow (BM)	AML	1	1	1
GSM158760	GSE14468	53	Male	Peripheral Blood (PB)	AML	1	1	1
GSM158761	GSE14468	54	Female	Bone Marrow (BM)	AML	1	1	1
GSM158762	GSE14468	59	Female	Bone Marrow (BM)	AML	1	1	1
GSM158763	GSE14468	33	Female	Bone Marrow (BM)	AML	1	1	1
GSM158764	GSE14468	51	Female	Peripheral Blood (PB)	AML	1	1	1
GSM158765	GSE14468	32	Female	Bone Marrow (BM)	AML	1	1	1
GSM158766	GSE14468	19	Male	Bone Marrow (BM)	AML	1	1	1
GSM158767	GSE14468	53	Female	Bone Marrow (BM)	AML	1	1	1
GSM158768	GSE14468	43	Female	Bone Marrow (BM)	AML	1	1	1
GSM158769	GSE14468	43	Female	Bone Marrow (BM)	AML	1	1	1
GSM158770	GSE14468	59	Male	Bone Marrow (BM)	AML	1	1	1
GSM158771	GSE14468	52	Male	Peripheral Blood (PB)	AML	1	1	1
GSM158772	GSE14468	60	Male	Bone Marrow (BM)	AML	1	1	1
GSM158773	GSE14468	54	Male	Bone Marrow (BM)	AML	1	1	1
GSM158774	GSE14468	40	Female	Bone Marrow (BM)	AML	1	1	1
GSM158775	GSE14468	18	Male	Bone Marrow (BM)	AML	1	1	1
GSM158776	GSE14468	55	Female	Bone Marrow (BM)	AML	1	1	1
GSM158777	GSE14468	45	Male	Bone Marrow (BM)	AML	1	1	1
GSM158778	GSE14468	57	Male	Bone Marrow (BM)	AML	1	1	1
GSM158779	GSE14468	41	Male	Bone Marrow (BM)	AML	1	1	1
GSM158780	GSE14468	18	Female	Bone Marrow (BM)	AML	1	1	1
GSM158781	GSE14468	46	Male	Bone Marrow (BM)	AML	1	1	1
GSM158782	GSE14468	53	Female	Bone Marrow (BM)	AML	1	1	1
GSM158783	GSE14468	39	Female	Bone Marrow (BM)	AML	1	1	1
GSM158784	GSE14468	20	Female	Bone Marrow (BM)	AML	1	1	1
GSM158785	GSE14468	52	Female	Bone Marrow (BM)	AML	1	1	1
GSM158786	GSE14468	47	Male	Peripheral Blood (PB)	AML	1	1	1
GSM158787	GSE14468	50	Female	Bone Marrow (BM)	AML	1	1	1
GSM158788	GSE14468	39	Male	Bone Marrow (BM)	AML	1	1	1
GSM158789	GSE14468	50	Female	Bone Marrow (BM)	AML	1	1	1
GSM158790	GSE14468	51	Male	Bone Marrow (BM)	AML	1	1	1
GSM158791	GSE14468	53	Male	Bone Marrow (BM)	AML	1	1	1
GSM158792	GSE14468	15	Male	Bone Marrow (BM)	AML	1	1	1
GSM158793	GSE14468	45	Male	Bone Marrow (BM)	AML	1	1	1
GSM158794	GSE14468	45	Male	Bone Marrow (BM)	AML	1	1	1
GSM158795	GSE14468	50	Female	Bone Marrow (BM)	AML	1	1	1
GSM158796	GSE14468	20	Female	Bone Marrow (BM)	AML	1	1	1
GSM158797	GSE14468	49	Male	Bone Marrow (BM)	AML	1	1	1
GSM158798	GSE14468	19	Male	Bone Marrow (BM)	AML	1	1	1
GSM158799	GSE14468	24	Male	Bone Marrow (BM)	AML	1	1	1
GSM158800	GSE14468	51	Male	Bone Marrow (BM)	AML	1	1	1
GSM158801	GSE14468	27	Female	Bone Marrow (BM)	AML	1	1	1
GSM158802	GSE14468	43	Male	Bone Marrow (BM)	AML	1	1	1
GSM158803	GSE14468	23	Male	Bone Marrow (BM)	AML	1	1	1
GSM158804	GSE14468	44	Male	Bone Marrow (BM)	AML	1	1	1
GSM158805	GSE14468	51	Male	Bone Marrow (BM)	AML	1	1	1
GSM158806	GSE14468	40	Male	Bone Marrow (BM)	AML	1	1	1
GSM158807	GSE14468	18	Male	Bone Marrow (BM)	AML	1	1	1
GSM158808	GSE14468	18	Male	Bone Marrow (BM)	AML	1	1	1
GSM158809	GSE14468	37	Female	Bone Marrow (BM)	AML	1	1	1
GSM158810	GSE14468	39	Male	Bone Marrow (BM)	AML	1	1	1
GSM158811	GSE14468	31	Female	Peripheral Blood (PB)	AML	1	1	1
GSM158812	GSE14468	21	Female	Bone Marrow (BM)	AML	1	1	1
GSM158813	GSE14468	58	Female	Bone Marrow (BM)	AML	1	1	1
GSM158814	GSE14468	29	Male	Bone Marrow (BM)	AML	1	1	1
GSM158815	GSE14468	56	Male	Bone Marrow (BM)	AML	1	1	1
GSM158816	GSE14468	41	Male	Bone Marrow (BM)	AML	1	1	1
GSM158817	GSE14468	43	Female	Bone Marrow (BM)	AML	1	1	1
GSM158818	GSE14468	35	Female	Peripheral Blood (PB)	AML	1	1	1
GSM158819	GSE14468	16	Male	Bone Marrow (BM)	AML	1	1	1
GSM158820	GSE14468	46	Female	Bone Marrow (BM)	AML	1	1	1
GSM158821	GSE14468	46	Female	Bone Marrow (BM)	AML	1	1	1
GSM158822	GSE14468	56	Female	Bone Marrow (BM)	AML	1	1	1
GSM158823	GSE14468	45	Female	Bone Marrow (BM)	AML	1	1	1
GSM158824	GSE14468	20	Male	Bone Marrow (BM)	AML	1	1	1
GSM158825	GSE14468	44	Male	Bone Marrow (BM)	AML	1	1	1
GSM158826	GSE14468	57	Male	Bone Marrow (BM)	AML	1	1	0
GSM158827	GSE14468	32	Male	Bone Marrow (BM)	AML	1	1	1
GSM158828	GSE14468	17	Female	Bone Marrow (BM)	AML	1	1	1
GSM158829	GSE14468	35	Male	Bone Marrow (BM)	AML	1	1	1
GSM158830	GSE14468	16	Male	Bone Marrow (BM)	AML	1	1	1
GSM158831	GSE14468	31	Male	Bone Marrow (BM)	AML	1	1	1
GSM158832	GSE14468	50	Male	Bone Marrow (BM)	AML	1	1	1
GSM158833	GSE14468	43	Female	Bone Marrow (BM)	AML	1	1	1
GSM158834	GSE14468	54	Female	Peripheral Blood (PB)	AML	1	1	1
GSM158835	GSE14468	49	Female	Peripheral Blood (PB)	AML	1	1	1
GSM158836	GSE14468	41	Female	Bone Marrow (BM)	AML	1	1	1
GSM158837	GSE14468	49	Male	Bone Marrow (BM)	AML	1	1	1
GSM158838	GSE14468	56	Male	Bone Marrow (BM)	AML	1	1	1
GSM158839	GSE14468	57	Female	Bone Marrow (BM)	AML	1	1	1
GSM158840	GSE14468	38	Male	Bone Marrow (BM)	AML	1	1	1
GSM158841	GSE14468	37	Female	Peripheral Blood (PB)	AML	1	1	1
GSM158842	GSE14468	39	Male	Bone Marrow (BM)	AML	1	1	1
GSM158843	GSE14468	56	Female	Bone Marrow (BM)	AML	1	1	1
GSM158844	GSE14468	24	Male	Bone Marrow (BM)	AML	1	1	1
GSM158845	GSE14468	34	Female	Bone Marrow (BM)	AML	1	1	1
GSM158846	GSE14468	56	Female	Peripheral Blood (PB)	AML	1	1	1
GSM158847	GSE14468	27	Male	Bone Marrow (BM)	AML	1	1	1
GSM158848	GSE14468	35	Male	Bone Marrow (BM)	AML	1	1	1
GSM158849	GSE14468	48	Female	Bone Marrow (BM)	AML	1	1	1
GSM158850	GSE14468	30	Male	Bone Marrow (BM)	AML	1	1	1
GSM158851	GSE14468	39	Female	Bone Marrow (BM)	AML	1	1	1
GSM158852	GSE14468	44	Male	Bone Marrow (BM)	AML	1	1	1
GSM158853	GSE14468	34	Female	Peripheral Blood (PB)	AML	1	1	1
GSM158854	GSE14468	34	Female	Bone Marrow (BM)	AML	1	1	1
GSM158855	GSE14468	56	Male	Bone Marrow (BM)	AML	1	1	1
GSM158856	GSE14468	20	Male	Bone Marrow (BM)	AML	1	1	1
GSM158857	GSE14468	59	Male	Bone Marrow (BM)	AML	1	1	1
GSM158858	GSE14468	48	Female	Bone Marrow (BM)	AML	1	1	1
GSM158859	GSE14468	35	Male	Bone Marrow (BM)	AML	1	1	1
GSM158860	GSE14468	26	Male	Bone Marrow (BM)	AML	1	1	1
GSM158861	GSE14468	35	Male	Bone Marrow (BM)	AML	1	1	1
GSM158862	GSE14468	34	Male	Bone Marrow (BM)	AML	1	1	1
GSM158863	GSE14468	51	Female	Peripheral Blood (PB)	AML	1	1	1
GSM158864	GSE14468	51	Male	Bone Marrow (BM)	AML	1	1	1
GSM158865	GSE14468	53	Female	Bone Marrow (BM)	AML	1	1	1
GSM158866	GSE14468	58	Female	Bone Marrow (BM)	AML	1	1	1
GSM158867	GSE14468	38	Female	Bone Marrow (BM)	AML	1	1	1
GSM158868	GSE14468	56	Female	Bone Marrow (BM)	AML	1	1	1
GSM158869	GSE14468	20	Female	Bone Marrow (BM)	AML	1	1	1
GSM158870	GSE14468	52	Female	Bone Marrow (BM)	AML	1	1	1
GSM158871	GSE14468	37	Female	Bone Marrow (BM)	AML	1	1	1
GSM158872	GSE14468	24	Male	Bone Marrow (BM)	AML	1	1	1
GSM158873	GSE14468	26	Male	Bone Marrow (BM)	AML	1	1	1
GSM158874	GSE14468	55	Male	Bone Marrow (BM)	AML	1	1	1
GSM158875	GSE14468	23	Female	Bone Marrow (BM)	AML	1	1	1
GSM158876	GSE14468	59	Male	Bone Marrow (BM)	AML	1	1	1
GSM158877	GSE14468	22	Male	Bone Marrow (BM)	AML	1	1	1
GSM158878	GSE14468	33	Female	Bone Marrow (BM)	AML	1	1	1
GSM158879	GSE14468	33	Male	Bone Marrow (BM)	AML	1	1	1
GSM158880	GSE14468	45	Female	Bone Marrow (BM)	AML	1	1	1
GSM158881	GSE14468	35	Male	Bone Marrow (BM)	AML	1	1	1
GSM158882	GSE14468	41	Female	Bone Marrow (BM)	AML	1	1	1
GSM158883	GSE14468	45	Female	Bone Marrow (BM)	AML	1	1	1
GSM158884	GSE14468	47	Male	Bone Marrow (BM)	AML	1	1	1
GSM158885	GSE14468	38	Male	Bone Marrow (BM)	AML	1	1	1
GSM158886	GSE14468	47	Male	Bone Marrow (BM)	AML	1	1	1
GSM158887	GSE14468	47	Female	Bone Marrow (BM)	AML	1	1	1
GSM158888	GSE14468	15	Male	Bone Marrow (BM)	AML	1	1	1
GSM158889	GSE14468	39	Female	Bone Marrow (BM)	AML	1	1	1
GSM158890	GSE14468	32	Female	Bone Marrow (BM)	AML	1	1	1
GSM158891	GSE14468	56	Female	Bone Marrow (BM)	AML	1	1	1
GSM158892	GSE14468	59	Female	Bone Marrow (BM)	AML	1	1	1
GSM158893	GSE14468	42	Female	Bone Marrow (BM)	AML	1	1	1
GSM158894	GSE14468	31	Female	Bone Marrow (BM)	AML	1	1	1
GSM158895	GSE14468	53	Female	Bone Marrow (BM)	AML	1	1	1
GSM158896	GSE14468	53	Female	Bone Marrow (BM)	AML	1	1	1
GSM158897	GSE14468	16	Female	Bone Marrow (BM)	AML	1	1	1
GSM158898	GSE14468	42	Female	Bone Marrow (BM)	AML	1	1	1
GSM158899	GSE14468	37	Female	Bone Marrow (BM)	AML	1	1	1
GSM158900	GSE14468	46	Female	Bone Marrow (BM)	AML	1	1	1
GSM158901	GSE14468	22	Female	Bone Marrow (BM)	AML	1	1	1
GSM158902	GSE14468	47	Female	Bone Marrow (BM)	AML	1	1	1
GSM158903	GSE14468	38	Male	Bone Marrow (BM)	AML	1	1	1
GSM158904	GSE14468	40	Female	Bone Marrow (BM)	AML	1	1	1
GSM158905	GSE14468	31	Female	Bone Marrow (BM)	AML	1	1	1
GSM158906	GSE14468	16	Male	Bone Marrow (BM)	AML	1	1	1
GSM158907	GSE14468	34	Male	Bone Marrow (BM)	AML	1	1	1
GSM158908	GSE14468	28	Male	Bone Marrow (BM)	AML	1	1	1
GSM158909	GSE14468	37	Male	Peripheral Blood (PB)	AML	1	1	1
GSM158910	GSE14468	52	Male	Bone Marrow (BM)	AML	1	1	1
GSM158911	GSE14468	23	Male	Bone Marrow (BM)	AML	1	1	1
GSM158912	GSE14468	21	Male	Bone Marrow (BM)	AML	1	1	1
GSM158913	GSE14468	33	Female	Bone Marrow (BM)	AML	1	1	1
GSM158914	GSE14468	42	Male	Bone Marrow (BM)	AML	1	1	1
GSM158915	GSE14468	36	Male	Bone Marrow (BM)	AML	1	1	1
GSM158916	GSE14468	55	Female	Bone Marrow (BM)	AML	1	1	1
GSM158917	GSE14468	52	Male	Bone Marrow (BM)	AML	1	1	1
GSM158918	GSE14468	57	Female	Bone Marrow (BM)	AML	1	1	1
GSM158919	GSE14468	28	Female	Bone Marrow (BM)	AML	1	1	1
GSM158920	GSE14468	52	Female	Bone Marrow (BM)	AML	1	1	1
GSM158921	GSE14468	22	Female	Bone Marrow (BM)	AML	1	1	1
GSM158922	GSE14468	26	Female	Bone Marrow (BM)	AML	1	1	1
GSM158923	GSE14468	55	Male	Bone Marrow (BM)	AML	1	1	1
GSM158924	GSE14468	46	Male	Bone Marrow (BM)	AML	1	1	1
GSM158925	GSE14468	41	Female	Bone Marrow (BM)	AML	1	1	1
GSM158926	GSE14468	36	Female	Bone Marrow (BM)	AML	1	1	1
GSM158927	GSE14468	42	Female	Bone Marrow (BM)	AML	1	1	1
GSM158928	GSE14468	56	Male	Peripheral Blood (PB)	AML	1	1	1
GSM158929	GSE14468	58	Female	Bone Marrow (BM)	AML	1	1	1
GSM158930	GSE14468	32	Female	Bone Marrow (BM)	AML	1	1	1
GSM158931	GSE14468	32	Male	Bone Marrow (BM)	AML	1	1	1
GSM158932	GSE14468	59	Female	Bone Marrow (BM)	AML	1	1	1
GSM158933	GSE14468	19	Female	Bone Marrow (BM)	AML	1	1	1
GSM158934	GSE14468	49	Male	Bone Marrow (BM)	AML	1	1	1
GSM158935	GSE14468	31	Male	Bone Marrow (BM)	AML	1	1	1
GSM158936	GSE14468	35	Male	Bone Marrow (BM)	AML	1	1	1
GSM158937	GSE14468	43	Female	Bone Marrow (BM)	AML	1	1	1
GSM158938	GSE14468	25	Female	Bone Marrow (BM)	AML	1	1	1
GSM158939	GSE14468	53	Male	Bone Marrow (BM)	AML	1	1	1
GSM158940	GSE14468	49	Male	Bone Marrow (BM)	AML	1	1	1
GSM158941	GSE14468	51	Male	Bone Marrow (BM)	AML	1	1	1
GSM158942	GSE14468	36	Female	Bone Marrow (BM)	AML	1	1	1
GSM158943	GSE14468	34	Female	Bone Marrow (BM)	AML	1	1	1
GSM158944	GSE14468	37	Male	Bone Marrow (BM)	AML	1	1	1
GSM158945	GSE14468	26	Male	Bone Marrow (BM)	AML	1	1	1
GSM158946	GSE14468	41	Female	Peripheral Blood (PB)	AML	1	1	0
GSM158947	GSE14468	60	Male	Bone Marrow (BM)	AML	1	1	1
GSM158948	GSE14468	59	Female	Bone Marrow (BM)	AML	1	1	1
GSM158949	GSE14468	41	Female	Bone Marrow (BM)	AML	1	1	1
GSM158950	GSE14468	43	Female	Bone Marrow (BM)	AML	1	1	1
GSM158951	GSE14468	46	Female	Bone Marrow (BM)	AML	1	1	1
GSM158952	GSE14468	43	Female	Bone Marrow (BM)	AML	1	1	1
GSM158953	GSE14468	45	Male	Bone Marrow (BM)	AML	1	1	1
GSM158954	GSE14468	60	Female	Peripheral Blood (PB)	AML	1	1	1
GSM158955	GSE14468	40	Male	Bone Marrow (BM)	AML	1	1	1
GSM158956	GSE14468	45	Male	Bone Marrow (BM)	AML	1	1	1
GSM158957	GSE14468	55	Female	Bone Marrow (BM)	AML	1	1	1
GSM158958	GSE14468	57	Male	Bone Marrow (BM)	AML	1	1	1
GSM158959	GSE14468	42	Female	Bone Marrow (BM)	AML	1	1	1
GSM158960	GSE14468	59	Female	Bone Marrow (BM)	AML	1	1	1
GSM158961	GSE14468	42	Female	Bone Marrow (BM)	AML	1	1	1
GSM158962	GSE14468	25	Female	Bone Marrow (BM)	AML	1	1	1
GSM158963	GSE14468	60	Male	Peripheral Blood (PB)	AML	1	1	1
GSM158964	GSE14468	45	Female	Peripheral Blood (PB)	AML	1	1	0
GSM158965	GSE14468	36	Female	Bone Marrow (BM)	AML	1	1	1
GSM158966	GSE14468	25	Female	Bone Marrow (BM)	AML	1	1	1
GSM158967	GSE14468	54	Female	Bone Marrow (BM)	AML	1	1	1
GSM158968	GSE14468	39	Male	Bone Marrow (BM)	AML	1	1	1
GSM158969	GSE14468	58	Male	Bone Marrow (BM)	AML	1	1	1
GSM158970	GSE14468	33	Male	Bone Marrow (BM)	AML	1	1	1
GSM158971	GSE14468	38	Female	Bone Marrow (BM)	AML	1	1	1
GSM158972	GSE14468	39	Male	Peripheral Blood (PB)	AML	1	1	1
GSM158973	GSE14468	32	Female	Peripheral Blood (PB)	AML	1	1	1
GSM158974	GSE14468	26	Male	Bone Marrow (BM)	AML	1	1	1
GSM158975	GSE14468	49	Male	Bone Marrow (BM)	AML	1	1	1
GSM158976	GSE14468	38	Male	Bone Marrow (BM)	AML	1	1	1
GSM158977	GSE14468	59	Female	Bone Marrow (BM)	AML	1	1	1
GSM158978	GSE14468	55	Female	Bone Marrow (BM)	AML	1	1	1
GSM158979	GSE14468	48	Female	Peripheral Blood (PB)	AML	1	1	1
GSM158980	GSE14468	37	Female	Bone Marrow (BM)	AML	1	1	1
GSM158981	GSE14468	37	Male	Peripheral Blood (PB)	AML	1	1	1
GSM158982	GSE14468	43	Male	Bone Marrow (BM)	AML	1	1	1
GSM158983	GSE14468	29	Female	Bone Marrow (BM)	AML	1	1	1
GSM158984	GSE14468	54	Male	Bone Marrow (BM)	AML	1	1	1
GSM158985	GSE14468	39	Female	Bone Marrow (BM)	AML	1	1	1
GSM158986	GSE14468	59	Female	Bone Marrow (BM)	AML	1	1	1
GSM158987	GSE14468	48	Female	Bone Marrow (BM)	AML	1	1	1
GSM158988	GSE14468	44	Male	Bone Marrow (BM)	AML	1	1	1
GSM158989	GSE14468	59	Female	Bone Marrow (BM)	AML	1	1	1
GSM158990	GSE14468	55	Female	Bone Marrow (BM)	AML	1	1	1
GSM158991	GSE14468	35	Male	Bone Marrow (BM)	AML	1	1	1
GSM158992	GSE14468	58	Male	Bone Marrow (BM)	AML	1	1	1
GSM158993	GSE14468	53	Female	Bone Marrow (BM)	AML	1	1	1
GSM158994	GSE14468	49	Male	Bone Marrow (BM)	AML	1	1	1
GSM158995	GSE14468	27	Male	Bone Marrow (BM)	AML	1	1	1
GSM158996	GSE14468	50	Female	Bone Marrow (BM)	AML	1	1	1
GSM158997	GSE14468	59	Male	Bone Marrow (BM)	AML	1	1	1
GSM158998	GSE14468	37	Male	Bone Marrow (BM)	AML	1	1	1
GSM158999	GSE14468	20	Female	Bone Marrow (BM)	AML	1	1	1
GSM159000	GSE14468	32	Female	Bone Marrow (BM)	AML	1	1	1
GSM159001	GSE14468	22	Female	Bone Marrow (BM)	AML	0	1	1
GSM159002	GSE14468	48	Male	Bone Marrow (BM)	AML	1	1	1
GSM159003	GSE14468	54	Male	Bone Marrow (BM)	AML	1	1	1
GSM159004	GSE14468	55	Male	Bone Marrow (BM)	AML	1	1	1
GSM159005	GSE14468	46	Female	Bone Marrow (BM)	AML	1	1	1
GSM159006	GSE14468	26	Male	Bone Marrow (BM)	AML	1	1	1
GSM159007	GSE14468	51	Male	Bone Marrow (BM)	AML	1	1	1
GSM159008	GSE14468	28	Male	Bone Marrow (BM)	AML	1	1	1
GSM159009	GSE14468	51	Male	Bone Marrow (BM)	AML	1	1	1
GSM159010	GSE14468	39	Female	Bone Marrow (BM)	AML	1	1	1
GSM159011	GSE14468	59	Male	Bone Marrow (BM)	AML	1	1	1
GSM159012	GSE14468	31	Male	Bone Marrow (BM)	AML	1	1	1
GSM159013	GSE14468	35	Female	Bone Marrow (BM)	AML	1	1	1
GSM159014	GSE14468	50	Male	Bone Marrow (BM)	AML	1	1	1
GSM159015	GSE14468	38	Male	Bone Marrow (BM)	AML	1	1	1
GSM159016	GSE14468	60	Male	Bone Marrow (BM)	AML	1	1	1
GSM159017	GSE14468	24	Female	Bone Marrow (BM)	AML	1	1	1
GSM159018	GSE14468	51	Male	Peripheral Blood (PB)	AML	1	1	1
GSM159019	GSE14468	39	Female	Bone Marrow (BM)	AML	1	1	1
GSM159020	GSE14468	58	Male	Bone Marrow (BM)	AML	1	1	1
GSM159021	GSE14468	60	Female	Bone Marrow (BM)	AML	1	1	1
GSM159022	GSE14468	54	Female	Bone Marrow (BM)	AML	1	1	1
GSM159023	GSE14468	53	Male	Bone Marrow (BM)	AML	1	1	1
GSM159024	GSE14468	56	Female	Bone Marrow (BM)	AML	1	1	1
GSM159025	GSE14468	41	Female	Bone Marrow (BM)	AML	1	1	1
GSM159026	GSE14468	45	Male	Bone Marrow (BM)	AML	1	1	1
GSM159027	GSE14468	43	Female	Bone Marrow (BM)	AML	1	1	1
GSM159028	GSE14468	37	Female	Bone Marrow (BM)	AML	0	1	0
GSM159029	GSE14468	60	Male	Bone Marrow (BM)	AML	1	1	1
GSM159030	GSE14468	60	Female	Bone Marrow (BM)	AML	1	1	1
GSM159031	GSE14468	22	Female	Bone Marrow (BM)	AML	1	1	1
GSM159032	GSE14468	46	Male	Bone Marrow (BM)	AML	1	1	1
GSM159033	GSE14468	47	Male	Bone Marrow (BM)	AML	1	1	1
GSM159034	GSE14468	25	Female	Bone Marrow (BM)	AML	1	1	1
GSM159035	GSE14468	38	Male	Bone Marrow (BM)	AML	1	1	1
GSM159036	GSE14468	56	Female	Bone Marrow (BM)	AML	1	1	1
GSM159037	GSE14468	35	Male	Bone Marrow (BM)	AML	1	1	1
GSM159038	GSE14468	41	Male	Bone Marrow (BM)	AML	1	1	1
GSM159039	GSE14468	59	Male	Bone Marrow (BM)	AML	1	1	1
GSM159040	GSE14468	40	Female	Bone Marrow (BM)	AML	1	1	1
GSM159041	GSE14468	31	Male	Bone Marrow (BM)	AML	1	1	1
GSM159042	GSE14468	54	Female	Bone Marrow (BM)	AML	1	1	1
GSM159043	GSE14468	44	Female	Bone Marrow (BM)	AML	1	1	1
GSM159044	GSE14468	30	Male	Bone Marrow (BM)	AML	1	1	1
GSM159045	GSE14468	56	Male	Bone Marrow (BM)	AML	1	1	1
GSM159046	GSE14468	50	Male	Bone Marrow (BM)	AML	1	1	1
GSM159047	GSE14468	20	Female	Peripheral Blood (PB)	AML	1	1	0
GSM159048	GSE14468	39	Male	Bone Marrow (BM)	AML	1	1	1
GSM159049	GSE14468	53	Male	Bone Marrow (BM)	AML	1	1	1
GSM159050	GSE14468	43	Male	Bone Marrow (BM)	AML	1	1	1
GSM159051	GSE14468	40	Female	Bone Marrow (BM)	AML	1	1	1
GSM159052	GSE14468	53	Female	Bone Marrow (BM)	AML	1	1	1
GSM159053	GSE14468	53	Male	Bone Marrow (BM)	AML	1	1	1
GSM159054	GSE14468	55	Female	Bone Marrow (BM)	AML	1	1	1
GSM159055	GSE14468	60	Male	Bone Marrow (BM)	AML	1	1	1
GSM159056	GSE14468	59	Male	Bone Marrow (BM)	AML	1	1	1
GSM159057	GSE14468	30	Female	Peripheral Blood (PB)	AML	1	1	0
GSM159058	GSE14468	29	Female	Bone Marrow (BM)	AML	1	1	1
GSM159059	GSE14468	23	Female	Bone Marrow (BM)	AML	1	1	1
GSM159060	GSE14468	49	Male	Bone Marrow (BM)	AML	1	1	1
GSM159061	GSE14468	56	Female	Bone Marrow (BM)	AML	1	1	1
GSM159062	GSE14468	57	Female	Bone Marrow (BM)	AML	1	1	1
GSM159063	GSE14468	48	Male	Bone Marrow (BM)	AML	1	1	1
GSM159064	GSE14468	49	Female	Bone Marrow (BM)	AML	1	1	1
GSM159065	GSE14468	53	Female	Bone Marrow (BM)	AML	1	1	1
GSM159066	GSE14468	57	Female	Bone Marrow (BM)	AML	1	1	1
GSM159067	GSE14468	43	Male	Bone Marrow (BM)	AML	1	1	1
GSM159068	GSE14468	41	Male	Bone Marrow (BM)	AML	1	1	1
GSM159069	GSE14468	56	Female	Bone Marrow (BM)	AML	1	1	1
GSM159070	GSE14468	55	Male	Bone Marrow (BM)	AML	1	1	1
GSM159071	GSE14468	58	Female	Peripheral Blood (PB)	AML	1	1	1
GSM159072	GSE14468	47	Female	Bone Marrow (BM)	AML	1	1	1
GSM159073	GSE14468	50	Male	Bone Marrow (BM)	AML	1	1	1
GSM159074	GSE14468	50	Male	Bone Marrow (BM)	AML	1	1	1
GSM159075	GSE14468	47	Female	Bone Marrow (BM)	AML	1	1	1
GSM159076	GSE14468	42	Male	Peripheral Blood (PB)	AML	0	1	0
GSM159077	GSE14468	19	Female	Bone Marrow (BM)	AML	1	1	1
GSM159078	GSE14468	42	Female	Bone Marrow (BM)	AML	1	1	1
GSM159079	GSE14468	41	Female	Bone Marrow (BM)	AML	1	1	1
GSM159080	GSE14468	43	Female	Bone Marrow (BM)	AML	1	1	1
GSM159081	GSE14468	36	Female	Bone Marrow (BM)	AML	1	1	1
GSM159082	GSE14468	37	Female	Bone Marrow (BM)	AML	1	1	1
GSM159083	GSE14468	56	Male	Bone Marrow (BM)	AML	1	1	1
GSM159084	GSE14468	21	Male	Bone Marrow (BM)	AML	1	1	1
GSM159085	GSE14468	33	Male	Bone Marrow (BM)	AML	1	1	1
GSM159086	GSE14468	21	Male	Bone Marrow (BM)	AML	1	1	1
GSM159087	GSE14468	22	Male	Peripheral Blood (PB)	AML	1	1	1
GSM159088	GSE14468	33	Female	Bone Marrow (BM)	AML	1	1	1
GSM159089	GSE14468	52	Female	Peripheral Blood (PB)	AML	1	1	1
GSM159090	GSE14468	55	Male	Bone Marrow (BM)	AML	1	1	1
GSM159091	GSE14468	31	Female	Bone Marrow (BM)	AML	1	1	1
GSM159092	GSE14468	32	Male	Peripheral Blood (PB)	AML	1	1	1
GSM159093	GSE14468	54	Female	Bone Marrow (BM)	AML	1	1	1
GSM159094	GSE14468	31	Female	Bone Marrow (BM)	AML	1	1	1
GSM159095	GSE14468	33	Male	Bone Marrow (BM)	AML	1	1	1
GSM159096	GSE14468	56	Male	Bone Marrow (BM)	AML	1	1	1
GSM159097	GSE14468	17	Female	Bone Marrow (BM)	AML	1	1	1
GSM159098	GSE14468	17	Male	Bone Marrow (BM)	AML	1	1	1
GSM159099	GSE14468	47	Female	Bone Marrow (BM)	AML	1	1	1
GSM159100	GSE14468	59	Female	Bone Marrow (BM)	AML	1	1	1
GSM159101	GSE14468	34	Female	Bone Marrow (BM)	AML	1	1	1
GSM159102	GSE14468	29	Female	Peripheral Blood (PB)	AML	1	1	1
GSM159103	GSE14468	44	Female	Bone Marrow (BM)	AML	1	1	1
GSM159104	GSE14468	43	Female	Peripheral Blood (PB)	AML	0	1	0
GSM159105	GSE14468	17	Female	Bone Marrow (BM)	AML	1	1	1
GSM159106	GSE14468	56	Female	Bone Marrow (BM)	AML	1	1	1
GSM159107	GSE14468	54	Male	Peripheral Blood (PB)	AML	1	1	0
GSM159108	GSE14468	43	Female	Bone Marrow (BM)	AML	1	1	1
GSM159109	GSE14468	31	Female	Bone Marrow (BM)	AML	1	1	1
GSM159110	GSE14468	53	Female	Bone Marrow (BM)	AML	1	1	1
GSM159111	GSE14468	48	Male	Bone Marrow (BM)	AML	1	1	1
GSM159112	GSE14468	45	Female	Bone Marrow (BM)	AML	1	1	1
GSM159113	GSE14468	42	Male	Bone Marrow (BM)	AML	1	1	1
GSM159115	GSE14468	39	Female	Peripheral Blood (PB)	AML	1	1	0
GSM159116	GSE14468	50	Male	Bone Marrow (BM)	AML	1	1	0
GSM159117	GSE14468	60	Male	Bone Marrow (BM)	AML	1	1	1
GSM159118	GSE14468	37	Male	Bone Marrow (BM)	AML	1	1	1
GSM159119	GSE14468	45	Female	Bone Marrow (BM)	AML	1	1	1
GSM159120	GSE14468	55	Female	Bone Marrow (BM)	AML	1	1	1
GSM159121	GSE14468	40	Female	Bone Marrow (BM)	AML	1	1	1
GSM159122	GSE14468	53	Male	Peripheral Blood (PB)	AML	0	1	1
GSM159123	GSE14468	55	Female	Bone Marrow (BM)	AML	1	1	1
GSM159124	GSE14468	28	Male	Bone Marrow (BM)	AML	1	1	1
GSM159125	GSE14468	57	Male	Bone Marrow (BM)	AML	1	1	1
GSM159126	GSE14468	51	Female	Bone Marrow (BM)	AML	1	1	1
GSM159127	GSE14468	49	Male	Bone Marrow (BM)	AML	1	1	1
GSM159128	GSE14468	18	Female	Bone Marrow (BM)	AML	1	1	1
GSM159129	GSE14468	51	Male	Bone Marrow (BM)	AML	1	1	1
GSM159130	GSE14468	48	Male	Bone Marrow (BM)	AML	1	1	1
GSM159131	GSE14468	44	Female	Bone Marrow (BM)	AML	1	1	1
GSM159132	GSE14468	33	Female	Bone Marrow (BM)	AML	1	1	1
GSM159133	GSE14468	54	Male	Bone Marrow (BM)	AML	1	1	1
GSM159134	GSE14468	22	Male	Bone Marrow (BM)	AML	1	1	1
GSM159135	GSE14468	38	Male	Bone Marrow (BM)	AML	1	1	1
GSM159136	GSE14468	40	Female	Peripheral Blood (PB)	AML	1	1	1
GSM159137	GSE14468	21	Male	Bone Marrow (BM)	AML	1	1	1
GSM159138	GSE14468	51	Male	Bone Marrow (BM)	AML	1	1	1
GSM159139	GSE14468	58	Male	Bone Marrow (BM)	AML	1	1	1
GSM159140	GSE14468	45	Female	Bone Marrow (BM)	AML	1	1	1
GSM159141	GSE14468	48	Male	Bone Marrow (BM)	AML	1	1	1
GSM159142	GSE14468	22	Male	Bone Marrow (BM)	AML	1	1	1
GSM159143	GSE14468	37	Female	Bone Marrow (BM)	AML	1	1	1
GSM159144	GSE14468	33	Male	Bone Marrow (BM)	AML	1	1	1
GSM159145	GSE14468	55	Male	Bone Marrow (BM)	AML	1	1	1
GSM159146	GSE14468	56	Male	Bone Marrow (BM)	AML	1	1	1
GSM159147	GSE14468	57	Female	Bone Marrow (BM)	AML	1	1	1
GSM159148	GSE14468	54	Female	Peripheral Blood (PB)	AML	1	1	1
GSM159149	GSE14468	17	Male	Bone Marrow (BM)	AML	1	1	1
GSM159150	GSE14468	59	Male	Bone Marrow (BM)	AML	1	1	1
GSM159151	GSE14468	54	Female	Bone Marrow (BM)	AML	1	1	1
GSM159152	GSE14468	55	Male	Bone Marrow (BM)	AML	1	1	1
GSM159153	GSE14468	29	Male	Bone Marrow (BM)	AML	1	1	1
GSM159154	GSE14468	46	Male	Bone Marrow (BM)	AML	1	1	1
GSM159155	GSE14468	58	Male	Bone Marrow (BM)	AML	1	1	1
GSM159156	GSE14468	56	Male	Bone Marrow (BM)	AML	1	1	1
GSM159157	GSE14468	46	Male	Bone Marrow (BM)	AML	1	1	1
GSM159158	GSE14468	40	Male	Bone Marrow (BM)	AML	1	1	1
GSM159159	GSE14468	56	Male	Peripheral Blood (PB)	AML	1	1	1
GSM159160	GSE14468	29	Male	Bone Marrow (BM)	AML	1	1	1
GSM159161	GSE14468	28	Female	Bone Marrow (BM)	AML	1	1	1
GSM159162	GSE14468	30	Female	Bone Marrow (BM)	AML	1	1	1
GSM159163	GSE14468	55	Female	Bone Marrow (BM)	AML	1	1	1
GSM159164	GSE14468	48	Male	Bone Marrow (BM)	AML	1	1	1
GSM159165	GSE14468	52	Male	Peripheral Blood (PB)	AML	1	1	0
GSM159166	GSE14468	18	Male	Bone Marrow (BM)	AML	1	1	1
GSM159167	GSE14468	57	Female	Bone Marrow (BM)	AML	1	1	1
GSM159168	GSE14468	55	Male	Bone Marrow (BM)	AML	1	1	1
GSM159169	GSE14468	53	Male	Bone Marrow (BM)	AML	1	1	1
GSM159170	GSE14468	60	Male	Peripheral Blood (PB)	AML	1	1	1
GSM159171	GSE14468	34	Male	Bone Marrow (BM)	AML	1	1	1
GSM361321	GSE14468	47	Male	Bone Marrow (BM)	AML	1	1	1
GSM361322	GSE14468	69	Male	Bone Marrow (BM)	AML	1	1	1
GSM361323	GSE14468	62	Female	Bone Marrow (BM)	AML	1	1	1
GSM361324	GSE14468	71	Female	Bone Marrow (BM)	AML	1	1	1
GSM361325	GSE14468	77	Female	Bone Marrow (BM)	AML	1	1	1
GSM361326	GSE14468	65	Male	Bone Marrow (BM)	AML	1	1	1
GSM361327	GSE14468	66	Male	Bone Marrow (BM)	AML	1	1	1
GSM361328	GSE14468	65	Female	Bone Marrow (BM)	AML	1	1	1
GSM361329	GSE14468	72	Female	Bone Marrow (BM)	AML	1	1	1
GSM361330	GSE14468	61	Male	Bone Marrow (BM)	AML	1	1	1
GSM361331	GSE14468	68	Female	Bone Marrow (BM)	AML	1	1	1
GSM361332	GSE14468	70	Male	Bone Marrow (BM)	AML	1	1	1
GSM361333	GSE14468	72	Male	Bone Marrow (BM)	AML	1	1	1
GSM361334	GSE14468	67	Female	Bone Marrow (BM)	AML	1	1	1
GSM361335	GSE14468	66	Female	Bone Marrow (BM)	AML	1	1	1
GSM361336	GSE14468	62	Male	Bone Marrow (BM)	AML	1	1	1
GSM361337	GSE14468	67	Female	Bone Marrow (BM)	AML	1	1	1
GSM361338	GSE14468	64	Male	Bone Marrow (BM)	AML	1	1	1
GSM361339	GSE14468	67	Male	Bone Marrow (BM)	AML	1	1	1
GSM361340	GSE14468	63	Female	Bone Marrow (BM)	AML	1	1	1
GSM361341	GSE14468	67	Male	Bone Marrow (BM)	AML	1	1	1
GSM361342	GSE14468	67	Male	Bone Marrow (BM)	AML	1	1	1
GSM361343	GSE14468	68	Female	Bone Marrow (BM)	AML	1	1	1
GSM361344	GSE14468	61	Male	Bone Marrow (BM)	AML	1	1	1
GSM361345	GSE14468	63	Female	Bone Marrow (BM)	AML	1	1	1
GSM361346	GSE14468	66	Female	Bone Marrow (BM)	AML	1	1	1
GSM361347	GSE14468	70	Female	Bone Marrow (BM)	AML	1	1	1
GSM361348	GSE14468	74	Female	Bone Marrow (BM)	AML	1	1	1
GSM361349	GSE14468	72	Male	Bone Marrow (BM)	AML	1	1	1
GSM361350	GSE14468	71	Male	Bone Marrow (BM)	AML	1	1	1
GSM361351	GSE14468	64	Female	Bone Marrow (BM)	AML	1	1	1
GSM361352	GSE14468	61	Male	Bone Marrow (BM)	AML	1	1	1
GSM361353	GSE14468	64	Male	Bone Marrow (BM)	AML	1	1	1
GSM361354	GSE14468	68	Male	Bone Marrow (BM)	AML	0	1	0
GSM361355	GSE14468	72	Female	Bone Marrow (BM)	AML	1	1	1
GSM361356	GSE14468	73	Male	Bone Marrow (BM)	AML	1	1	1
GSM361357	GSE14468	73	Male	Bone Marrow (BM)	AML	1	1	1
GSM361358	GSE14468	63	Female	Bone Marrow (BM)	AML	0	1	1
GSM361359	GSE14468	72	Female	Bone Marrow (BM)	AML	1	1	0
GSM361360	GSE14468	77	Female	Bone Marrow (BM)	AML	1	1	1
GSM361361	GSE14468	65	Female	Bone Marrow (BM)	AML	1	1	1
GSM361362	GSE14468	63	Male	Bone Marrow (BM)	AML	1	1	1
GSM361363	GSE14468	61	Male	Bone Marrow (BM)	AML	1	1	1
GSM361364	GSE14468	65	Female	Bone Marrow (BM)	AML	1	1	1
GSM361365	GSE14468	70	Male	Bone Marrow (BM)	AML	1	1	1
GSM361366	GSE14468	63	Female	Bone Marrow (BM)	AML	1	1	1
GSM361367	GSE14468	64	Female	Bone Marrow (BM)	AML	1	1	1
GSM361368	GSE14468	66	Male	Bone Marrow (BM)	AML	1	1	1
GSM361369	GSE14468	67	Male	Bone Marrow (BM)	AML	1	1	1
GSM361370	GSE14468	65	Male	Bone Marrow (BM)	AML	1	1	1
GSM361371	GSE14468	68	Male	Bone Marrow (BM)	AML	1	1	1
GSM361372	GSE14468	65	Male	Bone Marrow (BM)	AML	1	1	1
GSM361373	GSE14468	75	Female	Bone Marrow (BM)	AML	1	1	1
GSM361374	GSE14468	74	Female	Bone Marrow (BM)	AML	1	1	1
GSM361375	GSE14468	62	Female	Bone Marrow (BM)	AML	1	1	1
GSM361376	GSE14468	67	Female	Bone Marrow (BM)	AML	1	1	1
GSM361377	GSE14468	70	Male	Bone Marrow (BM)	AML	1	1	1
GSM361378	GSE14468	61	Female	Bone Marrow (BM)	AML	1	1	1
GSM361379	GSE14468	63	Male	Bone Marrow (BM)	AML	1	1	1
GSM361380	GSE14468	67	Male	Bone Marrow (BM)	AML	1	1	1
GSM361381	GSE14468	69	Female	Bone Marrow (BM)	AML	1	1	1
GSM361382	GSE14468	70	Male	Bone Marrow (BM)	AML	1	1	1
GSM361383	GSE14468	61	Male	Bone Marrow (BM)	AML	1	1	1
GSM361384	GSE14468	62	Male	Bone Marrow (BM)	AML	1	1	1
GSM361385	GSE14468	68	Female	Bone Marrow (BM)	AML	1	1	1
GSM361605	GSE14479	21	Male	Bone Marrow (BM)	AML	1	1	1
GSM361606	GSE14479	41	Female	Bone Marrow (BM)	AML	1	1	1
GSM361607	GSE14479	31	Female	Bone Marrow (BM)	AML	1	1	1
GSM361608	GSE14479	31	Male	Bone Marrow (BM)	AML	1	1	1
GSM361609	GSE14479	45	Male	Bone Marrow (BM)	AML	1	1	1
GSM361610	GSE14479	72	Male	Bone Marrow (BM)	AML	1	1	1
GSM361611	GSE14479	21	Male	Bone Marrow (BM)	AML	1	1	1
GSM361612	GSE14479	40	Female	Bone Marrow (BM)	AML	1	1	1
GSM361613	GSE14479	19	Male	Bone Marrow (BM)	AML	1	1	1
GSM361614	GSE14479	45	Male	Bone Marrow (BM)	AML	1	1	1
GSM361615	GSE14479	40	Male	Bone Marrow (BM)	AML	1	1	1
GSM361616	GSE14479	54	Female	Bone Marrow (BM)	AML	1	1	1
GSM361617	GSE14479	16	Male	Bone Marrow (BM)	AML	1	1	1
GSM361618	GSE14479	24	Male	Bone Marrow (BM)	AML	1	1	1
GSM361619	GSE14479	34	Male	Bone Marrow (BM)	AML	1	1	1
GSM361620	GSE14479	59	Female	Bone Marrow (BM)	AML	1	1	1
GSM387060	GSE15434	58	Female	Peripheral Blood (PB)	AML	1	1	1
GSM387061	GSE15434	41	Female	Peripheral Blood (PB)	AML	1	1	1
GSM387062	GSE15434	22	Male	Peripheral Blood (PB)	AML	1	1	1
GSM387063	GSE15434	17	Male	Peripheral Blood (PB)	AML	1	1	1
GSM387064	GSE15434	21	Female	Peripheral Blood (PB)	AML	1	1	1
GSM387065	GSE15434	35	Female	Peripheral Blood (PB)	AML	1	1	1
GSM387066	GSE15434	46	Male	Bone Marrow (BM)	AML	1	1	1
GSM387067	GSE15434	56	Female	Bone Marrow (BM)	AML	1	1	1
GSM387068	GSE15434	28	Female	Bone Marrow (BM)	AML	1	1	1
GSM387069	GSE15434	57	Female	Bone Marrow (BM)	AML	1	1	1
GSM387070	GSE15434	53	Female	Bone Marrow (BM)	AML	1	1	1
GSM387071	GSE15434	50	Male	Bone Marrow (BM)	AML	1	1	1
GSM387072	GSE15434	58	Male	Bone Marrow (BM)	AML	1	1	1
GSM387073	GSE15434	45	Female	Bone Marrow (BM)	AML	1	1	1
GSM387074	GSE15434	48	Female	Bone Marrow (BM)	AML	1	1	1
GSM387075	GSE15434	52	Female	Bone Marrow (BM)	AML	1	1	1
GSM387076	GSE15434	56	Female	Bone Marrow (BM)	AML	1	1	1
GSM387077	GSE15434	33	Male	Bone Marrow (BM)	AML	1	1	1
GSM387078	GSE15434	52	Female	Bone Marrow (BM)	AML	1	1	1
GSM387079	GSE15434	54	Male	Bone Marrow (BM)	AML	1	1	1
GSM387080	GSE15434	51	Female	Bone Marrow (BM)	AML	1	1	1
GSM387081	GSE15434	60	Male	Bone Marrow (BM)	AML	1	1	1
GSM387082	GSE15434	59	Male	Bone Marrow (BM)	AML	1	1	1
GSM387083	GSE15434	41	Female	Bone Marrow (BM)	AML	1	1	1
GSM387084	GSE15434	57	Female	Bone Marrow (BM)	AML	1	1	1
GSM387085	GSE15434	20	Female	Bone Marrow (BM)	AML	1	1	1
GSM387086	GSE15434	37	Female	Bone Marrow (BM)	AML	1	1	1
GSM387087	GSE15434	41	Male	Bone Marrow (BM)	AML	1	1	1
GSM387088	GSE15434	52	Male	Bone Marrow (BM)	AML	1	1	1
GSM387089	GSE15434	49	Female	Bone Marrow (BM)	AML	1	1	1
GSM387090	GSE15434	19	Male	Bone Marrow (BM)	AML	1	1	1
GSM387091	GSE15434	59	Male	Bone Marrow (BM)	AML	1	1	1
GSM387092	GSE15434	57	Female	Bone Marrow (BM)	AML	1	1	1
GSM387093	GSE15434	42	Male	Bone Marrow (BM)	AML	1	1	1
GSM387094	GSE15434	55	Male	Bone Marrow (BM)	AML	1	1	1
GSM387095	GSE15434	53	Female	Bone Marrow (BM)	AML	1	1	1
GSM387096	GSE15434	44	Male	Bone Marrow (BM)	AML	1	1	1
GSM387097	GSE15434	60	Male	Bone Marrow (BM)	AML	1	1	1
GSM387098	GSE15434	44	Female	Bone Marrow (BM)	AML	1	1	1
GSM387099	GSE15434	37	Female	Bone Marrow (BM)	AML	1	1	1
GSM387100	GSE15434	59	Female	Bone Marrow (BM)	AML	1	1	1
GSM387101	GSE15434	42	Female	Bone Marrow (BM)	AML	1	1	1
GSM387102	GSE15434	48	Male	Bone Marrow (BM)	AML	1	1	1
GSM387103	GSE15434	39	Female	Bone Marrow (BM)	AML	1	1	1
GSM387104	GSE15434	57	Male	Bone Marrow (BM)	AML	1	1	1
GSM387105	GSE15434	42	Male	Bone Marrow (BM)	AML	1	1	1
GSM387106	GSE15434	51	Female	Bone Marrow (BM)	AML	1	1	1
GSM387107	GSE15434	47	Female	Bone Marrow (BM)	AML	1	1	1
GSM387108	GSE15434	42	Female	Bone Marrow (BM)	AML	1	1	1
GSM387109	GSE15434	38	Male	Bone Marrow (BM)	AML	1	1	1
GSM387110	GSE15434	48	Female	Bone Marrow (BM)	AML	1	1	1
GSM387111	GSE15434	43	Female	Bone Marrow (BM)	AML	1	1	1
GSM387112	GSE15434	51	Female	Bone Marrow (BM)	AML	1	1	1
GSM387113	GSE15434	59	Female	Bone Marrow (BM)	AML	1	1	1
GSM387114	GSE15434	53	Female	Bone Marrow (BM)	AML	1	1	1
GSM387115	GSE15434	36	Female	Bone Marrow (BM)	AML	1	1	1
GSM387116	GSE15434	44	Male	Bone Marrow (BM)	AML	1	1	1
GSM387117	GSE15434	41	Male	Bone Marrow (BM)	AML	1	1	1
GSM387118	GSE15434	31	Female	Bone Marrow (BM)	AML	1	1	1
GSM387119	GSE15434	58	Male	Bone Marrow (BM)	AML	1	1	1
GSM387120	GSE15434	30	Male	Bone Marrow (BM)	AML	1	1	1
GSM387121	GSE15434	57	Male	Bone Marrow (BM)	AML	1	1	1
GSM387122	GSE15434	22	Female	Bone Marrow (BM)	AML	1	1	1
GSM387123	GSE15434	39	Female	Bone Marrow (BM)	AML	1	1	1
GSM387124	GSE15434	26	Female	Bone Marrow (BM)	AML	1	1	1
GSM387125	GSE15434	51	Male	Bone Marrow (BM)	AML	1	1	1
GSM387126	GSE15434	57	Male	Bone Marrow (BM)	AML	1	1	1
GSM387127	GSE15434	58	Male	Bone Marrow (BM)	AML	1	1	1
GSM387128	GSE15434	40	Female	Bone Marrow (BM)	AML	1	1	1
GSM387129	GSE15434	45	Female	Bone Marrow (BM)	AML	1	1	1
GSM387130	GSE15434	49	Female	Bone Marrow (BM)	AML	1	1	1
GSM387131	GSE15434	50	Female	Bone Marrow (BM)	AML	1	1	1
GSM387132	GSE15434	59	Male	Bone Marrow (BM)	AML	1	1	1
GSM387133	GSE15434	54	Male	Bone Marrow (BM)	AML	1	1	1
GSM387134	GSE15434	52	Female	Bone Marrow (BM)	AML	1	1	1
GSM387135	GSE15434	43	Male	Bone Marrow (BM)	AML	1	1	1
GSM387136	GSE15434	54	Female	Bone Marrow (BM)	AML	1	1	1
GSM387137	GSE15434	58	Male	Bone Marrow (BM)	AML	1	1	1
GSM387138	GSE15434	71	Female	Bone Marrow (BM)	AML	1	1	1
GSM387139	GSE15434	49	Female	Bone Marrow (BM)	AML	1	1	1
GSM387140	GSE15434	43	Male	Bone Marrow (BM)	AML	1	1	1
GSM387141	GSE15434	77	Male	Bone Marrow (BM)	AML	0	1	1
GSM387142	GSE15434	68	Female	Bone Marrow (BM)	AML	1	1	1
GSM387143	GSE15434	66	Male	Bone Marrow (BM)	AML	1	1	0
GSM387144	GSE15434	75	Female	Bone Marrow (BM)	AML	1	1	1
GSM387145	GSE15434	86	Female	Bone Marrow (BM)	AML	1	1	1
GSM387146	GSE15434	65	Male	Bone Marrow (BM)	AML	1	1	1
GSM387147	GSE15434	60	Female	Bone Marrow (BM)	AML	1	1	1
GSM387148	GSE15434	67	Female	Bone Marrow (BM)	AML	1	1	1
GSM387149	GSE15434	68	Female	Peripheral Blood (PB)	AML	1	1	1
GSM387150	GSE15434	69	Female	Bone Marrow (BM)	AML	1	1	1
GSM387151	GSE15434	38	Male	Bone Marrow (BM)	AML	1	1	0
GSM387152	GSE15434	72	Male	Bone Marrow (BM)	AML	1	1	1
GSM387153	GSE15434	43	Female	Bone Marrow (BM)	AML	1	1	1
GSM387154	GSE15434	65	Female	Bone Marrow (BM)	AML	1	1	1
GSM387155	GSE15434	39	Female	Bone Marrow (BM)	AML	1	1	1
GSM387156	GSE15434	70	Male	Bone Marrow (BM)	AML	1	1	1
GSM387157	GSE15434	66	Male	Bone Marrow (BM)	AML	1	1	0
GSM387158	GSE15434	88	Male	Bone Marrow (BM)	AML	1	1	1
GSM387159	GSE15434	62	Female	Bone Marrow (BM)	AML	1	1	1
GSM387160	GSE15434	36	Male	Bone Marrow (BM)	AML	1	1	1
GSM387161	GSE15434	83	Male	Bone Marrow (BM)	AML	1	1	1
GSM387162	GSE15434	49	Male	Bone Marrow (BM)	AML	1	1	1
GSM387163	GSE15434	75	Female	Bone Marrow (BM)	AML	1	1	1
GSM387164	GSE15434	61	Female	Bone Marrow (BM)	AML	1	1	1
GSM387165	GSE15434	46	Male	Bone Marrow (BM)	AML	1	1	1
GSM387166	GSE15434	46	Female	Bone Marrow (BM)	AML	1	1	0
GSM387167	GSE15434	60	Female	Bone Marrow (BM)	AML	1	1	1
GSM387168	GSE15434	81	Female	Bone Marrow (BM)	AML	1	1	1
GSM387169	GSE15434	66	Female	Bone Marrow (BM)	AML	1	1	1
GSM387170	GSE15434	54	Male	Bone Marrow (BM)	AML	1	1	1
GSM387171	GSE15434	42	Male	Bone Marrow (BM)	AML	1	1	1
GSM387172	GSE15434	68	Male	Bone Marrow (BM)	AML	1	1	1
GSM387173	GSE15434	84	Female	Bone Marrow (BM)	AML	1	1	0
GSM387174	GSE15434	66	Male	Bone Marrow (BM)	AML	1	1	1
GSM387175	GSE15434	66	Female	Bone Marrow (BM)	AML	1	1	1
GSM387176	GSE15434	45	Female	Bone Marrow (BM)	AML	1	1	1
GSM387177	GSE15434	49	Female	Bone Marrow (BM)	AML	0	0	0
GSM387178	GSE15434	77	Male	Bone Marrow (BM)	AML	1	1	1
GSM387179	GSE15434	39	Male	Bone Marrow (BM)	AML	1	1	1
GSM387180	GSE15434	73	Male	Bone Marrow (BM)	AML	0	0	1
GSM387181	GSE15434	60	Male	Bone Marrow (BM)	AML	1	1	1
GSM387182	GSE15434	61	Male	Peripheral Blood (PB)	AML	1	1	1
GSM387183	GSE15434	38	Female	Bone Marrow (BM)	AML	1	1	1
GSM387184	GSE15434	56	Male	Bone Marrow (BM)	AML	1	1	1
GSM387185	GSE15434	66	Male	Bone Marrow (BM)	AML	1	1	1
GSM387186	GSE15434	67	Male	Bone Marrow (BM)	AML	1	1	1
GSM387187	GSE15434	61	Male	Bone Marrow (BM)	AML	0	1	0
GSM387188	GSE15434	67	Male	Bone Marrow (BM)	AML	1	1	1
GSM387189	GSE15434	74	Male	Bone Marrow (BM)	AML	1	1	1
GSM387190	GSE15434	80	Female	Bone Marrow (BM)	AML	1	1	1
GSM387191	GSE15434	78	Male	Peripheral Blood (PB)	AML	1	1	1
GSM387192	GSE15434	54	Male	Bone Marrow (BM)	AML	1	1	1
GSM387193	GSE15434	71	Male	Bone Marrow (BM)	AML	1	1	0
GSM387194	GSE15434	36	Female	Peripheral Blood (PB)	AML	1	1	1
GSM387195	GSE15434	71	Male	Bone Marrow (BM)	AML	1	0	1
GSM387196	GSE15434	56	Female	Bone Marrow (BM)	AML	1	1	1
GSM387197	GSE15434	36	Male	Bone Marrow (BM)	AML	1	1	1
GSM387198	GSE15434	66	Female	Bone Marrow (BM)	AML	1	1	1
GSM387199	GSE15434	85	Male	Peripheral Blood (PB)	AML	1	1	1
GSM387200	GSE15434	44	Female	Bone Marrow (BM)	AML	1	1	1
GSM387201	GSE15434	37	Female	Bone Marrow (BM)	AML	1	1	1
GSM387202	GSE15434	65	Female	Bone Marrow (BM)	AML	1	1	1
GSM387203	GSE15434	75	Female	Bone Marrow (BM)	AML	1	1	1
GSM387204	GSE15434	51	Male	Bone Marrow (BM)	AML	1	1	1
GSM387205	GSE15434	78	Female	Bone Marrow (BM)	AML	1	1	1
GSM387206	GSE15434	71	Female	Bone Marrow (BM)	AML	1	1	1
GSM387207	GSE15434	74	Male	Bone Marrow (BM)	AML	1	1	1
GSM387208	GSE15434	83	Male	Bone Marrow (BM)	AML	0	1	0
GSM387209	GSE15434	72	Male	Bone Marrow (BM)	AML	1	1	1
GSM387210	GSE15434	41	Female	Bone Marrow (BM)	AML	1	1	1
GSM387211	GSE15434	63	Female	Bone Marrow (BM)	AML	1	1	1
GSM387212	GSE15434	47	Male	Bone Marrow (BM)	AML	0	1	1
GSM387213	GSE15434	58	Male	Bone Marrow (BM)	AML	1	1	1
GSM387214	GSE15434	23	Male	Bone Marrow (BM)	AML	1	1	1
GSM387215	GSE15434	33	Male	Bone Marrow (BM)	AML	1	1	1
GSM387216	GSE15434	63	Male	Bone Marrow (BM)	AML	1	1	1
GSM387217	GSE15434	57	Male	Bone Marrow (BM)	AML	1	1	1
GSM387218	GSE15434	61	Female	Bone Marrow (BM)	AML	1	1	1
GSM387219	GSE15434	65	Female	Bone Marrow (BM)	AML	1	1	1
GSM387220	GSE15434	50	Male	Bone Marrow (BM)	AML	1	1	0
GSM387221	GSE15434	61	Female	Bone Marrow (BM)	AML	0	1	1
GSM387222	GSE15434	69	Female	Bone Marrow (BM)	AML	1	1	1
GSM387223	GSE15434	44	Female	Bone Marrow (BM)	AML	0	0	0
GSM387224	GSE15434	66	Male	Bone Marrow (BM)	AML	1	1	1
GSM387225	GSE15434	60	Male	Bone Marrow (BM)	AML	1	1	0
GSM387226	GSE15434	42	Female	Bone Marrow (BM)	AML	1	1	1
GSM387227	GSE15434	59	Female	Bone Marrow (BM)	AML	1	1	1
GSM387228	GSE15434	65	Female	Bone Marrow (BM)	AML	1	1	1
GSM387229	GSE15434	67	Female	Bone Marrow (BM)	AML	1	1	1
GSM387230	GSE15434	76	Male	Bone Marrow (BM)	AML	1	1	1
GSM387231	GSE15434	75	Male	Bone Marrow (BM)	AML	1	0	0
GSM387232	GSE15434	45	Female	Bone Marrow (BM)	AML	1	1	1
GSM387233	GSE15434	80	Female	Bone Marrow (BM)	AML	1	1	1
GSM387234	GSE15434	57	Male	Bone Marrow (BM)	AML	1	1	1
GSM387235	GSE15434	47	Female	Bone Marrow (BM)	AML	1	1	1
GSM387236	GSE15434	44	Male	Bone Marrow (BM)	AML	1	1	1
GSM387237	GSE15434	36	Male	Bone Marrow (BM)	AML	1	1	1
GSM387238	GSE15434	39	Male	Bone Marrow (BM)	AML	1	1	1
GSM387239	GSE15434	35	Male	Bone Marrow (BM)	AML	1	1	1
GSM387240	GSE15434	42	Male	Bone Marrow (BM)	AML	1	1	1
GSM387241	GSE15434	50	Male	Bone Marrow (BM)	AML	1	1	1
GSM387242	GSE15434	31	Male	Peripheral Blood (PB)	AML	1	1	1
GSM387243	GSE15434	44	Male	Bone Marrow (BM)	AML	1	1	1
GSM387244	GSE15434	55	Female	Bone Marrow (BM)	AML	1	1	1
GSM387245	GSE15434	30	Female	Bone Marrow (BM)	AML	1	1	1
GSM387246	GSE15434	51	Female	Bone Marrow (BM)	AML	1	1	1
GSM387247	GSE15434	48	Male	Bone Marrow (BM)	AML	1	1	1
GSM387248	GSE15434	39	Female	Bone Marrow (BM)	AML	1	1	1
GSM387249	GSE15434	52	Male	Peripheral Blood (PB)	AML	1	1	1
GSM387250	GSE15434	34	Female	Bone Marrow (BM)	AML	1	1	1
GSM387251	GSE15434	45	Male	Bone Marrow (BM)	AML	1	1	1
GSM387252	GSE15434	40	Male	Bone Marrow (BM)	AML	1	1	1
GSM387253	GSE15434	50	Male	Bone Marrow (BM)	AML	1	1	1
GSM387254	GSE15434	54	Male	Bone Marrow (BM)	AML	1	1	1
GSM387255	GSE15434	43	Female	Bone Marrow (BM)	AML	1	1	1
GSM387256	GSE15434	56	Female	Bone Marrow (BM)	AML	1	1	1
GSM387257	GSE15434	43	Female	Bone Marrow (BM)	AML	1	1	1
GSM387258	GSE15434	40	Male	Peripheral Blood (PB)	AML	1	1	1
GSM387259	GSE15434	58	Female	Bone Marrow (BM)	AML	1	1	1
GSM387260	GSE15434	37	Female	Bone Marrow (BM)	AML	1	1	1
GSM387261	GSE15434	49	Female	Bone Marrow (BM)	AML	1	1	1
GSM387262	GSE15434	52	Female	Bone Marrow (BM)	AML	1	1	1
GSM387263	GSE15434	51	Female	Bone Marrow (BM)	AML	1	1	1
GSM387264	GSE15434	39	Male	Peripheral Blood (PB)	AML	1	1	1
GSM387265	GSE15434	53	Female	Bone Marrow (BM)	AML	1	1	1
GSM387266	GSE15434	57	Male	Bone Marrow (BM)	AML	1	1	1
GSM387267	GSE15434	28	Female	Bone Marrow (BM)	AML	1	1	0
GSM387268	GSE15434	53	Female	Bone Marrow (BM)	AML	1	1	1
GSM387269	GSE15434	41	Male	Bone Marrow (BM)	AML	1	1	1
GSM387270	GSE15434	44	Female	Bone Marrow (BM)	AML	1	1	1
GSM387271	GSE15434	36	Female	Peripheral Blood (PB)	AML	1	1	1
GSM387272	GSE15434	61	Female	Bone Marrow (BM)	AML	1	1	1
GSM387273	GSE15434	22	Female	Bone Marrow (BM)	AML	1	1	1
GSM387274	GSE15434	59	Male	Bone Marrow (BM)	AML	0	1	0
GSM387275	GSE15434	49	Male	Bone Marrow (BM)	AML	1	1	1
GSM387276	GSE15434	51	Female	Bone Marrow (BM)	AML	1	1	1
GSM387277	GSE15434	54	Female	Bone Marrow (BM)	AML	1	1	1
GSM387278	GSE15434	57	Male	Bone Marrow (BM)	AML	1	1	1
GSM387279	GSE15434	35	Male	Peripheral Blood (PB)	AML	1	1	1
GSM387280	GSE15434	25	Female	Bone Marrow (BM)	AML	1	1	1
GSM387281	GSE15434	39	Male	Bone Marrow (BM)	AML	1	1	1
GSM387282	GSE15434	42	Female	Peripheral Blood (PB)	AML	0	0	0
GSM387283	GSE15434	40	Female	Bone Marrow (BM)	AML	1	1	1
GSM387284	GSE15434	58	Male	Bone Marrow (BM)	AML	1	1	1
GSM387285	GSE15434	49	Female	Bone Marrow (BM)	AML	1	1	1
GSM387286	GSE15434	34	Female	Peripheral Blood (PB)	AML	1	1	1
GSM387287	GSE15434	49	Female	Bone Marrow (BM)	AML	1	1	1
GSM387288	GSE15434	49	Female	Bone Marrow (BM)	AML	1	1	1
GSM387289	GSE15434	45	Female	Peripheral Blood (PB)	AML	1	1	1
GSM387290	GSE15434	28	Male	Bone Marrow (BM)	AML	1	1	1
GSM387291	GSE15434	38	Male	Bone Marrow (BM)	AML	1	1	1
GSM387292	GSE15434	35	Female	Bone Marrow (BM)	AML	1	1	1
GSM387293	GSE15434	47	Female	Bone Marrow (BM)	AML	1	1	1
GSM387294	GSE15434	34	Female	Bone Marrow (BM)	AML	1	1	1
GSM387295	GSE15434	40	Female	Bone Marrow (BM)	AML	1	1	1
GSM387296	GSE15434	54	Male	Bone Marrow (BM)	AML	1	1	1
GSM387297	GSE15434	35	Female	Bone Marrow (BM)	AML	1	1	1
GSM387298	GSE15434	58	Male	Bone Marrow (BM)	AML	1	1	1
GSM387299	GSE15434	59	Male	Bone Marrow (BM)	AML	1	1	1
GSM387300	GSE15434	58	Male	Bone Marrow (BM)	AML	1	1	0
GSM387301	GSE15434	46	Female	Bone Marrow (BM)	AML	1	1	1
GSM387302	GSE15434	41	Male	Bone Marrow (BM)	AML	1	1	1
GSM387303	GSE15434	56	Female	Bone Marrow (BM)	AML	1	1	1
GSM387304	GSE15434	51	Male	Bone Marrow (BM)	AML	1	1	1
GSM387305	GSE15434	59	Female	Bone Marrow (BM)	AML	1	1	1
GSM387306	GSE15434	50	Female	Bone Marrow (BM)	AML	1	1	1
GSM387307	GSE15434	27	Male	Bone Marrow (BM)	AML	1	1	1
GSM387308	GSE15434	49	Female	Bone Marrow (BM)	AML	1	1	1
GSM387309	GSE15434	50	Female	Bone Marrow (BM)	AML	1	1	1
GSM387310	GSE15434	49	Male	Bone Marrow (BM)	AML	1	1	1
GSM399717	GSE15932	77	Male	Peripheral Blood (PB)	Healthy	0	0	0
GSM399718	GSE15932	45	Female	Peripheral Blood (PB)	Healthy	0	0	0
GSM399719	GSE15932	62	Male	Peripheral Blood (PB)	Healthy	0	0	0
GSM399761	GSE15932	58	Female	Peripheral Blood (PB)	Healthy	0	0	0
GSM399762	GSE15932	75	Male	Peripheral Blood (PB)	Healthy	0	0	0
GSM399763	GSE15932	70	Female	Peripheral Blood (PB)	Healthy	0	0	0
GSM399765	GSE15932	80	Male	Peripheral Blood (PB)	Healthy	0	0	0
GSM399766	GSE15932	72	Female	Peripheral Blood (PB)	Healthy	0	0	0
GSM401059	GSE16028	40	Male	Peripheral Blood (PB)	Healthy	1	1	0
GSM401064	GSE16028	24	Male	Peripheral Blood (PB)	Healthy	0	0	0
GSM401069	GSE16028	28	Male	Peripheral Blood (PB)	Healthy	0	0	1
GSM401074	GSE16028	39	Male	Peripheral Blood (PB)	Healthy	0	0	0
GSM401079	GSE16028	33	Male	Peripheral Blood (PB)	Healthy	0	0	0
GSM401084	GSE16028	62	Male	Peripheral Blood (PB)	Healthy	0	0	0
GSM401089	GSE16028	57	Male	Peripheral Blood (PB)	Healthy	0	0	0
GSM401094	GSE16028	64	Male	Peripheral Blood (PB)	Healthy	0	0	0
GSM401099	GSE16028	58	Male	Peripheral Blood (PB)	Healthy	0	0	0
GSM401104	GSE16028	62	Male	Peripheral Blood (PB)	Healthy	0	0	0
GSM401109	GSE16028	31	Female	Peripheral Blood (PB)	Healthy	0	1	1
GSM401114	GSE16028	37	Female	Peripheral Blood (PB)	Healthy	0	1	0
GSM401119	GSE16028	37	Female	Peripheral Blood (PB)	Healthy	0	0	0
GSM401124	GSE16028	23	Female	Peripheral Blood (PB)	Healthy	0	1	1
GSM401129	GSE16028	35	Female	Peripheral Blood (PB)	Healthy	0	1	1
GSM401134	GSE16028	64	Female	Peripheral Blood (PB)	Healthy	0	0	0
GSM401139	GSE16028	58	Female	Peripheral Blood (PB)	Healthy	0	0	0
GSM401144	GSE16028	60	Female	Peripheral Blood (PB)	Healthy	0	0	1
GSM401149	GSE16028	56	Female	Peripheral Blood (PB)	Healthy	0	0	0
GSM401154	GSE16028	56	Female	Peripheral Blood (PB)	Healthy	0	0	0
GSM401158	GSE16028	58	Female	Peripheral Blood (PB)	Healthy	0	0	0
GSM401163	GSE16028	63	Female	Peripheral Blood (PB)	Healthy	0	0	0
GSM428052	GSE17114	27	Female	Peripheral Blood (PB)	Healthy	0	0	0
GSM428053	GSE17114	32	Female	Peripheral Blood (PB)	Healthy	0	0	0
GSM428054	GSE17114	62	Female	Peripheral Blood (PB)	Healthy	0	0	0
GSM428055	GSE17114	51	Female	Peripheral Blood (PB)	Healthy	0	0	0
GSM428056	GSE17114	26	Female	Peripheral Blood (PB)	Healthy	0	0	0
GSM428057	GSE17114	26	Female	Peripheral Blood (PB)	Healthy	0	0	0
GSM428058	GSE17114	46	Female	Peripheral Blood (PB)	Healthy	0	1	0
GSM428059	GSE17114	35	Male	Peripheral Blood (PB)	Healthy	0	0	0
GSM428060	GSE17114	42	Male	Peripheral Blood (PB)	Healthy	0	0	0
GSM428061	GSE17114	31	Male	Peripheral Blood (PB)	Healthy	0	0	0
GSM428062	GSE17114	28	Male	Peripheral Blood (PB)	Healthy	0	0	0
GSM428063	GSE17114	61	Male	Peripheral Blood (PB)	Healthy	1	0	0
GSM428064	GSE17114	26	Male	Peripheral Blood (PB)	Healthy	0	0	0
GSM428065	GSE17114	21	Male	Peripheral Blood (PB)	Healthy	0	0	0
GSM650637	GSE18123	11.08	Male	Peripheral Blood (PB)	Healthy	0	0	0
GSM650638	GSE18123	11	Male	Peripheral Blood (PB)	Healthy	1	0	0
GSM650639	GSE18123	12.83	Male	Peripheral Blood (PB)	Healthy	1	0	0
GSM650640	GSE18123	12.58	Male	Peripheral Blood (PB)	Healthy	0	0	0
GSM650641	GSE18123	12	Male	Peripheral Blood (PB)	Healthy	1	1	0
GSM650642	GSE18123	12.25	Male	Peripheral Blood (PB)	Healthy	1	0	0
GSM650643	GSE18123	12.42	Male	Peripheral Blood (PB)	Healthy	1	0	0
GSM650644	GSE18123	13.08	Male	Peripheral Blood (PB)	Healthy	0	0	0
GSM650645	GSE18123	13.33	Male	Peripheral Blood (PB)	Healthy	0	0	0
GSM650646	GSE18123	13.58	Male	Peripheral Blood (PB)	Healthy	0	0	0
GSM650647	GSE18123	13	Male	Peripheral Blood (PB)	Healthy	1	1	0
GSM650648	GSE18123	13.92	Male	Peripheral Blood (PB)	Healthy	1	0	0
GSM650649	GSE18123	14	Male	Peripheral Blood (PB)	Healthy	0	0	0
GSM650651	GSE18123	15.25	Male	Peripheral Blood (PB)	Healthy	0	0	0
GSM650652	GSE18123	15.42	Male	Peripheral Blood (PB)	Healthy	0	0	0
GSM650653	GSE18123	15.92	Male	Peripheral Blood (PB)	Healthy	0	0	0
GSM650654	GSE18123	16	Male	Peripheral Blood (PB)	Healthy	1	0	0
GSM465925	GSE18781	68	Female	Peripheral Blood (PB)	Healthy	0	0	0
GSM465926	GSE18781	69	Female	Peripheral Blood (PB)	Healthy	0	0	0
GSM465927	GSE18781	59	Female	Peripheral Blood (PB)	Healthy	0	0	0
GSM465928	GSE18781	57	Male	Peripheral Blood (PB)	Healthy	1	0	0
GSM465929	GSE18781	83	Female	Peripheral Blood (PB)	Healthy	0	0	0
GSM465930	GSE18781	70	Male	Peripheral Blood (PB)	Healthy	0	0	0
GSM465931	GSE18781	32	Male	Peripheral Blood (PB)	Healthy	0	0	0
GSM465932	GSE18781	22	Female	Peripheral Blood (PB)	Healthy	0	0	0
GSM465933	GSE18781	36	Female	Peripheral Blood (PB)	Healthy	0	0	0
GSM465934	GSE18781	41	Male	Peripheral Blood (PB)	Healthy	0	0	0
GSM465935	GSE18781	25	Female	Peripheral Blood (PB)	Healthy	0	0	0
GSM465936	GSE18781	23	Female	Peripheral Blood (PB)	Healthy	1	0	0
GSM465937	GSE18781	34	Female	Peripheral Blood (PB)	Healthy	1	1	0
GSM465938	GSE18781	49	Female	Peripheral Blood (PB)	Healthy	0	0	0
GSM465939	GSE18781	24	Female	Peripheral Blood (PB)	Healthy	0	0	0
GSM465940	GSE18781	25	Female	Peripheral Blood (PB)	Healthy	0	0	0
GSM465941	GSE18781	24	Female	Peripheral Blood (PB)	Healthy	0	0	0
GSM465942	GSE18781	47	Female	Peripheral Blood (PB)	Healthy	0	0	0
GSM465943	GSE18781	32	Female	Peripheral Blood (PB)	Healthy	0	0	0
GSM465944	GSE18781	27	Female	Peripheral Blood (PB)	Healthy	0	0	0
GSM465945	GSE18781	29	Female	Peripheral Blood (PB)	Healthy	0	0	0
GSM465946	GSE18781	33	Female	Peripheral Blood (PB)	Healthy	0	0	0
GSM465947	GSE18781	45	Male	Peripheral Blood (PB)	Healthy	1	0	0
GSM465948	GSE18781	45	Female	Peripheral Blood (PB)	Healthy	0	0	0
GSM465949	GSE18781	45	Female	Peripheral Blood (PB)	Healthy	0	0	0
GSM493769	GSE19743	11	Female	Peripheral Blood (PB)	Healthy	0	0	0
GSM493770	GSE19743	40	Female	Peripheral Blood (PB)	Healthy	0	0	0
GSM493771	GSE19743	26	Male	Peripheral Blood (PB)	Healthy	0	0	0
GSM493772	GSE19743	58	Female	Peripheral Blood (PB)	Healthy	0	0	0
GSM493773	GSE19743	9	Male	Peripheral Blood (PB)	Healthy	0	0	0
GSM493774	GSE19743	28	Female	Peripheral Blood (PB)	Healthy	0	0	0
GSM493775	GSE19743	46	Female	Peripheral Blood (PB)	Healthy	0	0	0
GSM493776	GSE19743	10	Male	Peripheral Blood (PB)	Healthy	0	0	0
GSM493777	GSE19743	41	Female	Peripheral Blood (PB)	Healthy	0	0	0
GSM493778	GSE19743	9	Male	Peripheral Blood (PB)	Healthy	0	0	0
GSM493779	GSE19743	9	Female	Peripheral Blood (PB)	Healthy	0	0	0
GSM493780	GSE19743	10	Male	Peripheral Blood (PB)	Healthy	0	0	0
GSM493781	GSE19743	7	Male	Peripheral Blood (PB)	Healthy	0	0	0
GSM493782	GSE19743	7	Male	Peripheral Blood (PB)	Healthy	1	0	0
GSM493783	GSE19743	26	Male	Peripheral Blood (PB)	Healthy	0	0	0
GSM493784	GSE19743	11	Female	Peripheral Blood (PB)	Healthy	0	0	0
GSM493785	GSE19743	24	Female	Peripheral Blood (PB)	Healthy	0	0	0
GSM493786	GSE19743	26	Female	Peripheral Blood (PB)	Healthy	0	0	0
GSM493787	GSE19743	7	Male	Peripheral Blood (PB)	Healthy	0	0	0
GSM493788	GSE19743	9	Female	Peripheral Blood (PB)	Healthy	0	0	0
GSM493789	GSE19743	8	Female	Peripheral Blood (PB)	Healthy	0	0	0
GSM493790	GSE19743	9	Male	Peripheral Blood (PB)	Healthy	0	0	0
GSM493791	GSE19743	31	Female	Peripheral Blood (PB)	Healthy	0	0	0
GSM493792	GSE19743	31	Female	Peripheral Blood (PB)	Healthy	0	0	0
GSM493793	GSE19743	10	Female	Peripheral Blood (PB)	Healthy	0	0	0
GSM493794	GSE19743	8	Male	Peripheral Blood (PB)	Healthy	0	0	0
GSM493795	GSE19743	30	Female	Peripheral Blood (PB)	Healthy	0	0	0
GSM493796	GSE19743	57	Female	Peripheral Blood (PB)	Healthy	1	0	0
GSM493797	GSE19743	23	Male	Peripheral Blood (PB)	Healthy	0	0	0
GSM493798	GSE19743	10	Male	Peripheral Blood (PB)	Healthy	0	0	0
GSM493799	GSE19743	10	Female	Peripheral Blood (PB)	Healthy	0	0	0
GSM493800	GSE19743	27	Male	Peripheral Blood (PB)	Healthy	0	0	0
GSM493801	GSE19743	63	Female	Peripheral Blood (PB)	Healthy	0	0	0
GSM493802	GSE19743	7	Female	Peripheral Blood (PB)	Healthy	1	0	0
GSM493803	GSE19743	34	Female	Peripheral Blood (PB)	Healthy	0	0	0
GSM493804	GSE19743	9	Female	Peripheral Blood (PB)	Healthy	0	0	0
GSM493805	GSE19743	7	Male	Peripheral Blood (PB)	Healthy	0	0	0
GSM493806	GSE19743	10	Male	Peripheral Blood (PB)	Healthy	0	0	0
GSM493807	GSE19743	10	Male	Peripheral Blood (PB)	Healthy	0	0	0
GSM493808	GSE19743	9	Female	Peripheral Blood (PB)	Healthy	1	1	0
GSM493809	GSE19743	45	Female	Peripheral Blood (PB)	Healthy	0	0	0
GSM493810	GSE19743	23	Female	Peripheral Blood (PB)	Healthy	0	0	0
GSM493811	GSE19743	43	Male	Peripheral Blood (PB)	Healthy	0	0	0
GSM493812	GSE19743	31	Male	Peripheral Blood (PB)	Healthy	0	0	0
GSM493813	GSE19743	11	Male	Peripheral Blood (PB)	Healthy	0	1	0
GSM493814	GSE19743	9	Male	Peripheral Blood (PB)	Healthy	0	0	0
GSM493815	GSE19743	8	Male	Peripheral Blood (PB)	Healthy	0	0	0
GSM493816	GSE19743	11	Female	Peripheral Blood (PB)	Healthy	0	0	0
GSM493817	GSE19743	7	Male	Peripheral Blood (PB)	Healthy	1	0	0
GSM493818	GSE19743	9	Female	Peripheral Blood (PB)	Healthy	0	0	0
GSM493819	GSE19743	32	Male	Peripheral Blood (PB)	Healthy	0	0	0
GSM493820	GSE19743	8	Female	Peripheral Blood (PB)	Healthy	0	1	0
GSM493821	GSE19743	22	Male	Peripheral Blood (PB)	Healthy	0	1	0
GSM493822	GSE19743	40	Female	Peripheral Blood (PB)	Healthy	0	0	0
GSM493823	GSE19743	11	Female	Peripheral Blood (PB)	Healthy	0	0	0
GSM493824	GSE19743	11	Female	Peripheral Blood (PB)	Healthy	0	0	0
GSM493825	GSE19743	11	Male	Peripheral Blood (PB)	Healthy	0	0	0
GSM493826	GSE19743	36	Male	Peripheral Blood (PB)	Healthy	0	0	0
GSM493827	GSE19743	40	Male	Peripheral Blood (PB)	Healthy	0	0	0
GSM493828	GSE19743	34	Female	Peripheral Blood (PB)	Healthy	0	0	0
GSM493829	GSE19743	8	Female	Peripheral Blood (PB)	Healthy	0	0	0
GSM493830	GSE19743	11	Male	Peripheral Blood (PB)	Healthy	0	0	0
GSM493831	GSE19743	35	Male	Peripheral Blood (PB)	Healthy	0	0	0
GSM568139	GSE23025	48	Female	Peripheral Blood (PB)	AML	1	1	1
GSM568141	GSE23025	51	Female	Peripheral Blood (PB)	AML	1	1	1
GSM568143	GSE23025	47	Male	Bone Marrow (BM)	AML	1	1	1
GSM568145	GSE23025	55	Male	Peripheral Blood (PB)	AML	1	1	1
GSM568148	GSE23025	68	Male	Peripheral Blood (PB)	AML	1	1	1
GSM568150	GSE23025	34	Male	Bone Marrow (BM)	AML	1	1	1
GSM568152	GSE23025	57	Male	Peripheral Blood (PB)	AML	1	1	1
GSM568155	GSE23025	64	Male	Bone Marrow (BM)	AML	1	1	1
GSM568157	GSE23025	68	Male	Peripheral Blood (PB)	AML	1	1	1
GSM568160	GSE23025	35	Male	Bone Marrow (BM)	AML	1	1	1
GSM568162	GSE23025	47	Female	Peripheral Blood (PB)	AML	1	1	1
GSM568164	GSE23025	64	Male	Peripheral Blood (PB)	AML	1	1	0
GSM568166	GSE23025	30	Male	Bone Marrow (BM)	AML	1	1	1
GSM568168	GSE23025	47	Male	Bone Marrow (BM)	AML	1	1	1
GSM568171	GSE23025	18	Male	Bone Marrow (BM)	AML	1	1	1
GSM568173	GSE23025	62	Male	Peripheral Blood (PB)	AML	1	1	0
GSM568179	GSE23025	50	Female	Bone Marrow (BM)	AML	1	1	1
GSM568182	GSE23025	51	Female	Peripheral Blood (PB)	AML	1	1	1
GSM568185	GSE23025	50	Female	Peripheral Blood (PB)	AML	1	1	1
GSM568192	GSE23025	29	Female	Peripheral Blood (PB)	AML	1	1	1
GSM568195	GSE23025	52	Male	Bone Marrow (BM)	AML	1	1	1
GSM568198	GSE23025	58	Female	Peripheral Blood (PB)	AML	1	1	1
GSM568204	GSE23025	53	Female	Bone Marrow (BM)	AML	1	1	1
GSM568207	GSE23025	52	Female	Bone Marrow (BM)	AML	1	1	1
GSM568213	GSE23025	32	Male	Bone Marrow (BM)	AML	1	1	1
GSM568217	GSE23025	50	Male	Bone Marrow (BM)	AML	1	1	1
GSM568220	GSE23025	67	Male	Bone Marrow (BM)	AML	1	1	1
GSM568223	GSE23025	54	Male	Bone Marrow (BM)	AML	1	1	1
GSM568233	GSE23025	56	Male	Bone Marrow (BM)	AML	1	1	1
GSM568241	GSE23025	53	Female	Bone Marrow (BM)	AML	1	1	1
GSM568242	GSE23025	49	Male	Bone Marrow (BM)	AML	1	1	1
GSM568254	GSE23025	65	Female	Bone Marrow (BM)	AML	1	1	1
GSM568258	GSE23025	42	Male	Bone Marrow (BM)	AML	1	1	1
GSM568260	GSE23025	28	Female	Bone Marrow (BM)	AML	1	1	1
GSM624034	GSE25414	76	Female	Peripheral Blood (PB)	Healthy	0	0	0
GSM624035	GSE25414	79	Male	Peripheral Blood (PB)	Healthy	1	1	1
GSM624036	GSE25414	73	Male	Peripheral Blood (PB)	Healthy	1	1	0
GSM624037	GSE25414	76	Male	Peripheral Blood (PB)	Healthy	0	1	1
GSM624038	GSE25414	50	Female	Peripheral Blood (PB)	Healthy	0	0	0
GSM624039	GSE25414	84	Female	Peripheral Blood (PB)	Healthy	0	0	1
GSM624040	GSE25414	79	Female	Peripheral Blood (PB)	Healthy	0	0	1
GSM624041	GSE25414	61	Female	Peripheral Blood (PB)	Healthy	0	0	0
GSM624042	GSE25414	75	Male	Peripheral Blood (PB)	Healthy	0	0	1
GSM624043	GSE25414	50	Female	Peripheral Blood (PB)	Healthy	0	1	1
GSM624044	GSE25414	64	Male	Peripheral Blood (PB)	Healthy	0	0	1
GSM624045	GSE25414	76	Male	Peripheral Blood (PB)	Healthy	0	0	0
GSM60588	GSE2842	32.8	Male	Peripheral Blood (PB)	Healthy	1	0	0
GSM60591	GSE2842	54.8	Male	Peripheral Blood (PB)	Healthy	0	0	0
GSM740080	GSE29883	57	Female	Peripheral Blood (PB)	AML	1	1	1
GSM740081	GSE29883	47	Female	Bone Marrow (BM)	AML	1	1	1
GSM740082	GSE29883	36	Female	Peripheral Blood (PB)	AML	1	1	1
GSM740083	GSE29883	37	Male	Bone Marrow (BM)	AML	1	1	1
GSM740084	GSE29883	48	Male	Bone Marrow (BM)	AML	1	1	1
GSM740085	GSE29883	56	Male	Bone Marrow (BM)	AML	1	1	1
GSM740086	GSE29883	60	Female	Bone Marrow (BM)	AML	1	1	1
GSM740087	GSE29883	36	Male	Bone Marrow (BM)	AML	1	1	1
GSM740088	GSE29883	35	Male	Bone Marrow (BM)	AML	1	1	1
GSM740089	GSE29883	31	Female	Bone Marrow (BM)	AML	1	1	1
GSM740090	GSE29883	50	Male	Bone Marrow (BM)	AML	1	1	1
GSM740091	GSE29883	54	Female	Bone Marrow (BM)	AML	1	1	1
GSM924440	GSE37642	59	Male	Bone Marrow (BM)	AML	1	1	1
GSM924441	GSE37642	65	Female	Bone Marrow (BM)	AML	1	1	1
GSM924442	GSE37642	33	Female	Bone Marrow (BM)	AML	1	1	1
GSM924443	GSE37642	64	Male	Bone Marrow (BM)	AML	1	1	1
GSM924444	GSE37642	61	Male	Bone Marrow (BM)	AML	1	1	1
GSM924445	GSE37642	62	Male	Bone Marrow (BM)	AML	1	1	1
GSM924446	GSE37642	55	Male	Bone Marrow (BM)	AML	1	1	1
GSM924447	GSE37642	74	Male	Bone Marrow (BM)	AML	1	1	1
GSM924448	GSE37642	43	Female	Bone Marrow (BM)	AML	1	1	1
GSM924449	GSE37642	45	Male	Bone Marrow (BM)	AML	1	1	1
GSM924450	GSE37642	49	Female	Bone Marrow (BM)	AML	1	1	1
GSM924451	GSE37642	50	Female	Bone Marrow (BM)	AML	1	1	1
GSM924452	GSE37642	33	Male	Bone Marrow (BM)	AML	1	1	1
GSM924453	GSE37642	60	Male	Bone Marrow (BM)	AML	1	1	1
GSM924454	GSE37642	33	Female	Bone Marrow (BM)	AML	1	1	1
GSM924455	GSE37642	48	Male	Bone Marrow (BM)	AML	1	1	1
GSM924456	GSE37642	51	Female	Bone Marrow (BM)	AML	1	1	1
GSM924457	GSE37642	37	Female	Bone Marrow (BM)	AML	1	1	1
GSM924458	GSE37642	31	Male	Bone Marrow (BM)	AML	1	1	1
GSM924459	GSE37642	66	Male	Bone Marrow (BM)	AML	1	1	1
GSM924460	GSE37642	74	Male	Bone Marrow (BM)	AML	1	1	1
GSM924461	GSE37642	48	Female	Bone Marrow (BM)	AML	1	1	1
GSM924462	GSE37642	50	Female	Bone Marrow (BM)	AML	1	1	0
GSM924463	GSE37642	60	Male	Bone Marrow (BM)	AML	0	1	0
GSM924464	GSE37642	45	Female	Bone Marrow (BM)	AML	1	1	1
GSM924465	GSE37642	64	Female	Bone Marrow (BM)	AML	0	1	1
GSM924466	GSE37642	32	Male	Bone Marrow (BM)	AML	1	1	1
GSM924467	GSE37642	30	Female	Bone Marrow (BM)	AML	1	1	1
GSM924468	GSE37642	63	Male	Bone Marrow (BM)	AML	1	1	1
GSM924469	GSE37642	55	Male	Bone Marrow (BM)	AML	0	0	0
GSM924470	GSE37642	60	Male	Bone Marrow (BM)	AML	1	1	0
GSM924471	GSE37642	72	Male	Bone Marrow (BM)	AML	1	1	1
GSM924472	GSE37642	49	Female	Bone Marrow (BM)	AML	1	1	1
GSM924473	GSE37642	69	Female	Bone Marrow (BM)	AML	1	1	1
GSM924474	GSE37642	39	Female	Bone Marrow (BM)	AML	0	0	1
GSM924475	GSE37642	68	Male	Bone Marrow (BM)	AML	1	1	0
GSM924476	GSE37642	74	Female	Bone Marrow (BM)	AML	0	0	0
GSM924477	GSE37642	45	Male	Bone Marrow (BM)	AML	1	1	1
GSM924478	GSE37642	54	Male	Bone Marrow (BM)	AML	1	1	1
GSM924479	GSE37642	55	Male	Bone Marrow (BM)	AML	1	1	1
GSM924480	GSE37642	74	Male	Bone Marrow (BM)	AML	0	1	0
GSM924481	GSE37642	38	Male	Bone Marrow (BM)	AML	0	0	1
GSM924482	GSE37642	33	Female	Bone Marrow (BM)	AML	1	1	1
GSM924483	GSE37642	57	Male	Bone Marrow (BM)	AML	1	1	0
GSM924484	GSE37642	55	Female	Bone Marrow (BM)	AML	0	1	1
GSM924485	GSE37642	59	Female	Bone Marrow (BM)	AML	0	1	1
GSM924486	GSE37642	39	Male	Bone Marrow (BM)	AML	1	1	1
GSM924487	GSE37642	34	Female	Bone Marrow (BM)	AML	0	0	0
GSM924488	GSE37642	71	Female	Bone Marrow (BM)	AML	0	1	1
GSM924489	GSE37642	52	Male	Bone Marrow (BM)	AML	1	1	1
GSM924490	GSE37642	55	Female	Bone Marrow (BM)	AML	0	1	1
GSM924491	GSE37642	43	Male	Bone Marrow (BM)	AML	1	1	1
GSM924492	GSE37642	43	Male	Bone Marrow (BM)	AML	1	1	1
GSM924493	GSE37642	72	Female	Bone Marrow (BM)	AML	1	1	1
GSM924494	GSE37642	29	Female	Bone Marrow (BM)	AML	1	1	1
GSM924495	GSE37642	73	Male	Bone Marrow (BM)	AML	1	1	1
GSM924496	GSE37642	41	Male	Bone Marrow (BM)	AML	1	1	1
GSM924497	GSE37642	68	Male	Bone Marrow (BM)	AML	1	1	1
GSM924498	GSE37642	18	Female	Bone Marrow (BM)	AML	1	1	1
GSM924499	GSE37642	49	Male	Bone Marrow (BM)	AML	1	1	1
GSM924500	GSE37642	64	Male	Bone Marrow (BM)	AML	1	1	1
GSM924501	GSE37642	75	Male	Bone Marrow (BM)	AML	0	1	0
GSM924502	GSE37642	65	Male	Bone Marrow (BM)	AML	1	1	1
GSM924503	GSE37642	61	Male	Bone Marrow (BM)	AML	1	1	1
GSM924504	GSE37642	35	Male	Bone Marrow (BM)	AML	1	1	1
GSM924505	GSE37642	64	Male	Bone Marrow (BM)	AML	1	1	1
GSM924506	GSE37642	61	Female	Bone Marrow (BM)	AML	1	1	1
GSM924507	GSE37642	67	Male	Bone Marrow (BM)	AML	1	1	1
GSM924508	GSE37642	47	Female	Bone Marrow (BM)	AML	1	1	1
GSM924509	GSE37642	36	Female	Bone Marrow (BM)	AML	1	1	1
GSM924510	GSE37642	51	Female	Bone Marrow (BM)	AML	0	1	1
GSM924511	GSE37642	50	Female	Bone Marrow (BM)	AML	1	1	1
GSM924512	GSE37642	61	Male	Bone Marrow (BM)	AML	1	1	1
GSM924513	GSE37642	72	Female	Bone Marrow (BM)	AML	1	1	1
GSM924514	GSE37642	66	Female	Bone Marrow (BM)	AML	1	1	1
GSM924515	GSE37642	62	Male	Bone Marrow (BM)	AML	0	0	1
GSM924516	GSE37642	75	Female	Bone Marrow (BM)	AML	1	1	1
GSM924517	GSE37642	68	Female	Bone Marrow (BM)	AML	0	0	1
GSM924518	GSE37642	77	Female	Bone Marrow (BM)	AML	1	1	1
GSM924519	GSE37642	54	Female	Bone Marrow (BM)	AML	1	1	1
GSM924520	GSE37642	66	Male	Bone Marrow (BM)	AML	1	1	1
GSM924521	GSE37642	67	Male	Bone Marrow (BM)	AML	1	1	1
GSM924522	GSE37642	24	Female	Bone Marrow (BM)	AML	1	1	1
GSM924523	GSE37642	75	Female	Bone Marrow (BM)	AML	1	1	1
GSM924524	GSE37642	40	Female	Bone Marrow (BM)	AML	1	1	1
GSM924525	GSE37642	79	Female	Bone Marrow (BM)	AML	1	1	1
GSM924526	GSE37642	66	Female	Bone Marrow (BM)	AML	1	1	1
GSM924527	GSE37642	50	Female	Bone Marrow (BM)	AML	1	1	1
GSM924528	GSE37642	45	Male	Bone Marrow (BM)	AML	1	1	0
GSM924529	GSE37642	60	Male	Bone Marrow (BM)	AML	1	1	1
GSM924530	GSE37642	63	Male	Bone Marrow (BM)	AML	0	1	1
GSM924531	GSE37642	61	Male	Bone Marrow (BM)	AML	1	1	1
GSM924532	GSE37642	68	Female	Bone Marrow (BM)	AML	1	1	1
GSM924533	GSE37642	69	Female	Bone Marrow (BM)	AML	0	1	1
GSM924534	GSE37642	58	Female	Bone Marrow (BM)	AML	1	1	1
GSM924535	GSE37642	52	Female	Bone Marrow (BM)	AML	1	1	1
GSM924536	GSE37642	50	Male	Bone Marrow (BM)	AML	1	1	1
GSM924537	GSE37642	74	Male	Bone Marrow (BM)	AML	1	1	1
GSM924538	GSE37642	79	Female	Bone Marrow (BM)	AML	1	1	1
GSM924539	GSE37642	76	Female	Bone Marrow (BM)	AML	0	0	1
GSM924540	GSE37642	36	Male	Bone Marrow (BM)	AML	0	1	0
GSM924541	GSE37642	62	Male	Bone Marrow (BM)	AML	1	1	1
GSM924542	GSE37642	56	Female	Bone Marrow (BM)	AML	0	1	1
GSM924543	GSE37642	66	Male	Bone Marrow (BM)	AML	1	1	1
GSM924544	GSE37642	55	Female	Bone Marrow (BM)	AML	0	0	1
GSM924545	GSE37642	22	Female	Bone Marrow (BM)	AML	0	1	1
GSM924546	GSE37642	68	Male	Bone Marrow (BM)	AML	0	1	1
GSM924547	GSE37642	69	Female	Bone Marrow (BM)	AML	1	1	1
GSM924548	GSE37642	43	Female	Bone Marrow (BM)	AML	1	1	1
GSM924549	GSE37642	59	Female	Bone Marrow (BM)	AML	0	1	1
GSM924550	GSE37642	85	Male	Bone Marrow (BM)	AML	1	1	1
GSM924551	GSE37642	62	Female	Bone Marrow (BM)	AML	0	1	1
GSM924552	GSE37642	62	Male	Bone Marrow (BM)	AML	1	1	1
GSM924553	GSE37642	74	Male	Bone Marrow (BM)	AML	1	1	1
GSM924554	GSE37642	62	Male	Bone Marrow (BM)	AML	1	1	1
GSM924555	GSE37642	64	Female	Bone Marrow (BM)	AML	1	1	1
GSM924556	GSE37642	67	Male	Bone Marrow (BM)	AML	1	1	1
GSM924557	GSE37642	44	Female	Bone Marrow (BM)	AML	1	1	1
GSM924558	GSE37642	32	Male	Bone Marrow (BM)	AML	1	1	1
GSM924559	GSE37642	61	Male	Bone Marrow (BM)	AML	0	1	0
GSM924560	GSE37642	66	Female	Bone Marrow (BM)	AML	0	1	1
GSM924561	GSE37642	44	Male	Bone Marrow (BM)	AML	1	1	1
GSM924562	GSE37642	21	Female	Bone Marrow (BM)	AML	1	1	1
GSM924563	GSE37642	56	Female	Bone Marrow (BM)	AML	1	1	1
GSM924564	GSE37642	63	Male	Bone Marrow (BM)	AML	1	1	1
GSM924565	GSE37642	65	Female	Bone Marrow (BM)	AML	1	1	1
GSM924566	GSE37642	44	Female	Bone Marrow (BM)	AML	1	1	0
GSM924567	GSE37642	70	Male	Bone Marrow (BM)	AML	0	1	1
GSM924568	GSE37642	64	Female	Bone Marrow (BM)	AML	1	1	1
GSM924569	GSE37642	62	Female	Bone Marrow (BM)	AML	1	1	1
GSM924570	GSE37642	65	Female	Bone Marrow (BM)	AML	1	1	1
GSM924571	GSE37642	66	Male	Bone Marrow (BM)	AML	0	1	0
GSM924572	GSE37642	54	Female	Bone Marrow (BM)	AML	1	1	1
GSM924573	GSE37642	78	Female	Bone Marrow (BM)	AML	1	1	1
GSM924574	GSE37642	65	Male	Bone Marrow (BM)	AML	0	0	1
GSM924575	GSE37642	43	Male	Bone Marrow (BM)	AML	1	1	1
GSM924576	GSE37642	23	Female	Bone Marrow (BM)	AML	1	1	1
GSM924577	GSE37642	33	Male	Bone Marrow (BM)	AML	1	1	1
GSM924578	GSE37642	61	Male	Bone Marrow (BM)	AML	1	1	1
GSM924579	GSE37642	31	Male	Bone Marrow (BM)	AML	1	1	1
GSM955680	GSE39088	41	Male	Peripheral Blood (PB)	Healthy	1	1	0
GSM955681	GSE39088	21	Female	Peripheral Blood (PB)	Healthy	1	1	0
GSM955682	GSE39088	38	Female	Peripheral Blood (PB)	Healthy	1	1	0
GSM955683	GSE39088	40	Female	Peripheral Blood (PB)	Healthy	1	1	0
GSM955684	GSE39088	35	Female	Peripheral Blood (PB)	Healthy	1	1	0
GSM955685	GSE39088	44	Female	Peripheral Blood (PB)	Healthy	1	1	0
GSM955686	GSE39088	34	Female	Peripheral Blood (PB)	Healthy	1	1	0
GSM955687	GSE39088	19	Female	Peripheral Blood (PB)	Healthy	1	1	0
GSM955688	GSE39088	37	Female	Peripheral Blood (PB)	Healthy	1	1	0
GSM955689	GSE39088	35	Female	Peripheral Blood (PB)	Healthy	1	1	0
GSM955690	GSE39088	41	Female	Peripheral Blood (PB)	Healthy	1	1	0
GSM955691	GSE39088	39	Female	Peripheral Blood (PB)	Healthy	1	1	0
GSM955692	GSE39088	23	Male	Peripheral Blood (PB)	Healthy	1	1	0
GSM955693	GSE39088	19	Female	Peripheral Blood (PB)	Healthy	1	1	0
GSM955694	GSE39088	42	Male	Peripheral Blood (PB)	Healthy	1	1	0
GSM955695	GSE39088	43	Female	Peripheral Blood (PB)	Healthy	1	1	0
GSM955696	GSE39088	24	Female	Peripheral Blood (PB)	Healthy	1	1	0
GSM955697	GSE39088	50	Female	Peripheral Blood (PB)	Healthy	1	1	0
GSM955698	GSE39088	34	Male	Peripheral Blood (PB)	Healthy	1	1	0
GSM955699	GSE39088	40	Male	Peripheral Blood (PB)	Healthy	1	1	0
GSM955700	GSE39088	43	Female	Peripheral Blood (PB)	Healthy	1	1	0
GSM955701	GSE39088	23	Female	Peripheral Blood (PB)	Healthy	1	1	0
GSM955702	GSE39088	37	Female	Peripheral Blood (PB)	Healthy	1	1	0
GSM955703	GSE39088	24	Female	Peripheral Blood (PB)	Healthy	1	1	0
GSM955704	GSE39088	43	Female	Peripheral Blood (PB)	Healthy	1	1	0
GSM955705	GSE39088	44	Male	Peripheral Blood (PB)	Healthy	1	1	0
GSM955706	GSE39088	24	Female	Peripheral Blood (PB)	Healthy	1	1	0
GSM955707	GSE39088	27	Female	Peripheral Blood (PB)	Healthy	1	1	0
GSM955708	GSE39088	34	Female	Peripheral Blood (PB)	Healthy	1	1	0
GSM955709	GSE39088	31	Female	Peripheral Blood (PB)	Healthy	1	1	0
GSM955710	GSE39088	41	Male	Peripheral Blood (PB)	Healthy	1	1	0
GSM955711	GSE39088	47	Female	Peripheral Blood (PB)	Healthy	1	1	0
GSM955712	GSE39088	24	Female	Peripheral Blood (PB)	Healthy	1	1	0
GSM955713	GSE39088	36	Male	Peripheral Blood (PB)	Healthy	1	1	0
GSM955714	GSE39088	24	Male	Peripheral Blood (PB)	Healthy	1	1	0
GSM955715	GSE39088	46	Female	Peripheral Blood (PB)	Healthy	1	1	0
GSM955716	GSE39088	27	Female	Peripheral Blood (PB)	Healthy	1	1	0
GSM955717	GSE39088	23	Female	Peripheral Blood (PB)	Healthy	1	1	0
GSM955718	GSE39088	42	Female	Peripheral Blood (PB)	Healthy	1	1	0
GSM955719	GSE39088	32	Female	Peripheral Blood (PB)	Healthy	1	1	0
GSM955720	GSE39088	34	Male	Peripheral Blood (PB)	Healthy	1	1	0
GSM955721	GSE39088	26	Male	Peripheral Blood (PB)	Healthy	1	1	0
GSM955722	GSE39088	32	Female	Peripheral Blood (PB)	Healthy	1	1	0
GSM955723	GSE39088	25	Female	Peripheral Blood (PB)	Healthy	1	1	0
GSM955724	GSE39088	43	Female	Peripheral Blood (PB)	Healthy	1	1	0
GSM955725	GSE39088	20	Male	Peripheral Blood (PB)	Healthy	1	1	0
GSM966600	GSE39363	73	Female	Peripheral Blood (PB)	AML	1	1	1
GSM966601	GSE39363	75	Female	Bone Marrow (BM)	AML	1	1	1
GSM966602	GSE39363	75	Male	Peripheral Blood (PB)	AML	1	1	1
GSM966603	GSE39363	80	Male	Bone Marrow (BM)	AML	1	1	1
GSM966604	GSE39363	70	Female	Bone Marrow (BM)	AML	1	1	1
GSM966605	GSE39363	73	Male	Bone Marrow (BM)	AML	1	1	1
GSM966606	GSE39363	63	Male	Bone Marrow (BM)	AML	1	1	1
GSM966607	GSE39363	56	Female	Bone Marrow (BM)	AML	1	1	1
GSM966608	GSE39363	56	Male	Bone Marrow (BM)	AML	1	1	1
GSM966609	GSE39363	28	Female	Bone Marrow (BM)	AML	1	1	1
GSM966610	GSE39363	56	Female	Bone Marrow (BM)	AML	1	1	1
GSM966611	GSE39363	61	Female	Bone Marrow (BM)	AML	1	1	1
GSM966612	GSE39363	67	Male	Bone Marrow (BM)	AML	1	1	1
GSM1130404	GSE46449	43	Male	Peripheral Blood (PB)	Healthy	0	0	0
GSM1130408	GSE46449	28	Male	Peripheral Blood (PB)	Healthy	0	0	0
GSM1130409	GSE46449	35	Male	Peripheral Blood (PB)	Healthy	0	0	0
GSM1130415	GSE46449	27	Male	Peripheral Blood (PB)	Healthy	0	0	0
GSM1130417	GSE46449	33	Male	Peripheral Blood (PB)	Healthy	0	0	0
GSM1130421	GSE46449	26	Male	Peripheral Blood (PB)	Healthy	0	0	0
GSM1130423	GSE46449	27	Male	Peripheral Blood (PB)	Healthy	0	0	0
GSM1130425	GSE46449	29	Male	Peripheral Blood (PB)	Healthy	0	0	0
GSM1130426	GSE46449	42	Male	Peripheral Blood (PB)	Healthy	0	0	0
GSM1130428	GSE46449	28	Male	Peripheral Blood (PB)	Healthy	1	1	0
GSM1130430	GSE46449	27	Male	Peripheral Blood (PB)	Healthy	0	0	0
GSM1130432	GSE46449	37	Male	Peripheral Blood (PB)	Healthy	0	0	0
GSM1130434	GSE46449	25	Male	Peripheral Blood (PB)	Healthy	0	0	0
GSM1130436	GSE46449	36	Male	Peripheral Blood (PB)	Healthy	0	0	0
GSM1130438	GSE46449	30	Male	Peripheral Blood (PB)	Healthy	0	0	0
GSM1130439	GSE46449	36	Male	Peripheral Blood (PB)	Healthy	0	0	0
GSM1130441	GSE46449	62	Male	Peripheral Blood (PB)	Healthy	0	0	0
GSM1130442	GSE46449	42	Male	Peripheral Blood (PB)	Healthy	0	0	0
GSM1130443	GSE46449	52	Male	Peripheral Blood (PB)	Healthy	0	0	0
GSM1130444	GSE46449	24	Male	Peripheral Blood (PB)	Healthy	0	0	0
GSM1130445	GSE46449	21	Male	Peripheral Blood (PB)	Healthy	0	0	0
GSM1130476	GSE46449	29	Male	Peripheral Blood (PB)	Healthy	0	0	0
GSM1130483	GSE46449	23	Male	Peripheral Blood (PB)	Healthy	0	0	0
GSM1130487	GSE46449	23	Male	Peripheral Blood (PB)	Healthy	0	0	0
GSM1138793	GSE46819	58	Male	Bone Marrow (BM)	AML	1	1	1
GSM1138794	GSE46819	55	Female	Peripheral Blood (PB)	AML	1	1	1
GSM1138795	GSE46819	57	Female	Peripheral Blood (PB)	AML	1	1	1
GSM1138796	GSE46819	47	Female	Bone Marrow (BM)	AML	1	1	1
GSM1138797	GSE46819	48	Male	Bone Marrow (BM)	AML	1	1	1
GSM1138798	GSE46819	77	Female	Peripheral Blood (PB)	AML	1	1	1
GSM1138799	GSE46819	58	Female	Bone Marrow (BM)	AML	1	1	1
GSM1138800	GSE46819	20	Male	Bone Marrow (BM)	AML	1	1	1
GSM1138801	GSE46819	76	Male	Bone Marrow (BM)	AML	1	1	1
GSM1138802	GSE46819	27	Female	Bone Marrow (BM)	AML	1	1	1
GSM1138803	GSE46819	32	Female	Bone Marrow (BM)	AML	1	1	1
GSM1138804	GSE46819	61	Male	Peripheral Blood (PB)	AML	1	1	1
GSM1682614	GSE68833	56	Male	Bone Marrow (BM)	AML	1	1	1
GSM1682615	GSE68833	43	Female	Bone Marrow (BM)	AML	1	1	1
GSM1682616	GSE68833	45	Female	Bone Marrow (BM)	AML	1	1	1
GSM1682617	GSE68833	70	Female	Bone Marrow (BM)	AML	1	1	1
GSM1682618	GSE68833	62	Male	Bone Marrow (BM)	AML	1	1	1
GSM1682619	GSE68833	68	Female	Bone Marrow (BM)	AML	1	1	1
GSM1682620	GSE68833	25	Male	Bone Marrow (BM)	AML	1	1	1
GSM1682621	GSE68833	74	Male	Bone Marrow (BM)	AML	1	1	1
GSM1682622	GSE68833	67	Male	Bone Marrow (BM)	AML	1	1	1
GSM1682623	GSE68833	22	Male	Bone Marrow (BM)	AML	1	1	1
GSM1682624	GSE68833	71	Male	Bone Marrow (BM)	AML	1	1	1
GSM1682625	GSE68833	63	Male	Bone Marrow (BM)	AML	1	1	1
GSM1682626	GSE68833	38	Male	Bone Marrow (BM)	AML	1	1	1
GSM1682627	GSE68833	42	Male	Bone Marrow (BM)	AML	1	1	1
GSM1682628	GSE68833	75	Male	Bone Marrow (BM)	AML	1	1	1
GSM1682629	GSE68833	34	Female	Bone Marrow (BM)	AML	1	1	1
GSM1682630	GSE68833	35	Male	Bone Marrow (BM)	AML	1	1	1
GSM1682631	GSE68833	24	Male	Bone Marrow (BM)	AML	1	1	1
GSM1682632	GSE68833	67	Female	Bone Marrow (BM)	AML	1	1	1
GSM1682633	GSE68833	76	Female	Bone Marrow (BM)	AML	1	1	1
GSM1682634	GSE68833	78	Male	Bone Marrow (BM)	AML	1	1	1
GSM1682635	GSE68833	62	Female	Bone Marrow (BM)	AML	1	1	1
GSM1682636	GSE68833	36	Female	Bone Marrow (BM)	AML	1	1	1
GSM1682637	GSE68833	64	Male	Bone Marrow (BM)	AML	1	1	1
GSM1682638	GSE68833	35	Male	Bone Marrow (BM)	AML	1	1	1
GSM1682639	GSE68833	26	Male	Bone Marrow (BM)	AML	1	1	1
GSM1682640	GSE68833	48	Female	Bone Marrow (BM)	AML	1	1	1
GSM1682641	GSE68833	54	Male	Bone Marrow (BM)	AML	1	1	1
GSM1682642	GSE68833	60	Female	Bone Marrow (BM)	AML	1	1	1
GSM1682643	GSE68833	75	Female	Bone Marrow (BM)	AML	1	1	1
GSM1682644	GSE68833	21	Female	Bone Marrow (BM)	AML	1	1	1
GSM1682645	GSE68833	31	Male	Bone Marrow (BM)	AML	1	1	1
GSM1682646	GSE68833	77	Male	Bone Marrow (BM)	AML	1	1	1
GSM1682647	GSE68833	75	Male	Bone Marrow (BM)	AML	1	1	1
GSM1682648	GSE68833	40	Male	Bone Marrow (BM)	AML	1	1	1
GSM1682649	GSE68833	70	Male	Bone Marrow (BM)	AML	1	1	1
GSM1682650	GSE68833	50	Female	Bone Marrow (BM)	AML	1	1	1
GSM1682651	GSE68833	64	Male	Bone Marrow (BM)	AML	1	1	1
GSM1682652	GSE68833	65	Male	Bone Marrow (BM)	AML	1	1	1
GSM1682653	GSE68833	81	Female	Bone Marrow (BM)	AML	1	1	1
GSM1682654	GSE68833	50	Male	Bone Marrow (BM)	AML	1	1	1
GSM1682655	GSE68833	29	Male	Bone Marrow (BM)	AML	1	1	1
GSM1682656	GSE68833	42	Female	Bone Marrow (BM)	AML	1	1	1
GSM1682657	GSE68833	63	Male	Bone Marrow (BM)	AML	1	1	1
GSM1682658	GSE68833	51	Female	Bone Marrow (BM)	AML	1	1	1
GSM1682659	GSE68833	75	Female	Bone Marrow (BM)	AML	1	1	1
GSM1682660	GSE68833	53	Male	Bone Marrow (BM)	AML	1	1	1
GSM1682661	GSE68833	65	Male	Bone Marrow (BM)	AML	1	1	1
GSM1682662	GSE68833	66	Female	Bone Marrow (BM)	AML	1	1	1
GSM1682663	GSE68833	55	Male	Bone Marrow (BM)	AML	1	1	1
GSM1682664	GSE68833	60	Female	Bone Marrow (BM)	AML	1	1	1
GSM1682665	GSE68833	42	Male	Bone Marrow (BM)	AML	1	1	1
GSM1682666	GSE68833	43	Male	Bone Marrow (BM)	AML	1	1	1
GSM1682667	GSE68833	63	Male	Bone Marrow (BM)	AML	1	1	1
GSM1682668	GSE68833	64	Female	Bone Marrow (BM)	AML	1	1	1
GSM1682669	GSE68833	35	Male	Bone Marrow (BM)	AML	1	1	1
GSM1682670	GSE68833	55	Male	Bone Marrow (BM)	AML	1	1	1
GSM1682671	GSE68833	51	Male	Bone Marrow (BM)	AML	1	1	1
GSM1682672	GSE68833	67	Female	Bone Marrow (BM)	AML	1	1	1
GSM1682673	GSE68833	56	Female	Bone Marrow (BM)	AML	1	1	1
GSM1682674	GSE68833	76	Male	Bone Marrow (BM)	AML	1	1	1
GSM1682675	GSE68833	73	Male	Bone Marrow (BM)	AML	1	1	1
GSM1682676	GSE68833	41	Female	Bone Marrow (BM)	AML	1	1	1
GSM1682677	GSE68833	69	Male	Bone Marrow (BM)	AML	1	1	1
GSM1682678	GSE68833	21	Female	Bone Marrow (BM)	AML	1	1	1
GSM1682679	GSE68833	41	Female	Bone Marrow (BM)	AML	1	1	1
GSM1682680	GSE68833	82	Female	Bone Marrow (BM)	AML	1	1	1
GSM1682681	GSE68833	60	Male	Bone Marrow (BM)	AML	1	1	1
GSM1682682	GSE68833	72	Male	Bone Marrow (BM)	AML	1	1	1
GSM1682683	GSE68833	30	Female	Bone Marrow (BM)	AML	1	1	1
GSM1682684	GSE68833	22	Female	Bone Marrow (BM)	AML	1	1	1
GSM1682685	GSE68833	29	Female	Bone Marrow (BM)	AML	1	1	1
GSM1682686	GSE68833	74	Male	Bone Marrow (BM)	AML	1	1	1
GSM1682687	GSE68833	45	Male	Bone Marrow (BM)	AML	1	1	1
GSM1682688	GSE68833	73	Female	Bone Marrow (BM)	AML	1	1	1
GSM1682689	GSE68833	57	Male	Bone Marrow (BM)	AML	1	1	1
GSM1682690	GSE68833	58	Male	Bone Marrow (BM)	AML	1	1	1
GSM1682691	GSE68833	64	Female	Bone Marrow (BM)	AML	1	1	1
GSM1682692	GSE68833	51	Male	Bone Marrow (BM)	AML	1	1	1
GSM1682693	GSE68833	57	Male	Bone Marrow (BM)	AML	1	1	1
GSM1682694	GSE68833	79	Male	Bone Marrow (BM)	AML	1	1	1
GSM1682695	GSE68833	25	Female	Bone Marrow (BM)	AML	1	1	1
GSM1682696	GSE68833	55	Male	Bone Marrow (BM)	AML	1	1	1
GSM1682697	GSE68833	68	Female	Bone Marrow (BM)	AML	1	1	1
GSM1682698	GSE68833	44	Female	Bone Marrow (BM)	AML	1	1	1
GSM1682699	GSE68833	60	Female	Bone Marrow (BM)	AML	1	1	1
GSM1682700	GSE68833	76	Male	Bone Marrow (BM)	AML	1	1	1
GSM1682701	GSE68833	77	Male	Bone Marrow (BM)	AML	1	1	1
GSM1682702	GSE68833	53	Male	Bone Marrow (BM)	AML	1	1	1
GSM1682703	GSE68833	23	Male	Bone Marrow (BM)	AML	1	1	1
GSM1682704	GSE68833	61	Male	Bone Marrow (BM)	AML	1	1	1
GSM1682705	GSE68833	63	Male	Bone Marrow (BM)	AML	1	1	1
GSM1682706	GSE68833	63	Male	Bone Marrow (BM)	AML	1	1	1
GSM1682707	GSE68833	63	Female	Bone Marrow (BM)	AML	1	1	1
GSM1682708	GSE68833	47	Female	Bone Marrow (BM)	AML	1	1	1
GSM1682709	GSE68833	31	Female	Bone Marrow (BM)	AML	1	1	1
GSM1682710	GSE68833	60	Female	Bone Marrow (BM)	AML	1	1	1
GSM1682711	GSE68833	83	Male	Bone Marrow (BM)	AML	1	1	1
GSM1682712	GSE68833	33	Female	Bone Marrow (BM)	AML	1	1	1
GSM1682713	GSE68833	65	Male	Bone Marrow (BM)	AML	1	1	1
GSM1682714	GSE68833	45	Male	Bone Marrow (BM)	AML	1	1	1
GSM1682715	GSE68833	61	Female	Bone Marrow (BM)	AML	1	1	1
GSM1682716	GSE68833	48	Male	Bone Marrow (BM)	AML	1	1	1
GSM1682717	GSE68833	61	Female	Bone Marrow (BM)	AML	1	1	1
GSM1682718	GSE68833	23	Male	Bone Marrow (BM)	AML	1	1	1
GSM1682719	GSE68833	61	Male	Bone Marrow (BM)	AML	1	1	1
GSM1682720	GSE68833	44	Male	Bone Marrow (BM)	AML	1	1	1
GSM1682721	GSE68833	61	Male	Bone Marrow (BM)	AML	1	1	1
GSM1682722	GSE68833	66	Female	Bone Marrow (BM)	AML	1	1	1
GSM1682723	GSE68833	56	Female	Bone Marrow (BM)	AML	1	1	1
GSM1682724	GSE68833	77	Male	Bone Marrow (BM)	AML	1	1	1
GSM1682725	GSE68833	59	Male	Bone Marrow (BM)	AML	1	1	1
GSM1682726	GSE68833	60	Female	Bone Marrow (BM)	AML	1	1	1
GSM1682727	GSE68833	66	Female	Bone Marrow (BM)	AML	1	1	1
GSM1682728	GSE68833	48	Male	Bone Marrow (BM)	AML	1	1	1
GSM1682729	GSE68833	58	Male	Bone Marrow (BM)	AML	1	1	1
GSM1682730	GSE68833	64	Female	Bone Marrow (BM)	AML	1	1	1
GSM1682731	GSE68833	76	Female	Bone Marrow (BM)	AML	1	1	1
GSM1682732	GSE68833	67	Male	Bone Marrow (BM)	AML	1	1	1
GSM1682733	GSE68833	39	Female	Bone Marrow (BM)	AML	1	1	1
GSM1682734	GSE68833	77	Male	Bone Marrow (BM)	AML	1	1	1
GSM1682735	GSE68833	54	Female	Bone Marrow (BM)	AML	1	1	1
GSM1682736	GSE68833	67	Female	Bone Marrow (BM)	AML	1	1	1
GSM1682737	GSE68833	46	Male	Bone Marrow (BM)	AML	1	1	1
GSM1682738	GSE68833	53	Male	Bone Marrow (BM)	AML	1	1	1
GSM1682739	GSE68833	55	Female	Bone Marrow (BM)	AML	1	1	1
GSM1682740	GSE68833	65	Female	Bone Marrow (BM)	AML	1	1	1
GSM1682741	GSE68833	76	Female	Bone Marrow (BM)	AML	1	1	1
GSM1682742	GSE68833	71	Male	Bone Marrow (BM)	AML	1	1	1
GSM1682743	GSE68833	58	Male	Bone Marrow (BM)	AML	1	1	1
GSM1682744	GSE68833	60	Male	Bone Marrow (BM)	AML	1	1	1
GSM1682745	GSE68833	25	Female	Bone Marrow (BM)	AML	1	1	1
GSM1682746	GSE68833	27	Male	Bone Marrow (BM)	AML	1	1	1
GSM1682747	GSE68833	68	Female	Bone Marrow (BM)	AML	1	1	1
GSM1682748	GSE68833	47	Female	Bone Marrow (BM)	AML	1	1	1
GSM1682749	GSE68833	57	Female	Bone Marrow (BM)	AML	1	1	1
GSM1682750	GSE68833	34	Female	Bone Marrow (BM)	AML	1	1	1
GSM1682751	GSE68833	62	Male	Bone Marrow (BM)	AML	1	1	1
GSM1682752	GSE68833	66	Male	Bone Marrow (BM)	AML	1	1	1
GSM1682753	GSE68833	22	Male	Bone Marrow (BM)	AML	1	1	1
GSM1682754	GSE68833	31	Female	Bone Marrow (BM)	AML	1	1	1
GSM1682755	GSE68833	61	Female	Bone Marrow (BM)	AML	1	1	1
GSM1682756	GSE68833	68	Female	Bone Marrow (BM)	AML	1	1	1
GSM1682757	GSE68833	48	Female	Bone Marrow (BM)	AML	1	1	1
GSM1682758	GSE68833	45	Male	Bone Marrow (BM)	AML	1	1	1
GSM1682759	GSE68833	31	Female	Bone Marrow (BM)	AML	1	1	1
GSM1682760	GSE68833	88	Female	Bone Marrow (BM)	AML	1	1	1
GSM1682761	GSE68833	51	Male	Bone Marrow (BM)	AML	1	1	1
GSM1682762	GSE68833	73	Female	Bone Marrow (BM)	AML	1	1	1
GSM1682763	GSE68833	61	Female	Bone Marrow (BM)	AML	1	1	1
GSM1682764	GSE68833	76	Male	Bone Marrow (BM)	AML	1	1	1
GSM1682765	GSE68833	52	Female	Bone Marrow (BM)	AML	1	1	1
GSM1682766	GSE68833	71	Female	Bone Marrow (BM)	AML	1	1	1
GSM1682767	GSE68833	61	Female	Bone Marrow (BM)	AML	1	1	1
GSM1682768	GSE68833	68	Male	Bone Marrow (BM)	AML	1	1	1
GSM1682769	GSE68833	18	Male	Bone Marrow (BM)	AML	1	1	1
GSM1682770	GSE68833	78	Male	Bone Marrow (BM)	AML	1	1	1
GSM1682771	GSE68833	69	Female	Bone Marrow (BM)	AML	1	1	1
GSM1682772	GSE68833	76	Male	Bone Marrow (BM)	AML	1	1	1
GSM1682773	GSE68833	51	Female	Bone Marrow (BM)	AML	1	1	1
GSM1682774	GSE68833	57	Female	Bone Marrow (BM)	AML	1	1	1
GSM1682775	GSE68833	50	Female	Bone Marrow (BM)	AML	1	1	1
GSM1682776	GSE68833	52	Male	Bone Marrow (BM)	AML	1	1	1
GSM1682777	GSE68833	51	Female	Bone Marrow (BM)	AML	1	1	1
GSM1682778	GSE68833	54	Male	Bone Marrow (BM)	AML	1	1	1
GSM1682779	GSE68833	76	Female	Bone Marrow (BM)	AML	1	1	1
GSM1682780	GSE68833	41	Male	Bone Marrow (BM)	AML	1	1	1
GSM1682781	GSE68833	35	Female	Bone Marrow (BM)	AML	1	1	1
GSM1682782	GSE68833	81	Male	Bone Marrow (BM)	AML	1	1	1
GSM1682783	GSE68833	67	Male	Bone Marrow (BM)	AML	1	1	1
GSM1682784	GSE68833	37	Female	Bone Marrow (BM)	AML	1	1	1
GSM1682785	GSE68833	57	Female	Bone Marrow (BM)	AML	1	1	1
GSM1682786	GSE68833	59	Male	Bone Marrow (BM)	AML	1	1	1
GSM1682787	GSE68833	58	Female	Bone Marrow (BM)	AML	1	1	1
GSM1682788	GSE68833	57	Female	Bone Marrow (BM)	AML	1	1	1
GSM1682789	GSE68833	62	Male	Bone Marrow (BM)	AML	1	1	1
GSM1682790	GSE68833	51	Female	Bone Marrow (BM)	AML	1	1	1
GSM1682791	GSE68833	45	Male	Bone Marrow (BM)	AML	1	1	1
GSM1682792	GSE68833	25	Male	Bone Marrow (BM)	AML	1	1	1
GSM1682793	GSE68833	33	Male	Bone Marrow (BM)	AML	1	1	1
GSM1682794	GSE68833	50	Male	Bone Marrow (BM)	AML	1	1	0
GSM1682795	GSE68833	48	Male	Bone Marrow (BM)	AML	1	1	1
GSM1682796	GSE68833	54	Female	Bone Marrow (BM)	AML	1	1	1
GSM1703999	GSE69565	67	Male	Peripheral Blood (PB)	AML	1	1	1
GSM1704000	GSE69565	75	Male	Peripheral Blood (PB)	AML	1	1	1
GSM1704001	GSE69565	55	Male	Peripheral Blood (PB)	AML	1	1	1
GSM1704002	GSE69565	52	Male	Peripheral Blood (PB)	AML	1	1	1
GSM1704003	GSE69565	63	Male	Peripheral Blood (PB)	AML	1	1	1
GSM1704004	GSE69565	75	Male	Peripheral Blood (PB)	AML	1	1	1
GSM1704005	GSE69565	81	Male	Peripheral Blood (PB)	AML	1	1	1
GSM1704006	GSE69565	72	Male	Peripheral Blood (PB)	AML	1	1	1
GSM1704007	GSE69565	73	Male	Peripheral Blood (PB)	AML	0	0	0
GSM1704008	GSE69565	41	Male	Peripheral Blood (PB)	AML	1	1	1
GSM1704009	GSE69565	65	Male	Peripheral Blood (PB)	AML	1	1	1
GSM1704010	GSE69565	68	Male	Peripheral Blood (PB)	AML	1	1	1
GSM1830990	GSE71226	59	Female	Peripheral Blood (PB)	Healthy	1	1	0
GSM1830991	GSE71226	50	Male	Peripheral Blood (PB)	Healthy	0	0	0
GSM1830992	GSE71226	52	Male	Peripheral Blood (PB)	Healthy	0	1	0
GSM2232028	GSE84334	79	Male	Bone Marrow (BM)	AML	1	1	1
GSM2232029	GSE84334	65	Male	Bone Marrow (BM)	AML	1	1	1
GSM2232030	GSE84334	74	Male	Bone Marrow (BM)	AML	1	1	1
GSM2232031	GSE84334	75	Female	Bone Marrow (BM)	AML	1	1	1
GSM2232032	GSE84334	68	Female	Bone Marrow (BM)	AML	1	1	1
GSM2232033	GSE84334	70	Male	Bone Marrow (BM)	AML	1	1	1
GSM2232034	GSE84334	72	Male	Bone Marrow (BM)	AML	1	1	1
GSM2232035	GSE84334	80	Male	Bone Marrow (BM)	AML	1	1	1
GSM2232036	GSE84334	71	Male	Bone Marrow (BM)	AML	1	1	1
GSM2232037	GSE84334	76	Female	Bone Marrow (BM)	AML	1	1	0
GSM2232038	GSE84334	73	Male	Bone Marrow (BM)	AML	1	1	1
GSM2232039	GSE84334	85	Male	Bone Marrow (BM)	AML	1	1	1
GSM2232040	GSE84334	66	Male	Peripheral Blood (PB)	AML	1	1	1
GSM2232041	GSE84334	69	Female	Peripheral Blood (PB)	AML	1	1	0
GSM2232042	GSE84334	70	Female	Peripheral Blood (PB)	AML	1	1	1
GSM2232043	GSE84334	69	Male	Peripheral Blood (PB)	AML	1	1	1
GSM2232044	GSE84334	62	Male	Peripheral Blood (PB)	AML	1	1	1
GSM2232045	GSE84334	76	Female	Peripheral Blood (PB)	AML	1	1	1
GSM2232046	GSE84334	72	Male	Bone Marrow (BM)	AML	1	1	1
GSM2232047	GSE84334	73	Female	Bone Marrow (BM)	AML	1	1	1
GSM2232048	GSE84334	81	Male	Peripheral Blood (PB)	AML	1	1	1
GSM2232049	GSE84334	70	Male	Bone Marrow (BM)	AML	1	1	1
GSM2232050	GSE84334	81	Male	Bone Marrow (BM)	AML	1	1	1
GSM2232051	GSE84334	71	Male	Bone Marrow (BM)	AML	1	1	1
GSM2232052	GSE84334	63	Female	Bone Marrow (BM)	AML	1	1	1
GSM2232053	GSE84334	65	Female	Peripheral Blood (PB)	AML	1	1	1
GSM2232054	GSE84334	79	Male	Peripheral Blood (PB)	AML	1	1	1
GSM2232055	GSE84334	82	Female	Peripheral Blood (PB)	AML	0	1	0
GSM2232056	GSE84334	65	Male	Peripheral Blood (PB)	AML	1	1	1
GSM2232057	GSE84334	72	Female	Bone Marrow (BM)	AML	1	1	1
GSM2232058	GSE84334	72	Male	Peripheral Blood (PB)	AML	1	1	1
GSM2232059	GSE84334	80	Female	Bone Marrow (BM)	AML	1	1	1
GSM2232060	GSE84334	70	Male	Bone Marrow (BM)	AML	1	1	1
GSM2232061	GSE84334	70	Female	Bone Marrow (BM)	AML	1	1	1
GSM2232062	GSE84334	74	Male	Peripheral Blood (PB)	AML	1	1	1
GSM2232063	GSE84334	61	Male	Peripheral Blood (PB)	AML	1	1	1
GSM2232064	GSE84334	80	Male	Peripheral Blood (PB)	AML	1	1	1
GSM2232065	GSE84334	83	Male	Peripheral Blood (PB)	AML	1	1	0
GSM2232066	GSE84334	71	Female	Peripheral Blood (PB)	AML	1	1	1
GSM2232067	GSE84334	71	Male	Bone Marrow (BM)	AML	1	1	1
GSM2232068	GSE84334	69	Female	Peripheral Blood (PB)	AML	1	1	1
GSM2232069	GSE84334	66	Male	Peripheral Blood (PB)	AML	1	1	1
GSM2232070	GSE84334	67	Female	Bone Marrow (BM)	AML	1	1	1
GSM2232071	GSE84334	74	Male	Peripheral Blood (PB)	AML	1	1	1
GSM2232072	GSE84334	84	Female	Bone Marrow (BM)	AML	1	1	1
GSM2252121	GSE84844	45	Female	Peripheral Blood (PB)	Healthy	0	1	0
GSM2252122	GSE84844	40	Female	Peripheral Blood (PB)	Healthy	0	0	0
GSM2252123	GSE84844	54	Female	Peripheral Blood (PB)	Healthy	0	1	0
GSM2252124	GSE84844	50	Female	Peripheral Blood (PB)	Healthy	0	0	0
GSM2252125	GSE84844	31	Female	Peripheral Blood (PB)	Healthy	0	1	0
GSM2252126	GSE84844	44	Female	Peripheral Blood (PB)	Healthy	0	0	0
GSM2252127	GSE84844	43	Female	Peripheral Blood (PB)	Healthy	0	0	0
GSM2252128	GSE84844	25	Female	Peripheral Blood (PB)	Healthy	0	0	0
GSM2252129	GSE84844	29	Female	Peripheral Blood (PB)	Healthy	0	0	0
GSM2252130	GSE84844	38	Female	Peripheral Blood (PB)	Healthy	0	0	0
GSM2252131	GSE84844	28	Female	Peripheral Blood (PB)	Healthy	0	1	0
GSM2252132	GSE84844	31	Female	Peripheral Blood (PB)	Healthy	0	0	0
GSM2252133	GSE84844	31	Female	Peripheral Blood (PB)	Healthy	0	1	0
GSM2252134	GSE84844	30	Female	Peripheral Blood (PB)	Healthy	0	0	0
GSM2252135	GSE84844	30	Female	Peripheral Blood (PB)	Healthy	0	0	0
GSM2252136	GSE84844	44	Female	Peripheral Blood (PB)	Healthy	0	0	0
GSM2252137	GSE84844	24	Female	Peripheral Blood (PB)	Healthy	1	1	0
GSM2252138	GSE84844	38	Female	Peripheral Blood (PB)	Healthy	0	1	0
GSM2252139	GSE84844	52	Female	Peripheral Blood (PB)	Healthy	0	0	0
GSM2252140	GSE84844	49	Female	Peripheral Blood (PB)	Healthy	0	0	0
GSM2252141	GSE84844	26	Female	Peripheral Blood (PB)	Healthy	0	1	0
GSM2252142	GSE84844	52	Female	Peripheral Blood (PB)	Healthy	1	0	0
GSM2252143	GSE84844	48	Female	Peripheral Blood (PB)	Healthy	0	0	0
GSM2252144	GSE84844	55	Female	Peripheral Blood (PB)	Healthy	0	0	0
GSM2252145	GSE84844	33	Female	Peripheral Blood (PB)	Healthy	0	0	0
GSM2252146	GSE84844	33	Female	Peripheral Blood (PB)	Healthy	0	0	0
GSM2252147	GSE84844	44	Female	Peripheral Blood (PB)	Healthy	0	0	0
GSM2252148	GSE84844	44	Female	Peripheral Blood (PB)	Healthy	0	0	0
GSM2252149	GSE84844	42	Female	Peripheral Blood (PB)	Healthy	0	1	0
GSM2252150	GSE84844	47	Female	Peripheral Blood (PB)	Healthy	0	0	0
GSM2612096	GSE98793	35.8	Male	Peripheral Blood (PB)	Healthy	0	0	0
GSM2612097	GSE98793	36.9	Female	Peripheral Blood (PB)	Healthy	0	0	0
GSM2612098	GSE98793	62	Female	Peripheral Blood (PB)	Healthy	0	0	0
GSM2612099	GSE98793	35.7	Female	Peripheral Blood (PB)	Healthy	0	0	0
GSM2612100	GSE98793	53.4	Male	Peripheral Blood (PB)	Healthy	0	0	0
GSM2612101	GSE98793	52.5	Female	Peripheral Blood (PB)	Healthy	0	0	0
GSM2612102	GSE98793	55.2	Female	Peripheral Blood (PB)	Healthy	0	0	0
GSM2612103	GSE98793	64.5	Female	Peripheral Blood (PB)	Healthy	0	0	0
GSM2612104	GSE98793	52.9	Female	Peripheral Blood (PB)	Healthy	0	0	0
GSM2612105	GSE98793	69.6	Female	Peripheral Blood (PB)	Healthy	1	1	0
GSM2612106	GSE98793	43.9	Male	Peripheral Blood (PB)	Healthy	0	0	0
GSM2612107	GSE98793	56	Male	Peripheral Blood (PB)	Healthy	0	0	0
GSM2612108	GSE98793	66.4	Male	Peripheral Blood (PB)	Healthy	0	0	0
GSM2612109	GSE98793	56.5	Male	Peripheral Blood (PB)	Healthy	0	0	0
GSM2612110	GSE98793	46.2	Male	Peripheral Blood (PB)	Healthy	0	0	0
GSM2612111	GSE98793	44.1	Female	Peripheral Blood (PB)	Healthy	0	0	0
GSM2612112	GSE98793	35.7	Female	Peripheral Blood (PB)	Healthy	0	0	0
GSM2612113	GSE98793	47	Female	Peripheral Blood (PB)	Healthy	0	0	0
GSM2612114	GSE98793	32.7	Female	Peripheral Blood (PB)	Healthy	1	1	0
GSM2612115	GSE98793	60.3	Female	Peripheral Blood (PB)	Healthy	0	0	0
GSM2612116	GSE98793	72	Female	Peripheral Blood (PB)	Healthy	1	0	0
GSM2612117	GSE98793	64.6	Female	Peripheral Blood (PB)	Healthy	0	0	0
GSM2612118	GSE98793	44.4	Female	Peripheral Blood (PB)	Healthy	0	0	0
GSM2612119	GSE98793	64.1	Female	Peripheral Blood (PB)	Healthy	1	1	0
GSM2612120	GSE98793	42.1	Female	Peripheral Blood (PB)	Healthy	0	0	0
GSM2612121	GSE98793	48.6	Female	Peripheral Blood (PB)	Healthy	0	0	0
GSM2612122	GSE98793	50.9	Female	Peripheral Blood (PB)	Healthy	1	0	0
GSM2612123	GSE98793	33.3	Female	Peripheral Blood (PB)	Healthy	0	0	0
GSM2612124	GSE98793	50.1	Female	Peripheral Blood (PB)	Healthy	1	0	0
GSM2612125	GSE98793	49	Female	Peripheral Blood (PB)	Healthy	0	0	0
GSM2612126	GSE98793	40.8	Female	Peripheral Blood (PB)	Healthy	0	0	0
GSM2612127	GSE98793	57.4	Male	Peripheral Blood (PB)	Healthy	0	0	0
GSM2612192	GSE98793	71.2	Female	Peripheral Blood (PB)	Healthy	1	0	0
GSM2612197	GSE98793	53.6	Female	Peripheral Blood (PB)	Healthy	1	0	0
GSM2612199	GSE98793	67.4	Female	Peripheral Blood (PB)	Healthy	1	0	0
GSM2612203	GSE98793	55.7	Male	Peripheral Blood (PB)	Healthy	0	0	0
GSM2612206	GSE98793	62.4	Female	Peripheral Blood (PB)	Healthy	0	0	0
GSM2612216	GSE98793	34.6	Male	Peripheral Blood (PB)	Healthy	0	0	0
GSM2612217	GSE98793	43.7	Male	Peripheral Blood (PB)	Healthy	1	0	0
GSM2612218	GSE98793	65.5	Male	Peripheral Blood (PB)	Healthy	1	0	0
GSM2612227	GSE98793	49.3	Female	Peripheral Blood (PB)	Healthy	1	0	0
GSM2612230	GSE98793	50.8	Female	Peripheral Blood (PB)	Healthy	1	0	0
GSM2612233	GSE98793	39.1	Female	Peripheral Blood (PB)	Healthy	1	0	0
GSM2612234	GSE98793	69.2	Female	Peripheral Blood (PB)	Healthy	0	0	0
GSM2612236	GSE98793	35.1	Male	Peripheral Blood (PB)	Healthy	1	1	0
GSM2612237	GSE98793	65.4	Female	Peripheral Blood (PB)	Healthy	1	0	0
GSM2612238	GSE98793	55.4	Male	Peripheral Blood (PB)	Healthy	1	0	0
GSM2612239	GSE98793	53.2	Male	Peripheral Blood (PB)	Healthy	0	0	0
GSM2612241	GSE98793	48.6	Female	Peripheral Blood (PB)	Healthy	1	0	0
GSM2612245	GSE98793	55.9	Female	Peripheral Blood (PB)	Healthy	1	0	0
GSM2612248	GSE98793	59.7	Female	Peripheral Blood (PB)	Healthy	1	0	0
GSM2612250	GSE98793	45.1	Male	Peripheral Blood (PB)	Healthy	0	0	0
GSM2612251	GSE98793	49.5	Female	Peripheral Blood (PB)	Healthy	0	0	0
GSM2612252	GSE98793	46.2	Female	Peripheral Blood (PB)	Healthy	0	0	0
GSM2612259	GSE98793	40.1	Female	Peripheral Blood (PB)	Healthy	0	0	0
GSM2612268	GSE98793	46.6	Female	Peripheral Blood (PB)	Healthy	1	0	0
GSM2612272	GSE98793	32.7	Female	Peripheral Blood (PB)	Healthy	1	0	0
GSM2612275	GSE98793	62.3	Female	Peripheral Blood (PB)	Healthy	1	0	0
GSM2612278	GSE98793	66.7	Female	Peripheral Blood (PB)	Healthy	0	0	0
GSM2612279	GSE98793	52.6	Female	Peripheral Blood (PB)	Healthy	1	0	0
GSM2612280	GSE98793	62.2	Female	Peripheral Blood (PB)	Healthy	1	0	0
GSM2612284	GSE98793	73.1	Female	Peripheral Blood (PB)	Healthy	0	0	0
GSM2612286	GSE98793	31.2	Female	Peripheral Blood (PB)	Healthy	1	0	0
GSM2612287	GSE98793	61.2	Female	Peripheral Blood (PB)	Healthy	0	0	0
GSM2630769	GSE99039	43	Female	Peripheral Blood (PB)	Healthy	0	0	0
GSM2630853	GSE99039	41	Male	Peripheral Blood (PB)	Healthy	1	0	0
GSM2630958	GSE99039	40	Female	Peripheral Blood (PB)	Healthy	0	1	0
GSM2630961	GSE99039	59	Male	Peripheral Blood (PB)	Healthy	0	0	0
GSM2630965	GSE99039	39	Female	Peripheral Blood (PB)	Healthy	0	0	0
GSM2630971	GSE99039	61	Female	Peripheral Blood (PB)	Healthy	0	0	0
GSM2630974	GSE99039	75	Male	Peripheral Blood (PB)	Healthy	0	0	0
GSM2630980	GSE99039	58	Female	Peripheral Blood (PB)	Healthy	0	0	0
GSM2630984	GSE99039	59	Female	Peripheral Blood (PB)	Healthy	1	0	0
GSM2630990	GSE99039	65	Female	Peripheral Blood (PB)	Healthy	0	0	0
GSM2630993	GSE99039	53	Male	Peripheral Blood (PB)	Healthy	1	0	0
GSM2630999	GSE99039	61	Female	Peripheral Blood (PB)	Healthy	0	0	0
GSM2631001	GSE99039	39	Male	Peripheral Blood (PB)	Healthy	0	0	0
[truncated: 140 more rows]

## Sheet: Table S7
Two subgroups derived from TCGA-AML samples using PAM clustering method
	Vital Status	Time (day)	Subtype	Gender	Years_to_birth
TCGA-AB-2803-03A-01T-0734-13	1	792	SubgroupA	female	61
TCGA-AB-2805-03A-01T-0734-13	1	577	SubgroupB	male	77
TCGA-AB-2806-03A-01T-0734-13	1	945	SubgroupA	male	46
TCGA-AB-2807-03A-01T-0734-13	1	181	SubgroupB	female	68
TCGA-AB-2808-03A-01T-0734-13	0	2861	SubgroupA	male	23
TCGA-AB-2810-03A-01T-0736-13	1	31	SubgroupA	female	76
TCGA-AB-2811-03B-01T-0760-13	1	243	SubgroupB	male	81
TCGA-AB-2812-03A-01T-0734-13	1	366	SubgroupB	female	25
TCGA-AB-2813-03A-01T-0736-13	1	31	SubgroupB	male	78
TCGA-AB-2814-03A-01T-0734-13	1	792	SubgroupB	female	39
TCGA-AB-2815-03A-01T-0734-13	1	822	SubgroupA	male	49
TCGA-AB-2816-03A-01T-0734-13	1	245	SubgroupB	female	57
TCGA-AB-2817-03A-01T-0736-13	1	273	SubgroupB	male	64
TCGA-AB-2818-03A-01T-0734-13	1	303	SubgroupB	female	62
TCGA-AB-2819-03A-01T-0734-13	0	2496	SubgroupA	female	52
TCGA-AB-2820-03A-01T-0735-13	1	0	SubgroupB	male	76
TCGA-AB-2821-03A-01T-0735-13	1	822	SubgroupB	male	64
TCGA-AB-2822-03A-01T-0734-13	1	973	SubgroupB	male	65
TCGA-AB-2823-03A-01T-0736-13	1	0	SubgroupA	female	61
TCGA-AB-2824-03A-01T-0736-13	1	30	SubgroupB	male	45
TCGA-AB-2825-03A-01T-0736-13	1	212	SubgroupB	female	31
TCGA-AB-2826-03A-01T-0734-13	1	731	SubgroupB	female	64
TCGA-AB-2828-03A-01T-0734-13	0	2284	SubgroupA	male	55
TCGA-AB-2830-03A-01T-0736-13	1	275	SubgroupA	female	64
TCGA-AB-2832-03A-01T-0736-13	1	365	SubgroupB	female	60
TCGA-AB-2833-03A-01T-0734-13	1	456	SubgroupB	male	77
TCGA-AB-2834-03A-01T-0734-13	1	245	SubgroupA	male	33
TCGA-AB-2835-03A-01T-0736-13	0	1673	SubgroupB	male	48
TCGA-AB-2836-03A-01T-0736-13	1	518	SubgroupB	male	35
TCGA-AB-2837-03A-01T-0736-13	1	0	SubgroupB	female	66
TCGA-AB-2838-03A-01T-0736-13	1	365	SubgroupB	male	67
TCGA-AB-2839-03A-01T-0734-13	1	486	SubgroupB	female	51
TCGA-AB-2840-03A-01T-0734-13	1	28	SubgroupA	male	74
TCGA-AB-2841-03B-01T-0760-13	1	1401	SubgroupA	female	51
TCGA-AB-2842-03A-01T-0734-13	1	0	SubgroupB	male	65
TCGA-AB-2843-03A-01T-0736-13	1	215	SubgroupB	male	77
TCGA-AB-2844-03A-01T-0736-13	1	122	SubgroupA	male	63
TCGA-AB-2845-03B-01T-0748-13	1	304	SubgroupA	female	37
TCGA-AB-2846-03A-01T-0736-13	1	1402	SubgroupA	female	57
TCGA-AB-2847-03A-01T-0736-13	1	608	SubgroupB	male	53
TCGA-AB-2848-03A-01T-0736-13	1	455	SubgroupB	male	62
TCGA-AB-2849-03A-01T-0734-13	0	2220	SubgroupB	male	39
TCGA-AB-2851-03A-01T-0736-13	1	242	SubgroupB	female	66
TCGA-AB-2853-03A-01T-0734-13	1	89	SubgroupB	male	51
TCGA-AB-2854-03A-01T-0734-13	1	366	SubgroupB	female	51
TCGA-AB-2855-03A-01T-0736-13	1	212	SubgroupB	male	18
TCGA-AB-2856-03A-01T-0736-13	1	150	SubgroupA	male	63
TCGA-AB-2857-03A-01T-0736-13	1	306	SubgroupA	male	54
TCGA-AB-2858-03A-01T-0736-13	1	577	SubgroupA	female	75
TCGA-AB-2859-03A-01T-0736-13	1	304	SubgroupB	male	40
TCGA-AB-2860-03A-01T-0736-13	1	427	SubgroupB	female	60
TCGA-AB-2861-03A-01T-0736-13	1	0	SubgroupA	male	76
TCGA-AB-2862-03A-01T-0736-13	0	1430	SubgroupA	female	33
TCGA-AB-2863-03A-01T-0734-13	1	31	SubgroupB	male	63
TCGA-AB-2865-03A-01T-0736-13	1	61	SubgroupB	male	75
TCGA-AB-2866-03A-01T-0736-13	1	153	SubgroupA	male	67
TCGA-AB-2867-03A-01T-0734-13	1	184	SubgroupA	female	66
TCGA-AB-2868-03A-01T-0736-13	1	151	SubgroupA	male	77
TCGA-AB-2869-03A-01T-0735-13	0	243	SubgroupB	female	64
TCGA-AB-2870-03A-01T-0735-13	1	153	SubgroupA	male	76
TCGA-AB-2871-03A-01T-0735-13	0	153	SubgroupB	male	51
TCGA-AB-2872-03A-01T-0735-13	0	638	SubgroupA	male	42
TCGA-AB-2873-03A-01T-0735-13	0	273	SubgroupB	female	51
TCGA-AB-2874-03A-01T-0735-13	0	396	SubgroupA	male	59
TCGA-AB-2875-03A-01T-0735-13	0	212	SubgroupA	male	43
TCGA-AB-2876-03A-01T-0734-13	0	1219	SubgroupB	female	45
TCGA-AB-2877-03A-01T-0735-13	0	638	SubgroupA	female	60
TCGA-AB-2878-03A-01T-0734-13	1	365	SubgroupA	female	47
TCGA-AB-2879-03A-01T-0735-13	0	245	SubgroupA	female	68
TCGA-AB-2880-03A-01T-0735-13	1	424	SubgroupA	male	24
TCGA-AB-2881-03A-01T-0735-13	0	393	SubgroupA	female	48
TCGA-AB-2882-03A-01T-0740-13	1	365	SubgroupB	female	73
TCGA-AB-2883-03A-01T-0734-13	0	730	SubgroupA	male	60
TCGA-AB-2884-03A-01T-0735-13	1	731	SubgroupB	female	44
TCGA-AB-2885-03A-01T-0735-13	1	214	SubgroupB	male	71
TCGA-AB-2886-03A-01T-0735-13	0	181	SubgroupA	male	26
TCGA-AB-2887-03A-01T-0735-13	1	0	SubgroupB	female	60
TCGA-AB-2888-03B-01T-0748-13	0	334	SubgroupB	male	57
TCGA-AB-2889-03A-01T-0735-13	0	304	SubgroupA	male	55
TCGA-AB-2890-03A-01T-0735-13	1	0	SubgroupB	male	69
TCGA-AB-2891-03A-01T-0735-13	1	0	SubgroupA	male	42
TCGA-AB-2892-03A-01T-0734-13	0	943	SubgroupA	female	42
TCGA-AB-2893-03A-01T-0734-13	1	212	SubgroupB	male	45
TCGA-AB-2894-03A-01T-0734-13	1	181	SubgroupB	female	50
TCGA-AB-2895-03A-01T-0735-13	1	153	SubgroupB	female	41
TCGA-AB-2896-03B-01T-0751-13	1	214	SubgroupB	female	21
TCGA-AB-2897-03A-01T-0735-13	0	243	SubgroupA	female	50
TCGA-AB-2898-03A-01T-0735-13	0	393	SubgroupA	female	69
TCGA-AB-2899-03A-01T-0736-13	1	671	SubgroupB	female	76
TCGA-AB-2900-03A-01T-0735-13	1	184	SubgroupA	male	70
TCGA-AB-2901-03A-01T-0735-13	0	59	SubgroupB	male	27
TCGA-AB-2903-03A-01T-0734-13	1	0	SubgroupB	female	76
TCGA-AB-2904-03A-01T-0734-13	1	517	SubgroupB	male	65
TCGA-AB-2908-03A-01T-0740-13	1	31	SubgroupA	male	81
TCGA-AB-2909-03A-01T-0744-13	0	30	SubgroupB	male	22
TCGA-AB-2910-03A-01T-0740-13	1	0	SubgroupA	female	61
TCGA-AB-2911-03A-01T-0734-13	0	1186	SubgroupB	female	51
TCGA-AB-2912-03A-01T-0734-13	1	274	SubgroupB	male	63
TCGA-AB-2913-03A-01T-0734-13	0	1216	SubgroupB	male	61
TCGA-AB-2914-03A-01T-0734-13	0	792	SubgroupB	female	22
TCGA-AB-2915-03A-01T-0740-13	1	0	SubgroupB	female	73
TCGA-AB-2916-03A-01T-0734-13	0	882	SubgroupB	female	48
TCGA-AB-2917-03A-01T-0734-13	0	1216	SubgroupB	female	41
TCGA-AB-2918-03A-01T-0740-13	1	0	SubgroupB	female	47
TCGA-AB-2919-03A-01T-0740-13	0	61	SubgroupA	female	54
TCGA-AB-2920-03B-01T-0760-13	1	366	SubgroupA	male	44
TCGA-AB-2921-03A-01T-0740-13	1	0	SubgroupB	female	56
TCGA-AB-2924-03A-01T-0740-13	0	90	SubgroupB	male	59
TCGA-AB-2925-03A-01T-0735-13	1	243	SubgroupA	male	57
TCGA-AB-2927-03A-01T-0740-13	1	90	SubgroupB	female	88
TCGA-AB-2928-03A-01T-0740-13	1	59	SubgroupB	female	43
TCGA-AB-2929-03A-01T-0735-13	1	123	SubgroupB	female	71
TCGA-AB-2930-03A-01T-0740-13	1	0	SubgroupA	female	63
TCGA-AB-2931-03A-01T-0740-13	1	0	SubgroupB	male	75
TCGA-AB-2932-03A-01T-0740-13	0	0	SubgroupB	male	62
TCGA-AB-2933-03A-01T-0734-13	1	122	SubgroupB	male	58
TCGA-AB-2934-03A-01T-0740-13	0	28	SubgroupB	male	65
TCGA-AB-2935-03A-01T-0740-13	1	61	SubgroupB	male	66
TCGA-AB-2936-03A-01T-0740-13	0	59	SubgroupB	female	61
TCGA-AB-2937-03A-01T-0734-13	1	215	SubgroupA	female	36
TCGA-AB-2938-03A-01T-0736-13	1	304	SubgroupB	male	76
TCGA-AB-2939-03A-01T-0740-13	0	455	SubgroupA	male	72
TCGA-AB-2940-03A-01T-0736-13	1	0	SubgroupB	male	35
TCGA-AB-2941-03A-01T-0740-13	1	0	SubgroupB	male	73
TCGA-AB-2942-03A-01T-0734-13	0	641	SubgroupB	female	67
TCGA-AB-2943-03A-01T-0740-13	1	0	SubgroupB	female	70
TCGA-AB-2944-03A-01T-0740-13	1	0	SubgroupB	male	48
TCGA-AB-2946-03A-01T-0740-13	0	0	SubgroupA	male	41
TCGA-AB-2948-03A-01T-0740-13	1	580	SubgroupB	male	67
TCGA-AB-2949-03B-01T-0748-13	0	699	SubgroupB	male	58
TCGA-AB-2950-03A-01T-0735-13	0	306	SubgroupA	female	34
TCGA-AB-2952-03B-01T-0760-13	1	31	SubgroupB	female	60
TCGA-AB-2954-03A-01T-0736-13	0	1492	SubgroupA	female	55
TCGA-AB-2955-03A-01T-0734-13	1	489	SubgroupB	female	56
TCGA-AB-2956-03A-01T-0740-13	1	183	SubgroupB	male	61
TCGA-AB-2959-03A-01T-0734-13	1	489	SubgroupB	male	71
TCGA-AB-2963-03A-01T-0734-13	1	1642	SubgroupB	male	56
TCGA-AB-2964-03A-01T-0734-13	0	1277	SubgroupB	female	57
TCGA-AB-2965-03A-01T-0734-13	1	335	SubgroupB	male	60
TCGA-AB-2966-03A-01T-0734-13	1	854	SubgroupB	female	57
TCGA-AB-2967-03A-01T-0734-13	0	1035	SubgroupB	male	58
TCGA-AB-2969-03A-01T-0734-13	0	1127	SubgroupB	male	55
TCGA-AB-2970-03A-01T-0734-13	1	305	SubgroupB	female	34
TCGA-AB-2971-03A-01T-0734-13	1	792	SubgroupB	female	76
TCGA-AB-2972-03A-01T-0734-13	1	30	SubgroupB	female	82
TCGA-AB-2973-03A-01T-0734-13	1	609	SubgroupB	female	68
TCGA-AB-2975-03A-01T-0734-13	1	0	SubgroupA	male	54
TCGA-AB-2976-03A-01T-0734-13	1	915	SubgroupB	male	53
TCGA-AB-2977-03B-01T-0760-13	1	31	SubgroupB	female	71
TCGA-AB-2978-03A-01T-0734-13	0	699	SubgroupB	female	61
TCGA-AB-2979-03B-01T-0760-13	0	671	SubgroupA	female	30
TCGA-AB-2980-03A-01T-0734-13	0	699	SubgroupA	male	50
TCGA-AB-2981-03B-01T-0748-13	0	487	SubgroupB	female	35
TCGA-AB-2982-03B-01T-0748-13	0	150	SubgroupA	female	29
TCGA-AB-2983-03A-01T-0734-13	1	335	SubgroupB	male	45
TCGA-AB-2984-03A-01T-0734-13	0	1157	SubgroupA	male	38
TCGA-AB-2985-03A-01T-0734-13	1	273	SubgroupB	female	81
TCGA-AB-2986-03A-01T-0734-13	1	212	SubgroupB	female	31
TCGA-AB-2987-03A-01T-0734-13	1	184	SubgroupB	female	75
TCGA-AB-2988-03B-01T-0748-13	1	30	SubgroupB	female	67
TCGA-AB-2990-03B-01T-0748-13	0	457	SubgroupA	male	51
TCGA-AB-2991-03A-01T-0735-13	0	1826	SubgroupA	female	40
TCGA-AB-2992-03A-01T-0735-13	1	1706	SubgroupA	female	32
TCGA-AB-2993-03A-01T-0735-13	1	761	SubgroupA	female	57
TCGA-AB-2994-03A-01T-0735-13	0	1798	SubgroupA	male	25
TCGA-AB-2995-03A-01T-0735-13	0	1551	SubgroupB	male	63
TCGA-AB-2996-03A-01T-0735-13	0	1581	SubgroupA	male	74
TCGA-AB-2998-03A-01T-0735-13	1	31	SubgroupA	female	68
TCGA-AB-2999-03B-01T-0748-13	0	1735	SubgroupA	male	62
TCGA-AB-3000-03A-01T-0736-13	0	1249	SubgroupA	male	25
TCGA-AB-3001-03A-01T-0736-13	0	1581	SubgroupA	female	31
TCGA-AB-3002-03A-01T-0736-13	1	1431	SubgroupB	male	68
TCGA-AB-3005-03A-01T-0736-13	0	2100	SubgroupA	male	45
TCGA-AB-3006-03A-01T-0736-13	1	485	SubgroupA	male	61
TCGA-AB-3007-03A-01T-0736-13	0	1581	SubgroupA	male	35
TCGA-AB-3008-03A-01T-0736-13	1	822	SubgroupA	male	22
TCGA-AB-3009-03A-01T-0736-13	1	577	SubgroupA	male	23
TCGA-AB-3011-03A-01T-0736-13	0	1885	SubgroupA	female	21
TCGA-AB-3012-03A-01T-0736-13	0	1887	SubgroupA	male	53

## Sheet: Table S8
Differentially expressed genes (DEGs) revealed by DESeq2 between SubgroupA and SubgroupB.
	baseMean	log2FoldChange	lfcSE	stat	pvalue	padj
LPO	2458.97	3.39107	0.246353	13.7651	4.13383e-43	6.46523e-39
MPO	342456	3.44333	0.250812	13.7287	6.83031e-43	6.46523e-39
CALR	59403.1	1.36843	0.107082	12.7792	2.14157e-37	1.3514e-33
DLL3	57.3525	4.78203	0.405834	11.7832	4.76362e-32	2.2545e-28
PRRT4	976.606	3.02748	0.262526	11.5321	9.08624e-31	3.44023e-27
LAMC3	172.719	3.06156	0.267617	11.4401	2.63617e-30	8.31757e-27
IGDCC4	91.0919	3.50237	0.309448	11.3181	1.06756e-29	2.88714e-26
SSTR2	58.3713	2.53137	0.228572	11.0747	1.66396e-28	3.93756e-25
CERCAM	1985.98	1.89513	0.173924	10.8964	1.19967e-27	2.52343e-24
CST7	7866.09	2.41985	0.225093	10.7505	5.89628e-27	1.11622e-23
ELANE	16346.2	3.22449	0.303955	10.6085	2.72188e-26	4.68435e-23
LEP	27.7629	4.38708	0.420186	10.4408	1.61431e-25	2.5467e-22
NTNG2	2982.71	2.57456	0.247361	10.4081	2.27673e-25	3.31544e-22
SCN3A	613.199	-3.82547	0.368689	-10.3759	3.19313e-25	4.3178e-22
RBFOX3	141.432	1.61403	0.156285	10.3275	5.29326e-25	6.68045e-22
POU4F1	705.96	4.80733	0.475866	10.1023	5.3977e-24	6.38649e-21
IL17RE	1454.25	3.06469	0.308862	9.92251	3.32307e-23	3.70053e-20
LOC399959	424.426	4.58022	0.470879	9.72697	2.31377e-22	2.43345e-19
MST1	466.764	1.81286	0.186736	9.70814	2.78375e-22	2.77364e-19
HGF	6613.76	2.50547	0.259284	9.66301	4.32965e-22	3.90307e-19
CXCL10	62.2447	-2.72116	0.283939	-9.58361	9.37095e-22	8.0637e-19
GPR153	512.525	2.18281	0.22933	9.51823	1.7615e-21	1.44986e-18
CEBPE	419.363	2.16681	0.229489	9.4419	3.6607e-21	2.88753e-18
RASL12	54.4749	6.67424	0.708766	9.4167	4.65503e-21	3.52497e-18
PDPN	79.7848	8.96671	0.955628	9.38306	6.40879e-21	4.66634e-18
IL15	126.972	-2.18594	0.234913	-9.3053	1.33618e-20	9.36859e-18
ROBO1	121.233	3.41338	0.369579	9.23586	2.56218e-20	1.73231e-17
ITGB6	26.1734	2.32676	0.254475	9.14336	6.05391e-20	3.95195e-17
SETBP1	978.243	-2.52046	0.276459	-9.11694	7.72751e-20	4.87632e-17
CACNG4	92.7793	-3.18604	0.351737	-9.05801	1.32853e-19	8.11306e-17
[truncated: 937 more rows]

## Sheet: Table S9
Gene Ontology analysis for the DEGs with tool DAVID.
[truncated: 87 more rows]

[truncated: 3 more sheets: Table S10, Table S11, Table S12]
